# Supplementary material for: Genome-wide changes accompanying knockdown of fatty acid synthase in breast cancer
Source: BMC Genomics. 2007 Jun 12;8:168. doi: 10.1186/1471-2164-8-168 (PMC1913522; doi:10.1186/1471-2164-8-168)
Supplement: Additional file 1 — Genes significantly modified by FAS siRNA duplex #1 (≥1.2 or ≤0.83 fold). The fold change values represent the average from 2 replicates of FAS siRNA duplex #1 compared to non-silencing control siRNA. Significance was determined using a p-value of < 0.05, with a 1.2 fold change cutoff for both biological replicates at a given time point. [file 1471-2164-8-168-S1.xls]

## Sheet: FAS1-Supp Tble 1A
		Additional File 1 Genes significantly modified by FAS siRNA duplex #1 (≥1.2 or ≤0.83 fold )
Gene Description	Symbol	12h Fold ∆	24h Fold ∆	36h Fold ∆	48h Fold ∆	Gene Identifier	GO biological process	GO molecular function	GO cellular component
15 kDa selenoprotein	SEP15	1.02237	1.02073	1.13496	1.21973	GI_42741647-S		selenium binding
2-hydroxyphytanoyl-CoA lyase	HPCL2	0.958977	0.878539	0.919442	0.789507	GI_6912417-S	lipid metabolism	lyase activity; magnesium ion binding	peroxisome
3-hydroxybutyrate dehydrogenase (heart, mitochondrial)	BDH	1.04344	0.774022	0.763432	0.719976	GI_44680134-A	metabolism	3-hydroxybutyrate dehydrogenase activity; oxidoreductase activity	mitochondrial matrix
5-hydroxytryptamine (serotonin) receptor 2B	HTR2B	0.895767	0.83136	0.65297	0.658239	GI_40254430-S	G-protein signaling, coupled to IP3 second messenger (phospholipase C activating); circulation; positive regulation of I-kappaB kinase/NF-kappaB cascade	rhodopsin-like receptor activity; serotonin receptor activity; signal transducer activity	integral to plasma membrane
5'-nucleotidase, ecto (CD73)	NT5E	0.909853	1.3897	1.76936	1.61659	GI_4505466-S	DNA metabolism; nucleotide catabolism	5'-nucleotidase activity; hydrolase activity, acting on ester bonds; nucleotide binding	membrane fraction
82-kD FMRP Interacting Protein	182-FIP	1.02449	1.13114	1.20365	1.28138	GI_32698729-S
A disintegrin and metalloproteinase domain 19 (meltrin beta)	ADAM19	1.20341	1.46533	1.46879	1.58354	GI_15451843-I	proteolysis and peptidolysis	hydrolase activity; metalloendopeptidase activity; zinc ion binding	integral to membrane
A kinase (PRKA) anchor protein (gravin) 12	AKAP12	0.854663	0.84701	0.687939	0.710117	GI_21493023-A	G-protein coupled receptor protein signaling pathway; protein targeting; signal transduction	protein binding; protein kinase A binding	cytoplasm
Abhydrolase domain containing 2	ABHD2	1.12549	1.18382	1.22146	1.20001	GI_38026872-A	biological_process unknown	catalytic activity	integral to membrane
Acetyl-Coenzyme A acyltransferase 1 (peroxisomal 3-oxoacyl-Coenzyme A thiolase)	ACAA1	1.03705	0.905873	0.901831	0.733331	GI_6598316-S	fatty acid metabolism; generation of precursor metabolites and energy	acetyl-CoA C-acyltransferase activity	peroxisome
Actin, gamma 2, smooth muscle, enteric	ACTG2	0.997519	0.73164	0.588481	0.465755	GI_11038625-S	muscle development	structural constituent of cytoskeleton	actin cytoskeleton
Activating transcription factor 4 (tax-responsive enhancer element B67)	ATF4	1.02093	1.13392	1.43674	1.15483	GI_33469973-A	regulation of transcription, DNA-dependent	DNA binding; RNA polymerase II transcription factor activity	nucleus
Acyl-Coenzyme A dehydrogenase, C-4 to C-12 straight chain	ACADM	1.08308	1.1645	1.17249	1.26442	GI_21327681-S	electron transport; fatty acid beta-oxidation; fatty acid metabolism	acyl-CoA dehydrogenase activity; oxidoreductase activity	mitochondrial matrix
Acyl-Coenzyme A dehydrogenase, short/branched chain	ACADSB	0.848957	0.854399	0.707327	0.816384	GI_38373685-S	electron transport; fatty acid metabolism	acyl-CoA dehydrogenase activity; oxidoreductase activity	mitochondrion
Acyl-Coenzyme A oxidase 2, branched chain	ACOX2	0.93135	0.709178	0.968401	1.1918	GI_4501868-S	bile acid metabolism; fatty acid beta-oxidation; fatty acid metabolism	acyl-CoA oxidase activity; oxidoreductase activity	peroxisome
AD023 protein	AD023	0.995218	0.722111	0.857349	0.869888	GI_23510351-S	protein biosynthesis	RNA binding
Adenosine A1 receptor	ADORA1	0.884848	0.79863	0.791446	0.888433	GI_4501946-S	G-protein coupled receptor protein signaling pathway; cell-cell signaling; induction of apoptosis by extracellular signals; inflammatory response; neurogenesis; phagocytosis; signal transduction	A1 adenosine receptor activity, G-protein coupled; rhodopsin-like receptor activity	integral to plasma membrane
Adenylate kinase 2	AK2	0.919992	1.33659	1.37131	1.25711	GI_26665888-I		ATP binding; adenylate kinase activity; transferase activity	mitochondrion
Adenylate kinase 3	AK3	0.787933	0.856673	0.680489	0.713906	GI_8051578-S	amino acid biosynthesis; nucleobase, nucleoside, nucleotide and nucleic acid metabolism	ATP binding; GTP binding; adenylate kinase activity; shikimate kinase activity; transferase activity	mitochondrion
ADP-dependent glucokinase	ADPGK	1.11332	1.1983	1.2307	1.23531	GI_31542508-S	carbohydrate metabolism	phosphotransferase activity, alcohol group as acceptor
ADP-ribosylation factor interacting protein 1 (arfaptin 1)	ARFIP1	1.00548	1.51513	1.41158	1.40471	GI_7657209-S	biological_process unknown	molecular_function unknown	Golgi membrane
ADP-ribosylation factor-like 5	ARL5	0.964681	1.27763	1.1637	1.15456	GI_29542730-A	intracellular protein transport; small GTPase mediated signal transduction	GTP binding
ADP-ribosylation-like factor 6 interacting protein 6	ARL6IP6	0.757856	0.737237	0.809215	1.16347	GI_37059759-S
Adrenomedullin	ADM	1.09492	1.17782	1.2841	1.12853	GI_4501944-S	cAMP biosynthesis; cell-cell signaling; circulation; excretion; pregnancy; progesterone biosynthesis; response to wounding; signal transduction	hormone activity	extracellular space; soluble fraction
AE binding protein 2	AEBP2	1.14792	1.20687	1.31194	1.25059	GI_34222204-S		nucleic acid binding; zinc ion binding	nucleus
AF464140	LOC163590	1.05419	1.19541	1.28737	1.23931	GI_21450774-S
Alcohol dehydrogenase 5 (class III), chi polypeptide	ADH5	1.15292	1.35706	1.29759	1.3575	GI_11496890-S	ethanol oxidation	alcohol dehydrogenase activity, zinc-dependent; electron transporter activity; fatty acid binding; formaldehyde dehydrogenase (glutathione) activity; oxidoreductase activity; zinc ion binding
Aldo-keto reductase family 1, member B10 (aldose reductase)	AKR1B10	0.907583	1.13051	1.68643	1.25568	GI_24497578-S	biological_process unknown	aldo-keto reductase activity	cellular_component unknown
Alpha-2-glycoprotein 1, zinc	AZGP1	0.96686	0.718416	0.709739	0.756004	GI_38372939-S	antigen presentation; cell adhesion; lipid catabolism; negative regulation of cell proliferation	MHC class I receptor activity; fatty acid binding; protein carrier activity; ribonuclease activity	MHC class I protein complex; extracellular region
Aminoadipate aminotransferase	AADAT	0.957982	0.847129	0.788281	0.885119	GI_33469969-A		2-aminoadipate transaminase activity; kynurenine-oxoglutarate transaminase activity; transferase activity
Angiomotin	AMOT	0.960505	0.773379	0.784768	0.816734	GI_19111149-S
Ankyrin repeat and SOCS box-containing 2	ASB2	0.849589	0.691428	0.583973	0.860923	GI_22208962-S	intracellular signaling cascade
Ankyrin repeat and sterile alpha motif domain containing 1	ANKS1	0.807246	1.29054	1.36129	1.34334	GI_38683796-S
Ankyrin repeat domain 13	ANKRD13	1.13604	1.16617	1.38288	0.894258	GI_38683798-S
Annexin A1	ANXA1	1.25511	1.67527	1.61905	1.58507	GI_4502100-S	cell motility; cell surface receptor linked signal transduction; inflammatory response; lipid metabolism	calcium ion binding; calcium-dependent phospholipid binding; phospholipase A2 inhibitor activity; phospholipase inhibitor activity; receptor binding
APG12 autophagy 12-like (S. cerevisiae)	APG12L	1.5749	1.22749	1.59816	1.27935	GI_38261968-S	apoptosis; autophagic vacuole formation; autophagy; ubiquitin cycle		cytoplasm
Apolipoprotein A-I binding protein	APOA1BP	1.10077	0.767029	0.819402	0.802187	GI_21426826-S		molecular_function unknown
Apoptotic protease activating factor	APAF1	1.38167	1.74284	1.53555	1.55637	GI_32483362-A	caspase activation via cytochrome c; neurogenesis; regulation of apoptosis	ATP binding; caspase activator activity; nucleotide binding; protein binding	cytosol; intracellular
Armadillo repeat containing, X-linked 3	ARMCX3	0.920797	1.3441	1.14221	1.31102	GI_29540565-A
Armadillo repeat containing, X-linked 5	ARMCX5	0.919497	1.23668	1.23796	1.27691	GI_41054845-S		binding
ARP6 actin-related protein 6 homolog (yeast)	ACTR6	0.950819	0.745658	0.778865	0.798754	GI_31541858-S		structural constituent of cytoskeleton	actin cytoskeleton
Arrestin domain containing 4	ARRDC4	0.903418	0.884566	0.91985	0.779598	GI_34419646-S
ARV1 homolog (yeast)	ARV1	0.95194	0.753208	0.715137	0.809892	GI_12232478-S
Aryl-hydrocarbon receptor nuclear translocator 2	ARNT2	0.928243	0.871155	0.653165	0.726963	GI_41281514-S	central nervous system development; embryonic development (sensu Mammalia); neuronal lineage restriction; positive regulation of transcription; regulation of transcription, DNA-dependent; response to hypoxia; response to toxin; response to xenobiotic stimulus; signal transduction	aryl hydrocarbon receptor binding; aryl hydrocarbon receptor nuclear translocator activity; protein heterodimerization activity; protein homodimerization activity; signal transducer activity; transcription factor activity	nucleus
ASF1 anti-silencing function 1 homolog B (S. cerevisiae)	ASF1B	1.12331	1.18958	1.34134	1.31039	GI_8922548-S
Asp (abnormal spindle)-like, microcephaly associated (Drosophila)	ASPM	0.943278	0.794139	0.877699	1.17916	GI_24211028-S	mitosis	calmodulin binding	nucleus
Asparagine-linked glycosylation 2 homolog (yeast, alpha-1,3-mannosyltransferase)	ALG2	1.11862	1.43847	1.69673	1.39576	GI_37574156-I	biosynthesis	transferase activity; transferase activity, transferring glycosyl groups	integral to membrane
Aspartate beta-hydroxylase	ASPH	1.0444	1.69407	2.01166	0.976182	GI_14589859-I	muscle contraction; peptidyl-amino acid modification	binding; calcium ion binding; electron transporter activity; iron ion binding; oxidoreductase activity; oxidoreductase activity, acting on single donors with incorporation of molecular oxygen, incorporation of two atoms of oxygen; peptide-aspartate beta-dioxygenase activity; structural constituent of muscle	integral to endoplasmic reticulum membrane
Aspartoacylase (aminoacylase 2, Canavan disease)	ASPA	0.84931	0.720338	0.555214	0.638303	GI_4557334-S	aspartate catabolism; metabolism	aminoacylase activity; aspartoacylase activity; hydrolase activity, acting on ester bonds
AT rich interactive domain 3A (BRIGHT- like)	ARID3A	1.17052	1.38566	1.17591	1.09856	GI_4885192-S	regulation of transcription, DNA-dependent	transcription factor activity	nucleus
AT rich interactive domain 3B (BRIGHT- like)	ARID3B	0.949741	1.27761	1.29711	1.26432	GI_5453637-S	biological_process unknown	DNA binding	nucleus
Ataxin 3	ATXN3	1.18595	1.16355	1.24868	1.30401	GI_13518012-A	neurogenesis; nucleotide-excision repair; regulation of transcription, DNA-dependent; synaptic transmission		cytoplasm; nucleoplasm
ATP synthase mitochondrial F1 complex assembly factor 1	ATPAF1	1.04346	0.813415	0.931983	0.818278	GI_34098934-S
ATPase, Class V, type 10D	ATP10D	1.0638	1.54168	1.70483	1.54964	GI_28466988-S	cation transport	ATP binding; ATPase activity; hydrolase activity; magnesium ion binding; phospholipid-translocating ATPase activity	integral to membrane
ATPase, H+ transporting, lysosomal 9kDa, V0 subunit e	ATP6V0E	0.984943	1.28194	1.35748	1.06742	GI_19913435-S	ATP synthesis coupled proton transport	hydrogen-transporting ATP synthase activity, rotational mechanism; hydrogen-transporting ATPase activity, rotational mechanism; hydrolase activity; transporter activity	membrane fraction; proton-transporting two-sector ATPase complex
ATP-binding cassette, sub-family C (CFTR/MRP), member 5	ABCC5	1.26572	1.454	1.54405	1.33554	GI_5032100-S	transport	ATP binding; ATPase activity; ATPase activity, coupled to transmembrane movement of substances; multidrug transporter activity; nucleotide binding; organic anion transporter activity	integral to membrane; integral to plasma membrane; membrane fraction
ATP-binding cassette, sub-family E (OABP), member 1	ABCE1	0.883567	1.23201	1.28783	1.07649	GI_4506558-S
ATP-binding cassette, sub-family F (GCN20), member 3	ABCF3	1.12033	1.21199	1.31591	1.20719	GI_8922935-S		ATP binding; ATPase activity; nucleotide binding
B7 homolog 3	B7H3	1.10916	1.16275	1.38041	1.30711	GI_13376851-S	cell proliferation; positive regulation of T-cell proliferation; positive regulation of interferon-gamma biosynthesis; regulation of immune response	receptor binding	external side of plasma membrane; integral to membrane
Bardet-Biedl syndrome 2	BBS2	0.879792	0.859804	0.790722	0.874062	GI_22208996-S	cell-matrix adhesion; visual perception	molecular_function unknown	integrin complex
Basic leucine zipper and W2 domains 1	BZW1	1.25071	1.8511	1.88431	1.81319	GI_41281428-S	regulation of translational initiation	translation initiation factor activity
BCL2-associated athanogene 3	BAG3	1.10498	1.12134	1.24077	1.29999	GI_14043023-S	anti-apoptosis; protein folding	Hsp70/Hsc70 protein regulator activity; unfolded protein binding	cellular_component unknown
Beta-1,3-glucuronyltransferase 2 (glucuronosyltransferase S)	B3GAT2	1.10422	1.01408	1.2208	1.30617	GI_18152774-S	carbohydrate biosynthesis	galactosylgalactosylxylosylprotein 3-beta-glucuronosyltransferase activity; manganese ion binding; transferase activity, transferring glycosyl groups	Golgi apparatus; integral to membrane
Bladder cancer associated protein	BLCAP	0.973937	1.31061	1.39334	1.19059	GI_5729737-S			integral to membrane
BMP2 inducible kinase	BMP2K	1.08844	1.11336	0.961163	1.2643	GI_38787934-I	protein amino acid phosphorylation	ATP binding; protein serine/threonine kinase activity; transferase activity	nucleus
BRF2, subunit of RNA polymerase III transcription initiation factor, BRF1-like	BRF2	1.02774	1.14983	1.30236	1.19329	GI_22035561-S	cell cycle
BRI3 binding protein	BRI3BP	1.17383	1.51112	1.13717	1.09803	GI_24475808-S
Bromodomain adjacent to zinc finger domain, 1A	BAZ1A	0.898553	0.711794	0.634625	0.809155	GI_32967602-I	protein ubiquitination; regulation of transcription, DNA-dependent	DNA binding; ubiquitin-protein ligase activity; zinc ion binding	nucleus; ubiquitin ligase complex
Bromodomain containing 3	BRD3	0.902673	0.709561	0.729495	0.857737	GI_12408642-S	biological_process unknown	molecular_function unknown	nucleus
BTG family, member 3	BTG3	0.531919	0.376513	0.38517	0.720272	GI_28872721-S	negative regulation of cell proliferation; regulation of cell cycle
Cadherin 19, type 2	CDH19	0.921182	0.739722	0.720543	1.03711	GI_16306535-S	homophilic cell adhesion	calcium ion binding; protein binding	integral to membrane
Cadherin, EGF LAG seven-pass G-type receptor 2 (flamingo homolog, Drosophila)	CELSR2	0.887378	0.898372	0.810813	0.880711	GI_13325063-S	cell adhesion; development; homophilic cell adhesion; neuropeptide signaling pathway	G-protein coupled receptor activity; calcium ion binding; structural molecule activity	integral to membrane
Calbindin 2, 29kDa (calretinin)	CALB2	1.07871	0.867795	0.938494	0.702318	GI_6031161-A		calcium ion binding
Calcium homeostasis endoplasmic reticulum protein	CHERP	1.04497	1.24368	1.14074	1.1236	GI_34147634-S	RNA processing; neurogenesis; nuclear mRNA splicing, via spliceosome	RNA binding	intracellular
Calpain 3, (p94)	CAPN3	0.992322	0.763364	0.625385	0.741587	GI_27765077-A	muscle development; proteolysis and peptidolysis	calcium ion binding; calpain activity; hydrolase activity; signal transducer activity	intracellular
Calpastatin	CAST	0.828918	0.747637	0.58207	0.858275	GI_27765086-A		calpain inhibitor activity
CAMP responsive element binding protein 3-like 4	CREB3L4	0.919822	0.766242	0.774972	0.853581	GI_31542090-S	regulation of transcription, DNA-dependent	DNA binding	nucleus
Carbohydrate (chondroitin) synthase 1	CHSY1	0.976761	1.31064	1.39478	1.4368	GI_37537719-S		N-acetylgalactosaminyl-proteoglycan 3-beta-glucuronosyltransferase activity; glucuronosyl-N-acetylgalactosaminyl-proteoglycan 4-beta-N-acetylgalactosaminyltransferase activity	Golgi apparatus; integral to membrane
Caspase 2, apoptosis-related cysteine protease (neural precursor cell expressed, developmentally down-regulated 2)	CASP2	0.90103	1.31487	1.44108	1.25188	GI_39995062-A	anti-apoptosis; apoptotic program; proteolysis and peptidolysis; regulation of apoptosis	caspase activity; cysteine-type peptidase activity; enzyme binding; hydrolase activity; protein binding	intracellular
Caspase 7, apoptosis-related cysteine protease	CASP7	0.994261	1.12485	1.18917	1.30653	GI_15718701-A	apoptotic program; proteolysis and peptidolysis	caspase activity; cysteine-type peptidase activity; hydrolase activity	cytoplasm
Caspase 9, apoptosis-related cysteine protease	CASP9	0.816441	0.816297	0.830519	0.780295	GI_14790127-A	apoptotic program; caspase activation via cytochrome c; proteolysis and peptidolysis; regulation of apoptosis	caspase activity; enzyme activator activity; protein binding	intracellular
Caspase recruitment domain family, member 10	CARD10	0.987523	1.16565	1.32169	1.04496	GI_19923793-S	activation of NF-kappaB-inducing kinase; protein complex assembly; regulation of apoptosis	protein binding; receptor signaling complex scaffold activity	cytoplasm
Caspase recruitment domain family, member 14	CARD14	0.770498	0.815628	0.872082	0.919829	GI_16507954-A	activation of NF-kappaB-inducing kinase; regulation of apoptosis	protein binding	intracellular; plasma membrane
CCR4-NOT transcription complex, subunit 8	CNOT8	0.818483	0.728831	0.631618	0.77502	GI_31542314-S	negative regulation of transcription; regulation of transcription, DNA-dependent	transcription factor activity; transcriptional repressor activity	nucleus
CD164 antigen, sialomucin	CD164	1.13597	2.06888	1.4134	1.14717	GI_34222157-S	cell adhesion; development; hemopoiesis; immune response; negative regulation of cell adhesion; negative regulation of cell proliferation; signal transduction		endosome; integral to plasma membrane; membrane fraction; soluble fraction
CD200 antigen	CD200	0.688614	0.631294	0.582253	0.971661	GI_15451903-S			integral to plasma membrane
CD74 antigen (invariant polypeptide of major histocompatibility complex, class II antigen-associated)	CD74	0.946489	0.824787	1.01442	0.794098	GI_10835070-S	T-cell selection; antigen presentation, endogenous antigen; cell proliferation; humoral defense mechanism (sensu Vertebrata); immune response; intracellular protein transport; negative regulation of apoptosis; prostaglandin biosynthesis; protein complex assembly; protein folding; regulation of macrophage activation; signal transduction	MHC class II protein binding; cytokine binding; protein self binding; unfolded protein binding	integral to membrane; intracellular
CDC16 cell division cycle 16 homolog (S. cerevisiae)	CDC16	0.941327	0.910117	0.782318	0.835018	GI_14110370-S	cell cycle; cytokinesis; regulation of mitosis; ubiquitin cycle	binding	centrosome; spindle
CDC23 (cell division cycle 23, yeast, homolog)	CDC23	1.27872	1.74325	1.687	1.78878	GI_16554575-S	G1 phase of mitotic cell cycle; cytokinesis; mitosis; mitotic metaphase plate congression; regulation of mitotic metaphase/anaphase transition; ubiquitin cycle	binding; ubiquitin-protein ligase activity	anaphase-promoting complex
CDC42 effector protein (Rho GTPase binding) 2	CDC42EP2	1.11948	1.11096	1.27739	1.08913	GI_30089963-S	actin cytoskeleton organization and biogenesis	Rho GTPase activator activity	plasma membrane
Cdc42 guanine nucleotide exchange factor (GEF) 9	ARHGEF9	1.3848	1.67045	1.53761	1.66065	GI_7662107-S
Cell division cycle 34	CDC34	1.23997	1.27407	1.41567	1.18796	GI_16357476-S	DNA replication initiation; G1/S transition of mitotic cell cycle; ubiquitin cycle	ligase activity; ubiquitin conjugating enzyme activity; ubiquitin-protein ligase activity	nucleus
Cell division cycle associated 4	CDCA4	1.08568	1.34377	1.45374	1.3529	GI_22027508-I
Cell division cycle associated 4	CDCA4	1.23883	1.56147	1.62154	1.53795	GI_22027510-A
Cellular repressor of E1A-stimulated genes 1	CREG1	1.05512	0.919268	0.854349	0.797602	GI_4503036-S	cell proliferation; development; regulation of cell growth; regulation of transcription from Pol II promoter	RNA polymerase II transcription factor activity; transcription corepressor activity
CGI-141 protein	CGI-141	1.58767	2.46804	2.31011	1.3578	GI_19923443-S	positive regulation of I-kappaB kinase/NF-kappaB cascade; vesicle-mediated transport	signal transducer activity	integral to membrane
CGI-77 protein	CGI-77	1.01629	1.19458	1.34957	1.08601	GI_40254878-S
Chemokine (C-C motif) receptor-like 1	CCRL1	0.872511	0.75616	0.493002	0.757479	GI_30795218-A	G-protein coupled receptor protein signaling pathway; chemotaxis; immune response	C-C chemokine receptor activity; rhodopsin-like receptor activity	integral to plasma membrane
Chemokine-like factor super family 3	CKLFSF3	1.57163	1.92528	1.87094	0.977438	GI_32130529-A	chemotaxis	cytokine activity	integral to membrane
Chemokine-like factor super family 4	CKLFSF4	1.10522	0.804725	0.776538	0.842399	GI_31343534-I	chemotaxis	cytokine activity	integral to membrane
Chemokine-like factor super family 6	CKLFSF6	1.24645	2.10273	2.18162	1.71081	GI_32130534-S	chemotaxis	cytokine activity	integral to membrane
Chemokine-like factor super family 7	CKLFSF7	1.22745	1.36509	1.78562	1.36355	GI_31657097-I	chemotaxis	cytokine activity	integral to membrane
Chemokine-like factor super family 7	CKLFSF7	1.28897	1.37367	1.76686	1.49184	GI_31657098-A	chemotaxis	cytokine activity	integral to membrane
Chloride channel 7	CLCN7	0.970644	0.976386	0.751723	0.877027	GI_39725672-S	chloride transport; ion transport	voltage-gated chloride channel activity	integral to plasma membrane; membrane fraction
Chondroitin beta1,4 N-acetylgalactosaminyltransferase	ChGn	0.917052	1.19135	1.29789	1.45131	GI_40255140-S	UDP-N-acetylgalactosamine metabolism; UDP-glucuronate metabolism; cell proliferation; cell recognition; chondroitin sulfate biosynthesis; chondroitin sulfate proteoglycan biosynthesis, polysaccharide chain biosynthesis; dermatan sulfate proteoglycan biosynthesis, polysaccharide chain biosynthesis; extracellular matrix organization and biogenesis; heparan sulfate proteoglycan biosynthesis, polysac…	N-acetylgalactosaminyl-proteoglycan 3-beta-glucuronosyltransferase activity; glucuronosyl-N-acetylgalactosaminyl-proteoglycan 4-beta-N-acetylgalactosaminyltransferase activity; glucuronylgalactosylproteoglycan 4-beta-N-acetylgalactosaminyltransferase activity; metal ion binding; peptidoglycan glycosyltransferase activity; protein binding	Golgi apparatus; integral to Golgi membrane; intracellular; soluble fraction
Chondroitin sulfate GalNAcT-2	GALNACT-2	0.670915	0.674614	0.703395	0.992552	GI_24429591-S	chondroitin sulfate proteoglycan biosynthesis, polysaccharide chain biosynthesis; dermatan sulfate proteoglycan biosynthesis, polysaccharide chain biosynthesis	N-acetylgalactosaminyl-proteoglycan 3-beta-glucuronosyltransferase activity; acetylgalactosaminyltransferase activity; protein binding	Golgi apparatus; integral to Golgi membrane
Chromobox homolog 6	CBX6	1.07163	1.44372	1.33729	1.43514	GI_30348976-S	chromatin assembly or disassembly; chromatin modification; regulation of transcription, DNA-dependent	chromatin binding	chromatin; nucleus
Chromodomain helicase DNA binding protein 1	CHD1	0.794214	0.877726	0.799372	0.957739	GI_4557446-S	chromatin assembly or disassembly; chromosome organization and biogenesis (sensu Eukaryota); regulation of transcription from Pol II promoter	ATP binding; ATP-dependent DNA helicase activity; chromatin binding; hydrolase activity	chromatin; nucleus
Chromosome 1 open reading frame 24	C1orf24	1.10642	0.864831	0.619663	0.84155	GI_11545796-A	protein folding	heat shock protein binding; unfolded protein binding	cellular_component unknown
Chromosome 1 open reading frame 24	C1orf24	1.16168	0.733318	0.756855	0.779801	GI_16757969-I	protein folding	heat shock protein binding; unfolded protein binding	cellular_component unknown
Chromosome 10 open reading frame 88	C10orf88	1.17321	1.37722	1.28265	1.49173	GI_13376420-S
Chromosome 12 open reading frame 14	C12orf14	1.23113	1.26803	1.40853	1.05886	GI_10864048-S
Chromosome 13 open reading frame 23	C13orf23	1.00525	1.27577	1.24929	0.994075	GI_25777605-A	metabolism	oxidoreductase activity
Chromosome 14 open reading frame 104	C14orf104	0.961571	1.22585	1.1612	1.33151	GI_8922518-S
Chromosome 14 open reading frame 120	C14orf120	1.11178	1.22917	1.26346	1.1532	GI_37545891-S
Chromosome 14 open reading frame 122	C14orf122	1.10286	0.761241	0.839431	0.826419	GI_34222327-S		molecular_function unknown
Chromosome 14 open reading frame 123	C14orf123	1.1552	0.816566	0.865133	0.786703	GI_40548421-S		molecular_function unknown
Chromosome 14 open reading frame 135	C14orf135	0.924052	0.801005	0.794591	0.902093	GI_22095362-S			integral to membrane
Chromosome 14 open reading frame 173	C14orf173	0.929069	1.27129	1.20044	1.28146	GI_11968044-S	cell organization and biogenesis	actin binding
Chromosome 14 open reading frame 24	C14orf24	1.36175	1.70031	1.69592	1.76456	GI_31377542-S
Chromosome 14 open reading frame 31	C14orf31	1.28984	1.20761	1.01033	1.41162	GI_34303929-S		binding	cytoskeleton
Chromosome 14 open reading frame 32	C14orf32	1.02522	1.36811	1.5569	1.47288	GI_34147697-S
Chromosome 14 open reading frame 35	C14orf35	1.62141	1.92999	1.92065	1.75531	GI_27479422-S
Chromosome 14 open reading frame 58	C14orf58	1.10151	1.1375	1.10128	1.45417	GI_8923349-S
Chromosome 14 open reading frame 87	C14orf87	1.25032	1.23378	1.37032	1.20047	GI_42516575-S			mitochondrion
Chromosome 16 open reading frame 34	C16orf34	1.21107	1.42733	1.11668	1.45443	GI_21700762-S	regulation of transcription, DNA-dependent	DNA binding	nucleus
Chromosome 18 open reading frame 24	C18orf24	1.31912	1.10339	1.37166	1.19019	GI_21450831-S
Chromosome 18 open reading frame 8	C18orf8	1.14863	0.773614	0.819345	0.835701	GI_21361441-S
Chromosome 2 open reading frame 11	C2orf11	0.90873	1.38668	1.48663	1.77523	GI_21389456-S
Chromosome 20 open reading frame 108	C20orf108	1.04252	0.802706	0.625808	0.711226	GI_18201877-S			integral to membrane
Chromosome 20 open reading frame 121	C20orf121	1.55577	1.96951	1.96455	1.71709	GI_34147379-S	transport	transporter activity	intracellular
Chromosome 20 open reading frame 20	C20orf20	1.52829	1.57495	1.87351	1.68841	GI_40353206-S
Chromosome 20 open reading frame 36	C20orf36	0.735071	0.598039	0.581081	0.561209	GI_8922738-S	protein modification	protein-L-isoaspartate (D-aspartate) O-methyltransferase activity
Chromosome 21 open reading frame 119	C21orf119	1.00253	0.782449	0.724295	0.733837	GI_14249687-S
Chromosome 21 open reading frame 6	C21orf6	1.08185	1.05474	1.17944	1.455	GI_8393017-S	biological_process unknown	molecular_function unknown	cellular_component unknown
Chromosome 3 open reading frame 6	C3orf6	0.890816	0.896025	0.682783	0.742338	GI_33186926-A
Chromosome 5 open reading frame 15	C5orf15	1.03905	1.24746	1.54344	1.07118	GI_9910277-S			integral to membrane
Chromosome 5 open reading frame 4	C5orf4	0.909097	0.752557	0.702567	0.960641	GI_7705942-A	metabolism	catalytic activity
Chromosome 6 open reading frame 1	C6orf1	1.06972	0.796114	0.769598	0.818101	GI_31341881-S
Chromosome 6 open reading frame 139	C6orf139	1.16142	1.6075	1.53815	1.56584	GI_40068060-S
Chromosome 6 open reading frame 167	C6orf167	1.03643	1.24671	1.17065	1.24128	GI_38348255-S
Chromosome 6 open reading frame 64	C6orf64	0.826626	0.979192	1.05849	1.00732	GI_8922866-S
Chromosome 6 open reading frame 68	C6orf68	0.876641	1.25472	1.43376	1.22706	GI_34147547-S	metabolism	transferase activity
Chromosome 9 open reading frame 10 opposite strand	C9orf10OS	0.787798	0.876688	0.912025	0.878116	GI_38502322-S
Chromosome 9 open reading frame 100	C9orf100	0.800145	0.712831	0.728846	0.801096	GI_14249513-S
Chromosome 9 open reading frame 116	C9orf116	0.965104	0.75549	1.00139	0.902528	GI_21389526-S
Chromosome 9 open reading frame 12	C9orf12	2.08241	1.90193	1.87341	1.69487	GI_34222142-S		kinase activity
Chromosome 9 open reading frame 127	C9orf127	0.939408	0.872346	0.729988	0.744895	GI_27552763-S			integral to membrane
Chromosome 9 open reading frame 40	C9orf40	1.0548	1.08561	1.18471	1.37922	GI_8922232-S		actin binding
Chromosome 9 open reading frame 7	C9orf7	0.981381	0.955802	0.960951	0.806631	GI_8922115-S
Chromosome 9 open reading frame 95	C9orf95	0.860389	1.06323	1.26956	1.19465	GI_8923529-S	pyridine nucleotide biosynthesis	ATP binding; kinase activity; transferase activity; uridine kinase activity
Claudin 12	CLDN12	1.66887	1.88627	1.91444	2.13978	GI_37537523-S		structural molecule activity	integral to membrane; tight junction
Cluster 101007 , UniGene build 163	Hs.101007	1.17684	1.35941	1.55256	1.31301	Hs.101007-S
Cluster 16346 , UniGene build 163	Hs.16346	1.30619	1.73405	1.59012	1.31159	Hs.16346-S
Cluster 195400 , UniGene build 163	Hs.195400	1.03907	0.848866	0.698272	0.86085	Hs.195400-S
Cluster 21177 , UniGene build 163	Hs.21177	0.971219	1.36117	1.295	0.772107	Hs.21177-S
Cluster 289044 , UniGene build 163	Hs.289044	1.04237	1.49248	1.35088	1.43473	Hs.289044-S
Cluster 290550 , UniGene build 163	Hs.290550	0.886379	0.837175	0.888756	0.678429	Hs.290550-S
Cluster 296743 , UniGene build 163	Hs.296743	1.06741	0.860211	0.684498	0.655274	Hs.296743-S
Cluster 307772 , UniGene build 163	Hs.307772	0.985443	1.28327	2.09448	1.25995	Hs.307772-S
Cluster 311977 , UniGene build 163	Hs.311977	1.08076	1.44776	1.24601	1.49374	Hs.311977-S
Cluster 333732 , UniGene build 163	Hs.333732	1.03215	1.26045	1.34542	1.17283	Hs.333732-S
Cluster 350550 , UniGene build 163	Hs.350550	0.415424	0.434081	0.421636	0.793044	Hs.350550-S
Cluster 400456 , UniGene build 163	Hs.400456	0.812441	0.804058	0.823322	0.985245	Hs.400456-S
Cluster 43047 , UniGene build 163	Hs.43047	1.05303	1.93854	1.84192	1.59452	Hs.43047-S
Cluster 439201 , UniGene build 163	Hs.439201	0.894686	1.14252	1.40781	1.32508	Hs.439201-S
Cluster 440492 , UniGene build 163	Hs.440492	0.927691	1.39788	1.27717	1.25768	Hs.440492-S
Cluster 477011 , UniGene build 163	Hs.477011	1.08119	1.30276	1.13029	1.17768	Hs.477011-S
Cluster 508436 , UniGene build 163	Hs.508436	1.00292	1.0047	1.23406	1.18271	Hs.508436-S
Cluster 522735 , UniGene build 163	Hs.522735	0.879649	0.961775	0.735366	0.773975	Hs.522735-S
Cluster 523346 , UniGene build 163	Hs.523346	0.864329	0.736946	0.678095	0.96872	Hs.523346-S
Cluster 55028 , UniGene build 163	Hs.55028	1.17057	1.31918	1.45669	1.53066	Hs.55028-S
C-myc binding protein	MYCBP	1.10851	1.17621	1.36779	1.02056	GI_8850230-S	regulation of transcription, DNA-dependent	transcription coactivator activity	mitochondrion; nucleus
CNDP dipeptidase 2 (metallopeptidase M20 family)	CNDP2	0.87899	0.874845	0.705272	0.835148	GI_8922698-S	proteolysis and peptidolysis	carboxypeptidase activity; hydrolase activity; metallopeptidase activity
Coatomer protein complex, subunit beta	COPB	0.937135	1.23095	1.24185	1.29323	GI_34222324-S	intra-Golgi transport; protein transport; retrograde transport, Golgi to ER	protein binding	COPI vesicle coat; Golgi membrane; Golgi vesicle; cytosol
Cofilin 2 (muscle)	CFL2	1.36377	1.77979	1.96443	1.53328	GI_33946276-A		actin binding	cytoskeleton; nucleus
Collagen, type IV, alpha 3 (Goodpasture antigen) binding protein	COL4A3BP	0.797991	0.656515	0.473943	0.689377	GI_14165451-A	immune response; protein amino acid phosphorylation	protein serine/threonine kinase activity; transferase activity	cellular_component unknown
Collagen, type XVI, alpha 1	COL16A1	0.941947	0.874347	0.706466	0.879001	GI_18641351-S	cell adhesion; phosphate transport; pregnancy	structural molecule activity	collagen type XVI; cytoplasm; extracellular matrix (sensu Metazoa)
Colony stimulating factor 2 receptor, alpha, low-affinity (granulocyte-macrophage)	CSF2RA	0.865738	0.853226	0.826809	0.679912	GI_27437039-A		hematopoietin/interferon-class (D200-domain) cytokine receptor activity	integral to plasma membrane
COMM domain containing 7	COMMD7	1.10658	0.890946	0.8392	0.798445	GI_29789284-S
Component of oligomeric golgi complex 2	COG2	1.15203	1.14396	1.11928	1.38461	GI_6678675-S	Golgi organization and biogenesis; intra-Golgi transport; intracellular protein transport; oligosaccharide biosynthesis; protein amino acid glycosylation	protein transporter activity	Golgi membrane; Golgi transport complex
Copine III	CPNE3	0.883523	0.83936	0.783742	0.742958	GI_41872597-S	lipid metabolism; vesicle-mediated transport	calcium-dependent phospholipid binding; protein serine/threonine kinase activity; transferase activity; transporter activity	cytosol
Copine VIII	CPNE8	1.11928	1.17165	1.34273	1.22713	GI_38683845-S
Core-binding factor, beta subunit	CBFB	0.97825	1.24267	1.31152	1.35567	GI_13124880-A	transcription from Pol II promoter	RNA polymerase II transcription factor activity; transcription coactivator activity	nucleus
Coronin, actin binding protein, 2A	CORO2A	1.01464	0.827234	0.818439	0.853789	GI_34335234-A	glutamine biosynthesis; intracellular signaling cascade; nitrogen compound metabolism	actin binding; glutamate-ammonia ligase activity; protein binding
CP110 protein	CP110	0.86597	0.617865	0.579509	1.01691	GI_34222317-S	biological_process unknown	molecular_function unknown	cellular_component unknown
Creatine kinase, mitochondrial 1 (ubiquitous)	CKMT1	0.980063	0.872907	0.886938	0.803994	GI_11641403-S		creatine kinase activity	mitochondrion
Crystallin, alpha B	CRYAB	0.958253	0.900502	0.721451	0.668058	GI_4503056-S	muscle contraction; protein folding; visual perception	structural constituent of eye lens; unfolded protein binding	cytoplasm; nucleus
CSE1 chromosome segregation 1-like (yeast)	CSE1L	1.06042	1.29111	1.70399	1.36541	GI_29029560-I	apoptosis; cell proliferation; protein transport; protein-nucleus import, docking	binding; importin-alpha export receptor activity; protein transporter activity	cytoplasm; nuclear pore; nucleus
CUG triplet repeat, RNA binding protein 2	CUGBP2	0.64252	0.346193	0.329364	0.592162	GI_5729815-S	neuromuscular junction development; nuclear mRNA splicing, via spliceosome; regulation of heart contraction rate	RNA binding
Cyclin E2	CCNE2	0.931089	1.45702	1.50209	1.18506	GI_17318566-A	cell cycle checkpoint; cytokinesis; regulation of cell cycle; regulation of cyclin dependent protein kinase activity		nucleus
Cyclin G1	CCNG1	0.971792	1.81932	1.75947	1.45787	GI_40805830-S	cell cycle; cytokinesis; mitosis; regulation of cyclin dependent protein kinase activity		nucleus
Cyclin K	CCNK	1.03564	1.3933	1.48016	1.3931	GI_38176157-S	G-protein coupled receptor protein signaling pathway; cell cycle; cytokinesis; mitosis; regulation of cyclin dependent protein kinase activity; regulation of transcription, DNA-dependent; transcription from Pol II promoter; visual perception	rhodopsin-like receptor activity	integral to membrane
Cyclin-dependent kinase 2	CDK2	0.960143	1.4473	1.53085	1.30614	GI_16936527-I	G2/M transition of mitotic cell cycle; cytokinesis; mitosis; positive regulation of cell proliferation; protein amino acid phosphorylation; regulation of DNA replication; traversing start control point of mitotic cell cycle	ATP binding; cyclin-dependent protein kinase activity; protein serine/threonine kinase activity; transferase activity	cytoplasm; nucleus
Cyclin-dependent kinase 2	CDK2	1.08505	1.73891	1.54001	1.28467	GI_16936529-A	G2/M transition of mitotic cell cycle; cytokinesis; mitosis; positive regulation of cell proliferation; protein amino acid phosphorylation; regulation of DNA replication; traversing start control point of mitotic cell cycle	ATP binding; cyclin-dependent protein kinase activity; protein serine/threonine kinase activity; transferase activity	cytoplasm; nucleus
Cyclin-dependent kinase 8	CDK8	0.948458	1.27303	1.23372	1.25384	GI_4502744-S	cytokinesis; protein amino acid phosphorylation; regulation of cell cycle; regulation of transcription, DNA-dependent	ATP binding; protein serine/threonine kinase activity; transferase activity
Cyclin-dependent kinase inhibitor 1A (p21, Cip1)	CDKN1A	1.59486	1.69586	2.18275	1.33544	GI_17978496-A	cell cycle arrest; induction of apoptosis by intracellular signals; negative regulation of cell proliferation; regulation of cyclin dependent protein kinase activity	cyclin-dependent protein kinase inhibitor activity; kinase activity; protein kinase activity	nucleus
Cysteine and glycine-rich protein 2	CSRP2	1.02865	0.732396	0.800793	0.735235	GI_4503100-S	cell differentiation; cell growth; cell proliferation; muscle development	zinc ion binding	nucleus
Cytidine monophosphate N-acetylneuraminic acid synthetase	CMAS	0.634259	0.534794	0.623904	0.768545	GI_22027483-S	lipopolysaccharide biosynthesis	N-acylneuraminate cytidylyltransferase activity	nucleus
Cytochrome b reductase 1	CYBRD1	0.625229	0.78408	0.768311	1.04855	GI_19923602-S	electron transport	transferase activity	integral to membrane
Cytochrome b, ascorbate dependent 3	CYBASC3	1.0034	1.17131	1.25213	1.27182	GI_40255159-S	electron transport		integral to membrane
Cytochrome c, somatic	CYCS	0.887883	0.792634	0.808611	0.738157	GI_34328939-S	DNA fragmentation during apoptosis; caspase activation via cytochrome c; cellular respiration; electron transport	electron transporter, transferring electrons from CoQH2-cytochrome c reductase complex and cytochrome c oxidase complex activity; heme binding; protein binding	cytosol; mitochondrial electron transport chain; mitochondrial intermembrane space
Cytochrome P450, family 27, subfamily A, polypeptide 1	CYP27A1	1.03962	0.866489	0.803635	0.802664	GI_13904863-S	electron transport	steroid hydroxylase activity	membrane; mitochondrion
Cytoskeleton-associated protein 4	CKAP4	1.11869	1.41209	1.45631	1.43727	GI_19920316-S			integral to membrane; membrane fraction
DALR anticodon binding domain containing 3	DALRD3	0.988171	0.879942	0.843936	0.791137	GI_38146110-S	arginyl-tRNA aminoacylation	ATP binding; arginine-tRNA ligase activity
DCP2 decapping enzyme homolog (S. cerevisiae)	DCP2	1.18423	1.56369	1.4892	1.13906	GI_37537718-S		hydrolase activity
DEAD (Asp-Glu-Ala-Asp) box polypeptide 52	DDX52	1.12653	1.25069	1.27103	1.21679	GI_38569502-I		ATP binding; ATP-dependent helicase activity; RNA binding; hydrolase activity; nucleic acid binding	nucleus
DEAD (Asp-Glu-Ala-Asp) box polypeptide 55	DDX55	1.0177	0.702053	0.724274	0.889729	GI_41327778-S		ATP binding; ATP-dependent helicase activity; hydrolase activity; nucleic acid binding
DEAH (Asp-Glu-Ala-His) box polypeptide 15	DHX15	0.829547	1.24866	1.32776	1.3175	GI_4557516-S	nuclear mRNA splicing, via spliceosome	ATP binding; ATP-dependent helicase activity; RNA helicase activity; nucleic acid binding; nucleoside-triphosphatase activity; nucleotide binding	nucleus
Death-associated protein kinase 3	DAPK3	1.3427	0.975947	1.14936	0.779251	GI_4557510-S	apoptosis; induction of apoptosis; protein amino acid phosphorylation; protein kinase cascade	ATP binding; protein serine/threonine kinase activity; transferase activity	nucleus
Degenerative spermatocyte homolog 1, lipid desaturase (Drosophila)	DEGS1	1.14468	1.35583	1.33071	1.34434	GI_21614500-A	fatty acid biosynthesis; fatty acid desaturation	electron transporter activity; oxidoreductase activity; oxidoreductase activity, acting on paired donors, with oxidation of a pair of donors resulting in the reduction of molecular oxygen to two molecules of water	endoplasmic reticulum; integral to plasma membrane; membrane fraction
Degenerative spermatocyte homolog 1, lipid desaturase (Drosophila)	DEGS1	1.00987	1.39077	1.22514	1.19522	GI_21614503-I	fatty acid biosynthesis; fatty acid desaturation	electron transporter activity; oxidoreductase activity; oxidoreductase activity, acting on paired donors, with oxidation of a pair of donors resulting in the reduction of molecular oxygen to two molecules of water	endoplasmic reticulum; integral to plasma membrane; membrane fraction
Dehydrogenase E1 and transketolase domain containing 1	DHTKD1	0.987116	1.25237	1.13091	1.23925	GI_38788379-S	metabolism	oxidoreductase activity, acting on the aldehyde or oxo group of donors, disulfide as acceptor
Dehydrogenase/reductase (SDR family) member 6	DHRS6	0.892822	0.840771	0.782778	0.735316	GI_31543084-S	metabolism	oxidoreductase activity
Deleted in lymphocytic leukemia, 2	DLEU2	0.909385	0.726085	0.73589	1.08888	GI_5174494-S	negative regulation of cell cycle
Density-regulated protein	DENR	1.23265	1.54184	1.64089	1.08547	GI_27501445-S	translational initiation	translation initiation factor activity	cellular_component unknown
DEP domain containing 1	DEPDC1	0.878992	0.887403	0.6382	1.08114	GI_41282232-S	intracellular signaling cascade	GTPase activator activity
DEP domain containing 1B	DEPDC1B	1.01199	1.55774	1.49437	1.50989	GI_23510330-S	intracellular signaling cascade	GTPase activator activity
Desmuslin	DMN	0.8936	0.940067	0.784505	0.880961	GI_24586683-A		protein binding; structural constituent of muscle	intermediate filament
DHHC-containing protein 20	FLJ25952	1.16395	1.76995	2.22907	1.70557	GI_23503334-S		metal ion binding
Diacylglycerol kinase, delta 130kDa	DGKD	1.08456	0.802217	0.723261	0.86554	GI_25777595-A	cell growth; development; diacylglycerol metabolism; epidermal growth factor receptor signaling pathway; immune response; intracellular signaling cascade; protein homooligomerization; protein kinase C activation; second-messenger-mediated signaling	diacylglycerol binding; diacylglycerol kinase activity; protein binding	cytoplasm
Dicer1, Dcr-1 homolog (Drosophila)	DICER1	0.861471	0.852025	0.875422	0.682889	GI_29294648-A	RNA interference, targeting of mRNA for destruction; RNA processing	ATP binding; ATP-dependent helicase activity; double-stranded RNA binding; endonuclease activity; hydrolase activity; ribonuclease III activity	intracellular
Dickkopf homolog 1 (Xenopus laevis)	DKK1	1.15006	1.12872	1.09576	0.558138	GI_7110718-S	Wnt receptor signaling pathway; development; negative regulation of Wnt receptor signaling pathway	growth factor activity; signal transducer activity	extracellular region
Dihydrolipoamide dehydrogenase (E3 component of pyruvate dehydrogenase complex, 2-oxo-glutarate complex, branched chain keto acid dehydrogenase complex)	DLD	0.713762	1.00803	0.793614	0.84682	GI_5016092-S	electron transport	FAD binding; dihydrolipoyl dehydrogenase activity; disulfide oxidoreductase activity	mitochondrion
Dimethylarginine dimethylaminohydrolase 1	DDAH1	0.820997	0.354648	0.304283	0.427319	GI_31881756-S	arginine catabolism; nitric oxide mediated signal transduction	dimethylargininase activity; hydrolase activity
Dipeptidylpeptidase 3	DPP3	1.03693	0.900161	0.87186	0.826306	GI_18491023-I	proteolysis and peptidolysis	aminopeptidase activity; dipeptidyl-peptidase III activity; hydrolase activity; metallopeptidase activity	cytoplasm
Dipeptidylpeptidase 3	DPP3	0.841548	0.845943	0.717275	0.813639	GI_18491025-A	proteolysis and peptidolysis	aminopeptidase activity; dipeptidyl-peptidase III activity; hydrolase activity; metallopeptidase activity	cytoplasm
DIRAS family, GTP-binding RAS-like 1	DIRAS1	1.0259	1.27977	1.4037	0.923542	GI_21553322-S	small GTPase mediated signal transduction	GTP binding
Discoidin, CUB and LCCL domain containing 2	DCBLD2	1.16141	1.83603	2.5371	1.64706	GI_21314771-S	cell adhesion; intracellular receptor-mediated signaling pathway; negative regulation of cell growth; wound healing	protein binding	cell surface; integral to membrane; integral to plasma membrane
Discs, large homolog 5 (Drosophila)	DLG5	1.26157	1.60163	1.50604	1.37638	GI_28466996-S	cell-cell adhesion; intracellular signaling cascade; regulation of cell cycle	protein binding; receptor signaling complex scaffold activity	plasma membrane
Dishevelled associated activator of morphogenesis 1	DAAM1	0.713778	0.683493	0.708044	0.696768	GI_21071076-S	actin cytoskeleton organization and biogenesis; cell organization and biogenesis	Rho GTPase binding; actin binding
Dishevelled, dsh homolog 3 (Drosophila)	DVL3	1.08745	1.41464	1.52903	1.31258	GI_41406096-S	development; frizzled signaling pathway; heart development; intracellular signaling cascade; neurogenesis	kinase activity; protein binding; signal transducer activity	intracellular
Distal-less homeo box 1	DLX1	0.922402	0.701054	0.676232	1.12384	GI_31342420-S	development; regulation of transcription, DNA-dependent	transcription factor activity	nucleus
DKFZP564F0522 protein	DKFZP564F0522	1.05241	1.34038	1.27363	1.35899	GI_42734334-S
DKFZP586L0724 protein	DKFZP586L0724	0.804889	0.940708	0.863351	0.934369	GI_21361467-S
DNA replication complex GINS protein PSF2	Pfs2	1.22481	0.993168	0.988505	1.18922	GI_7706366-S	DNA replication		nucleus
DNA replication factor	CDT1	1.14923	1.38863	1.35213	1.34005	GI_19923847-S	DNA replication; DNA replication checkpoint; cell cycle; regulation of DNA replication initiation	DNA binding	nucleus; replication fork
DNA-damage-inducible transcript 4	DDIT4	1.21471	1.02982	1.5122	1.15904	GI_9506686-S
DnaJ (Hsp40) homolog, subfamily C, member 12	DNAJC12	0.948495	0.859529	0.87591	0.566359	GI_41406092-I	protein folding	heat shock protein binding; unfolded protein binding
DnaJ (Hsp40) homolog, subfamily C, member 12	DNAJC12	1.05111	0.806435	0.726881	0.657491	GI_41406093-I	protein folding	heat shock protein binding; unfolded protein binding
Dnaj-like protein	LOC148418	1.11604	1.12701	1.25639	1.22363	GI_37540068-S
Dopachrome tautomerase (dopachrome delta-isomerase, tyrosine-related protein 2)	DCT	0.80254	0.885669	0.386845	0.748526	GI_6041666-S	epidermis development; melanin biosynthesis from tyrosine; melanin metabolism	copper ion binding; dopachrome isomerase activity; oxidoreductase activity	integral to membrane
Doublecortin and CaM kinase-like 2	DCAMKL2	1.06257	0.890699	0.908314	0.763575	GI_22749266-S	intracellular signaling cascade; protein amino acid phosphorylation	ATP binding; protein serine/threonine kinase activity; transferase activity
Down syndrome critical region gene 1	DSCR1	0.874124	0.705156	0.764192	0.686229	GI_44680111-S	calcium-mediated signaling; central nervous system development; circulation; signal transduction	transcription factor activity	nucleus
Dual specificity phosphatase 12	DUSP12	0.982781	1.15302	1.32995	1.32165	GI_6005955-S	protein amino acid dephosphorylation	hydrolase activity; nucleic acid binding; protein tyrosine phosphatase activity; protein tyrosine/serine/threonine phosphatase activity; zinc ion binding	nucleus
Dual specificity phosphatase 3 (vaccinia virus phosphatase VH1-related)	DUSP3	1.01222	1.42581	1.30946	1.14666	GI_37655179-S	protein amino acid dephosphorylation	hydrolase activity; protein tyrosine phosphatase activity; protein tyrosine/serine/threonine phosphatase activity
Dual-specificity tyrosine-(Y)-phosphorylation regulated kinase 2	DYRK2	1.50905	1.74941	1.46012	1.43085	GI_5922002-A	protein amino acid phosphorylation	ATP binding; magnesium ion binding; manganese ion binding; protein serine/threonine kinase activity; protein-tyrosine kinase activity; transferase activity	cytoplasm
Dynein, cytoplasmic, intermediate polypeptide 1	DNCI1	0.903506	0.791621	0.572592	0.592382	GI_4758177-S		motor activity	cytoplasmic dynein complex
E-1 enzyme	MASA	0.975341	0.645311	0.569795	0.882933	GI_10864016-S	metabolism	catalytic activity
E2F transcription factor 7	E2F7	1.35738	1.44614	1.72271	1.45784	GI_44955909-S	regulation of cell cycle; regulation of transcription, DNA-dependent	transcription factor activity	transcription factor complex
E74-like factor 4 (ets domain transcription factor)	ELF4	1.08996	1.19703	1.31595	1.24999	GI_4503554-S	regulation of transcription, DNA-dependent; transcription from Pol II promoter	transcription coactivator activity; transcription factor activity	nucleus
Early estrogen-induced gene 1 protein	EEIG1	1.03933	1.18855	1.20989	1.34511	GI_42558263-S
Early growth response 1	EGR1	1.36204	1.27348	1.5875	1.50216	GI_31317226-S	regulation of transcription, DNA-dependent	transcription factor activity; zinc ion binding	nucleus
Ecotropic viral integration site 5	EVI5	1.43392	1.74596	1.22117	1.45703	GI_19923324-S	cell proliferation; development	protein binding
Ectonucleotide pyrophosphatase/phosphodiesterase 2 (autotaxin)	ENPP2	0.909639	1.05183	0.697986	1.07156	GI_20070229-S	G-protein coupled receptor protein signaling pathway; cell motility; chemotaxis; nucleotide metabolism; phosphate metabolism	endonuclease activity; hydrolase activity; nucleic acid binding; nucleotide diphosphatase activity; phosphodiesterase I activity; transcription factor binding	integral to plasma membrane
EF hand domain family, member D2	EFHD2	1.06402	1.48958	1.60047	0.999258	GI_42734435-S		calcium ion binding
EF-hand domain (C-terminal) containing 1	EFHC1	0.923205	0.901868	0.805088	0.740181	GI_8922435-S	muscle development	calcium ion binding
Elongation factor, RNA polymerase II, 2	ELL2	1.20221	1.44784	1.50317	0.886059	GI_34222159-S	RNA elongation from Pol II promoter; regulation of transcription, DNA-dependent	RNA polymerase II transcription factor activity	nucleus; transcription elongation factor complex
Endoplasmic reticulum thioredoxin superfamily member, 18 kDa	TLP19	1.17365	1.10227	1.27685	1.32068	GI_23943808-S	electron transport	electron transporter activity	endoplasmic reticulum
Endothelin converting enzyme 2	ECE2	1.07177	1.11213	1.38983	1.373	GI_39725649-S		S-adenosylmethionine-dependent methyltransferase activity
EPH receptor B4	EPHB4	0.960153	1.19935	1.33046	1.19673	GI_32528300-S	cell proliferation; organogenesis; protein amino acid phosphorylation; transmembrane receptor protein tyrosine kinase signaling pathway	ATP binding; ephrin receptor activity; protein-tyrosine kinase activity; transferase activity	integral to plasma membrane
Epidermal growth factor receptor pathway substrate 8	EPS8	0.905435	0.676582	0.621827	0.964886	GI_34222299-S	cell proliferation; epidermal growth factor receptor signaling pathway; signal transduction	SH3/SH2 adaptor protein activity
Epimorphin	EPIM	1.37574	1.44899	1.48852	1.33603	GI_37577286-A	ectoderm development; intracellular protein transport; organogenesis; signal transduction	protein transporter activity	integral to membrane; microsome; soluble fraction
Epithelial membrane protein 3	EMP3	1.20129	1.14454	1.26334	0.92905	GI_4503562-S	cell death; cell growth; development; negative regulation of cell proliferation		integral to membrane; membrane fraction
Estrogen-related receptor alpha	ESRRA	0.888054	0.671451	0.583701	0.717109	GI_18860919-S	regulation of transcription, DNA-dependent	steroid binding; steroid hormone receptor activity; transcription factor activity	nucleus
Eukaryotic translation elongation factor 1 beta 2	EEF1B2	1.0809	1.09928	1.3405	1.07108	GI_16519564-I	protein biosynthesis; translational elongation	translation elongation factor activity	eukaryotic translation elongation factor 1 complex
Eukaryotic translation initiation factor 2-alpha kinase 3	EIF2AK3	1.05262	1.3547	1.39324	1.33879	GI_21361154-S	protein amino acid phosphorylation; regulation of translation; response to unfolded protein	ATP binding; protein serine/threonine kinase activity; transferase activity	endoplasmic reticulum; integral to membrane
Eukaryotic translation initiation factor 3, subunit 1 alpha, 35kDa	EIF3S1	0.979258	1.22299	1.32361	1.10053	GI_4503510-S	protein biosynthesis; regulation of translational initiation	translation initiation factor activity	eukaryotic translation initiation factor 3 complex
Eukaryotic translation initiation factor 4 gamma, 3	EIF4G3	0.873997	0.730505	0.664239	0.800282	GI_10092600-S	regulation of translational initiation	RNA cap binding; translation initiation factor activity	eukaryotic translation initiation factor 4F complex
Eukaryotic translation initiation factor 4E binding protein 2	EIF4EBP2	0.983047	1.21854	1.42878	1.37734	GI_31542585-S	negative regulation of protein biosynthesis; negative regulation of translational initiation	eukaryotic initiation factor 4E binding
Eukaryotic translation initiation factor 5A2	EIF5A2	1.07915	1.25498	1.21805	1.35872	GI_33187364-S	translational initiation	nucleic acid binding; translation initiation factor activity
Eukaryotic translation termination factor 1	ETF1	1.14489	1.63509	1.49394	1.38872	GI_4759033-S	protein biosynthesis; translational termination	protein binding; ribosome binding; translation release factor activity, codon specific	cytoplasm
Excision repair cross-complementing rodent repair deficiency, complementation group 8	ERCC8	1.0384	1.21562	1.36889	1.15811	GI_4557466-S	DNA repair; perception of sound; regulation of transcription, DNA-dependent	RNA polymerase II transcription factor activity; protein binding	nucleus
Exostoses (multiple)-like 1	EXTL1	1.03128	0.85357	0.726769	0.950454	GI_4758317-S	skeletal development	glucuronosyl-N-acetylglucosaminyl-proteoglycan 4-alpha-N-acetylglucosaminyltransferase activity; transferase activity, transferring glycosyl groups	endoplasmic reticulum; integral to membrane
Exostoses (multiple)-like 3	EXTL3	1.15748	1.22676	1.25773	0.925128	GI_41281366-S		glucuronyl-galactosyl-proteoglycan 4-alpha-N-acetylglucosaminyltransferase activity; transferase activity, transferring glycosyl groups	endoplasmic reticulum; integral to membrane
Expressed in T-cells and eosinophils in atopic dermatitis	ETEA	0.83738	0.837387	0.725684	0.879065	GI_24797105-S
Family with sequence similarity 14, member A	FAM14A	1.06369	0.859317	0.709116	0.682005	GI_14042963-S	response to pest, pathogen or parasite		integral to membrane
Family with sequence similarity 31, member B	FLJ20054	1.09089	1.25259	1.10666	1.0153	GI_9506654-S
Family with sequence similarity 35, member A	FAM35A	0.999844	1.32535	1.2867	1.23018	GI_12963480-S
Family with sequence similarity 46, member A	FAM46A	1.05836	1.14166	1.21379	1.465	GI_8923041-S
Family with sequence similarity 53, member B	FAM53B	1.19564	1.32817	1.20963	1.19368	GI_42734309-S	biological_process unknown	S-adenosylmethionine-dependent methyltransferase activity	cellular_component unknown
Fasciculation and elongation protein zeta 1 (zygin I)	FEZ1	0.983506	0.814214	0.606659	0.785954	GI_17105402-I	axon guidance; cell adhesion; neurogenesis
Fatty acid synthase	FASN	0.258319	0.275825	0.20791	0.236285	GI_41872630-S	biosynthesis; fatty acid biosynthesis	3-oxoacyl-[acyl-carrier protein] reductase activity; 3-oxoacyl-[acyl-carrier protein] synthase activity; S-adenosylmethionine-dependent methyltransferase activity; [acyl-carrier protein] S-acetyltransferase activity; [acyl-carrier protein] S-malonyltransferase activity; alcohol dehydrogenase activity, zinc-dependent; cofactor binding; enoyl-[acyl-carrier protein] reductase (NADPH, B-specific) act…
FBJ murine osteosarcoma viral oncogene homolog B	FOSB	1.51027	1.35436	1.48515	1.57584	GI_5803016-S	behavior; development; negative regulation of transcription from Pol II promoter; regulation of cell cycle; regulation of transcription, DNA-dependent	DNA binding; transcription factor binding	nucleus
F-box and leucine-rich repeat protein 12	FBXL12	1.5226	1.75488	1.46248	1.70493	GI_8923178-S	ubiquitin cycle
F-box and leucine-rich repeat protein 7	FBXL7	1.38298	1.36463	1.38019	1.34116	GI_21071079-S	ubiquitin cycle
F-box protein 32	FBXO32	1.3336	1.01564	0.920631	1.06923	GI_22547143-A	ubiquitin cycle
Fc receptor homolog expressed in B cells	FREB	1.21676	1.23447	1.78771	1.4572	GI_42544162-S		receptor activity
FCH domain only 2	FCHO2	0.953526	1.23786	1.37033	1.28167	GI_37550358-S
Fem-1 homolog a (C.elegans)	FEM1A	1.00579	1.38832	1.03749	1.19555	GI_24308162-S		receptor activity
Fem-1 homolog c (C.elegans)	FEM1C	1.03228	1.27844	1.1736	1.02286	GI_36030993-S
Fer-1-like 3, myoferlin (C. elegans)	FER1L3	0.907698	1.03072	0.897095	0.700198	GI_19718758-A	circulation; muscle contraction		integral to membrane; nuclear membrane; plasma membrane
Fibronectin leucine rich transmembrane protein 3	FLRT3	1.15522	1.25978	1.61809	1.3376	GI_38202220-A	cell adhesion	protein binding, bridging; receptor signaling protein activity	extracellular matrix (sensu Metazoa); integral to plasma membrane
Fibronectin type 3 and SPRY domain containing 1	FSD1	0.972473	0.758119	0.756313	0.725237	GI_13236584-S	biological_process unknown	molecular_function unknown	intracellular
Fidgetin-like 1	FIGNL1	0.781174	1.16199	1.00775	1.10796	GI_31742535-S		ATP binding; nucleoside-triphosphatase activity; nucleotide binding
FK506 binding protein 11, 19 kDa	FKBP11	1.12025	1.11541	1.48942	1.41565	GI_7706130-S	protein folding	isomerase activity; peptidyl-prolyl cis-trans isomerase activity
FK506 binding protein 3, 25kDa	FKBP3	1.16361	1.25837	1.20736	1.2392	GI_17149845-S	protein folding	FK506 binding; isomerase activity; peptidyl-prolyl cis-trans isomerase activity; receptor activity	nucleus
FKSG44 gene	FKSG44	1.26845	2.21178	1.97929	1.34698	GI_31982912-S		binding	cytoskeleton
FLJ44670 protein	FLJ44670	1.20653	1.20188	1.3421	1.13058	GI_40353242-S
FLJ45459 protein	FLJ45459	1.24849	1.14808	1.22186	1.17677	GI_38348207-S
FN5 protein	FN5	1.40379	1.49662	1.92632	1.70886	GI_9910225-S	biological_process unknown	molecular_function unknown	cellular_component unknown
Forkhead box C1	FOXC1	1.1175	1.08854	1.34296	1.41682	GI_4503734-S	morphogenesis; regulation of transcription, DNA-dependent; visual perception	transcription factor activity; transcriptional activator activity	nucleus
Forkhead box F2	FOXF2	1.09334	1.23535	1.18766	1.28855	GI_4557594-S	regulation of transcription, DNA-dependent; transcription from Pol II promoter	RNA polymerase II transcription factor activity; transcription coactivator activity	nucleus; transcription factor complex
Forkhead box J2	FOXJ2	1.28627	1.18209	1.29156	1.22848	GI_38146114-S	regulation of transcription, DNA-dependent	transcription factor activity	nucleus
Formin binding protein 1	FNBP1	1.0138	0.873996	0.789075	0.867592	GI_38524621-S	protein biosynthesis	RNA binding; structural constituent of ribosome	intracellular; ribosome
Formin homology 2 domain containing 1	FHOD1	1.05003	1.1698	1.25629	1.09386	GI_7019374-S	cell organization and biogenesis	actin binding	cytoplasm; nucleus
Formin homology 2 domain containing 3	FHOD3	0.914593	0.77935	0.742158	0.796156	GI_42661382-S	cell organization and biogenesis	actin binding
FOS-like antigen 1	FOSL1	1.00562	1.3576	1.64601	1.15677	GI_34734076-S	cellular defense response; chemotaxis; positive regulation of cell proliferation; regulation of transcription from Pol II promoter; response to virus	transcription factor activity	nucleus
Frizzled homolog 3 (Drosophila)	FZD3	1.20683	1.38201	1.53951	1.36189	GI_22035685-S	G-protein coupled receptor protein signaling pathway; cell proliferation; development; frizzled signaling pathway	G-protein coupled receptor activity; Wnt receptor activity	integral to plasma membrane
Frizzled homolog 4 (Drosophila)	FZD4	1.20632	1.52926	1.47927	1.16808	GI_22547160-S	G-protein coupled receptor protein signaling pathway; development; frizzled signaling pathway	G-protein coupled receptor activity; Wnt receptor activity; non-G-protein coupled 7TM receptor activity; transmembrane receptor activity	integral to membrane
FtsJ homolog 1 (E. coli)	FTSJ1	0.903118	1.13496	1.23405	1.18717	GI_29029588-A	rRNA processing	methyltransferase activity
Fukutin related protein	FKRP	1.31036	1.13103	1.3451	1.13472	GI_36951139-S		transferase activity	Golgi apparatus; integral to membrane
FUS interacting protein (serine-arginine rich) 1	FUSIP1	0.721061	0.773142	0.750976	0.715712	GI_16905515-I	assembly of spliceosomal tri-snRNP; cytoplasmic transport; mRNA-nucleus export; negative regulation of nuclear mRNA splicing, via spliceosome; nuclear mRNA 5'-splice site recognition; regulation of transcription	RNA binding; RS domain binding; pre-mRNA splicing factor activity; unfolded protein binding	cytoplasm; nucleoplasm
Fused toes homolog (mouse)	FTS	0.915387	0.647763	0.677514	0.82103	GI_11968026-S	apoptosis; ubiquitin cycle	ubiquitin conjugating enzyme activity	membrane
FYVE and coiled-coil domain containing 1	FYCO1	1.13351	1.30937	1.13879	1.15317	GI_13470091-S	intracellular protein transport	protein carrier activity; zinc ion binding	membrane
G protein-coupled receptor 97	GPR97	1.00195	1.24294	0.866304	1.09108	GI_40538803-S	neuropeptide signaling pathway	G-protein coupled receptor activity	integral to membrane
Galactose-1-phosphate uridylyltransferase	GALT	1.01108	0.866178	0.85866	0.790495	GI_22165415-I	carbohydrate metabolism; galactose metabolism	UDP-glucose-hexose-1-phosphate uridylyltransferase activity; UTP-hexose-1-phosphate uridylyltransferase activity; nucleotidyltransferase activity
Gap junction protein, beta 1, 32kDa (connexin 32, Charcot-Marie-Tooth neuropathy, X-linked)	GJB1	0.957934	0.6809	0.686719	0.856661	GI_31542846-S	cell-cell signaling; neurogenesis; transport	connexon channel activity	connexon complex; integral to membrane
Gelsolin (amyloidosis, Finnish type)	GSN	1.13421	1.29941	1.43965	1.13458	GI_38044287-I	actin filament polymerization; actin filament severing; barbed-end actin filament capping	actin binding; calcium ion binding	actin cytoskeleton; cytosol; extracellular region
Gem (nuclear organelle) associated protein 4	GEMIN4	1.0124	1.31213	0.986782	1.21098	GI_7657121-S	nuclear mRNA splicing, via spliceosome; rRNA processing		cytoplasm; nucleolus; small nuclear ribonucleoprotein complex; spliceosome complex
Gem (nuclear organelle) associated protein 5	GEMIN5	1.33846	1.87218	1.5435	1.74911	GI_22001416-S	protein complex assembly; spliceosomal snRNP biogenesis	pre-mRNA splicing factor activity; protein binding	cytoplasm; nuclear body; spliceosome complex
Genethonin 1	GENX-3414	1.0906	1.36434	1.2804	1.18745	GI_4503976-S	carbohydrate metabolism; muscle contraction	catalytic activity	integral to plasma membrane; membrane fraction
Geranylgeranyl diphosphate synthase 1	GGPS1	1.03718	1.37641	1.34257	1.33676	GI_21359876-S	isoprenoid biosynthesis; lipid metabolism	dimethylallyltranstransferase activity; farnesyltranstransferase activity; geranyltranstransferase activity
Germ cell-less homolog 1 (Drosophila)	GCL	0.842703	1.4312	1.08256	1.0893	GI_34222268-S	spermatogenesis	protein binding	nucleus
GLI-Kruppel family member HKR1	HKR1	0.993439	1.10927	1.24642	1.16987	GI_34330189-S	development; regulation of transcription, DNA-dependent	DNA binding; zinc ion binding	nucleus
Glucosidase, beta; acid (includes glucosylceramidase)	GBA	0.906681	0.782659	0.634738	0.757338	GI_4503934-S	carbohydrate metabolism; lysosome organization and biogenesis; sphingolipid metabolism	glucosylceramidase activity; hydrolase activity, acting on glycosyl bonds	lysosome; membrane
Glutamic-oxaloacetic transaminase 1, soluble (aspartate aminotransferase 1)	GOT1	0.995778	0.775066	0.842518	0.968836	GI_4504066-S	amino acid metabolism; aspartate catabolism; biosynthesis	aspartate transaminase activity	cytosol
Glutaminase	GLS	1.05019	1.27273	1.33674	1.27661	GI_21361451-S	glutamine catabolism	glutaminase activity; hydrolase activity	mitochondrion
Glycerol kinase	GK	0.95946	0.794055	0.695853	0.708779	GI_42794761-S	carbohydrate metabolism; glycerol-3-phosphate metabolism	ATP binding; glycerol kinase activity; transferase activity	cytoplasm; mitochondrial outer membrane
Gnomon gene hmm22276 , RefSeq build 34	hmm22276	0.840554	1.29564	1.04061	1.06861	hmm22276-S
Gnomon gene hmm27008 , RefSeq build 34	hmm27008	0.779586	1.57207	0.989819	0.947896	hmm27008-S
Gnomon gene hmm27155 , RefSeq build 34	hmm27155	1.23968	1.5834	1.91299	1.59286	hmm27155-S
Gnomon gene hmm30776 , RefSeq build 34	hmm30776	0.836538	1.31877	1.15674	1.51569	hmm30776-S
Gnomon gene hmm3305 , RefSeq build 34	hmm3305	0.970585	1.46281	1.52916	1.2973	hmm3305-S
Gnomon gene hmm3805 , RefSeq build 34	hmm3805	0.860049	0.789387	0.750528	0.761398	hmm3805-S
Gnomon gene hmm6136 , RefSeq build 34	hmm6136	0.883144	1.3228	1.40889	1.37885	hmm6136-S
Gnomon gene hmm7940 , RefSeq build 34	hmm7940	1.06136	1.36358	1.35912	1.3987	hmm7940-S
go_component: nucleus [goid 0005634] [evidence IEA]; go_component: nuclear pore [goid 0005643] [evidence IDA] [pmid 11564755]; go_component: nuclear pore [goid 0005643] [evidence IDA] [pmid 11684705]; go_function: nucleocytoplasmic transporter activity [goid 0005487] [evidence IDA] [pmid 11684705]; go_process: transport [goid 0006810] [evidence IEA]; go_process: mRNA-nucleus export [goid 0006406]…	NUP160	0.951527	1.41121	1.36837	1.379	GI_37541634-S	mRNA-nucleus export; transport	nucleocytoplasmic transporter activity	nuclear pore; nucleus
go_component: ubiquitin ligase complex [goid 0000151] [evidence IEA]; go_function: DNA binding [goid 0003677] [evidence IEA]; go_function: zinc ion binding [goid 0008270] [evidence IEA]; go_function: ubiquitin-protein ligase activity [goid 0004842] [evidence IEA]; go_process: protein ubiquitination [goid 0016567] [evidence IEA]; go_process: regulation of transcription, DNA-dependent [goid 0006355…	KIAA1542	1.29238	1.22543	1.07082	0.954711	GI_30157437-S	protein ubiquitination; regulation of transcription, DNA-dependent	DNA binding; ubiquitin-protein ligase activity; zinc ion binding	ubiquitin ligase complex
go_function: aminoacyl-tRNA hydrolase activity [goid 0004045] [evidence IEA]; go_process: protein biosynthesis [goid 0006412] [evidence IEA]; Homo sapiens chromosome 9 open reading frame 115 (C9orf115), mRNA.	C9orf115	1.37785	0.850329	1.00668	0.79089	GI_27478147-S	protein biosynthesis	aminoacyl-tRNA hydrolase activity
go_function: calcium ion binding [goid 0005509] [evidence IEA]; Homo sapiens KIAA0882 protein (KIAA0882), mRNA.	KIAA0882	1.10716	1.09871	1.20204	1.45228	GI_29728071-S		calcium ion binding
go_function: GTP binding [goid 0005525] [evidence IEA]; go_function: GTPase activity [goid 0003924] [evidence IEA]; go_process: immune response [goid 0006955] [evidence IEA]; Homo sapiens DKFZP564J0863 protein (DKFZP564J0863), mRNA.	DKFZP564J0863	1.02856	1.90881	1.96047	1.69284	GI_31343338-S
Golgi associated, gamma adaptin ear containing, ARF binding protein 2	GGA2	0.947001	1.22857	1.18947	1.14529	GI_20336263-A	intra-Golgi transport; intracellular protein transport; protein complex assembly	ADP-ribosylation factor binding; protein transporter activity	Golgi stack; Golgi trans face; clathrin coat of trans-Golgi network vesicle
Golgi autoantigen, golgin subfamily a, 2	GOLGA2	0.81521	0.936964	0.666077	0.966812	GI_30089938-S			Golgi apparatus
Golgi phosphoprotein 3-like	GOLPH3L	1.0565	1.26503	1.10986	1.20767	GI_29826327-S
G-rich RNA sequence binding factor 1	GRSF1	1.01408	1.15661	1.29411	1.26671	GI_4504160-S	mRNA polyadenylylation; nuclear mRNA splicing, via spliceosome	mRNA binding; nucleic acid binding	cytoplasm
Growth arrest-specific 2 like 1	GAS2L1	0.989655	1.19009	1.25208	1.28917	GI_23065525-A	cell cycle arrest
GTP binding protein 3 (mitochondrial)	GTPBP3	0.999241	1.17209	1.28976	1.17547	GI_14249125-S	tRNA modification	GTP binding; GTPase activity
GTPase, IMAP family member 2	GIMAP2	1.10355	1.35223	1.54998	1.31715	GI_28416430-S		GTP binding	integral to membrane
Guanine nucleotide binding protein (G protein), gamma 12	GNG12	0.924326	1.14562	1.0419	1.2746	GI_40254925-S	G-protein coupled receptor protein signaling pathway; signal transduction	signal transducer activity	heterotrimeric G-protein complex
Guanylate binding protein 1, interferon-inducible, 67kDa	GBP1	0.815915	0.820043	0.662713	0.799631	GI_4503938-S	immune response	GTP binding; GTPase activity
H1 histone family, member 0	H1F0	0.821655	0.772917	0.676304	0.613899	GI_20336758-S	chromosome organization and biogenesis (sensu Eukaryota); nucleosome assembly	DNA binding	chromosome; nucleosome; nucleus
H2A histone family, member J	H2AFJ	0.997002	0.78142	0.711262	0.637113	GI_29553969-A	chromosome organization and biogenesis (sensu Eukaryota); nucleosome assembly	DNA binding	nucleosome; nucleus
H2A histone family, member J	H2AFJ	1.10433	0.879811	0.700981	0.687574	GI_29553969-I	chromosome organization and biogenesis (sensu Eukaryota); nucleosome assembly	DNA binding	nucleosome; nucleus
H2A histone family, member J	H2AFJ	0.938753	0.974654	0.962472	0.812048	GI_29553976-I	chromosome organization and biogenesis (sensu Eukaryota); nucleosome assembly	DNA binding	nucleosome; nucleus
H2A histone family, member V	H2AFV	0.970326	0.838256	1.62289	0.821421	GI_41406065-A	chromosome organization and biogenesis (sensu Eukaryota); nucleosome assembly	DNA binding	nucleosome; nucleus
Haloacid dehalogenase-like hydrolase domain containing 1A	HDHD1A	1.13497	1.18532	1.33963	0.785263	GI_6912345-S	metabolism	catalytic activity	cellular_component unknown
HBV pre-s2 binding protein 1	SBP1	1.26304	0.871684	0.779321	0.78313	GI_30017464-S
HCF-binding transcription factor Zhangfei	ZF	1.14669	1.13469	1.21513	1.10521	GI_10864024-S	regulation of transcription, DNA-dependent; response to virus	DNA binding	nucleus
Heat shock 60kDa protein 1 (chaperonin)	HSPD1	0.833333	0.831019	0.735494	1.03546	GI_41399283-A	mitochondrial matrix protein import; protein folding; response to unfolded protein	ATP binding; unfolded protein binding	mitochondrial matrix
Heat shock 70kDa protein 5 (glucose-regulated protein, 78kDa) binding protein 1	HSPA5BP1	1.04811	0.87916	0.813701	0.734035	GI_30089936-A
Heme oxygenase (decycling) 1	HMOX1	1.3432	1.46259	1.73049	1.22477	GI_4504436-S	heme oxidation; positive regulation of I-kappaB kinase/NF-kappaB cascade	heme oxygenase (decyclizing) activity; oxidoreductase activity; signal transducer activity	endoplasmic reticulum; membrane fraction; microsome
Hepatitis delta antigen-interacting protein A	DIPA	1.08348	0.724486	0.857495	0.801206	GI_5803004-S	biological_process unknown	molecular_function unknown	cellular_component unknown
Hepatocellularcarcinoma-associated antigen HCA557a	DKFZP586D0919	1.12735	1.46328	1.65043	1.36997	GI_24308058-S
HESB like domain containing 2	HBLD2	1.21856	1.51025	1.48422	1.43681	GI_24475709-S		molecular_function unknown
High mobility group AT-hook 1	HMGA1	0.84477	1.30811	1.46707	1.12133	GI_22208974-A	DNA unwinding; chromosome organization and biogenesis (sensu Eukaryota); lipid transport; lipoprotein metabolism; loss of chromatin silencing; nucleosome disassembly; positive regulation of transcription; protein complex assembly; regulation of transcription, DNA-dependent	AT DNA binding; ligand-dependent nuclear receptor transcription coactivator activity; lipid binding; peroxisome proliferator activated receptor binding; retinoid X receptor binding; transcription factor activity	chromatin; extracellular region; nucleus; transcription factor complex
High mobility group AT-hook 2	HMGA2	0.866122	1.35654	1.506	1.76159	GI_14141182-S	development; establishment and/or maintenance of chromatin architecture; regulation of transcription, DNA-dependent	AT DNA binding	chromatin; nucleus
High-mobility group box 1	HMGB1	0.78275	1.3411	1.18583	1.13705	GI_31982879-S	DNA recombination; DNA repair; DNA unwinding; base-excision repair, DNA ligation; establishment and/or maintenance of chromatin architecture; negative regulation of transcriptional preinitiation complex formation; regulation of transcription from Pol II promoter	DNA bending activity; transcription factor binding	chromatin; condensed chromosome; nucleus
High-mobility group box 3	HMGB3	0.92398	0.781594	0.74999	0.805083	GI_4885420-S	development; regulation of transcription, DNA-dependent	DNA bending activity; DNA binding	chromatin; nucleus
Histone 1, H2ac	HIST1H2AC	1.06318	0.9672	0.906879	0.710541	GI_21396481-S	chromosome organization and biogenesis (sensu Eukaryota); nucleosome assembly	DNA binding	chromosome; nucleosome; nucleus
Histone 1, H2ae	HIST1H2AE	1.18354	0.874749	0.86825	0.67862	GI_19557649-S	chromosome organization and biogenesis (sensu Eukaryota); nucleosome assembly	DNA binding	chromosome; nucleosome; nucleus
Histone 1, H2ah	HIST1H2AH	1.00881	0.916495	0.802251	0.677401	GI_18105044-S	chromosome organization and biogenesis (sensu Eukaryota); nucleosome assembly	DNA binding	nucleosome; nucleus
Histone 1, H2bd	HIST1H2BD	0.926379	0.825026	0.892773	0.754678	GI_20336751-I	chromosome organization and biogenesis (sensu Eukaryota); nucleosome assembly	DNA binding	chromosome; nucleosome; nucleus
Histone 3, H2a	HIST3H2A	1.08989	0.839178	0.887475	0.71975	GI_28872747-S	chromosome organization and biogenesis (sensu Eukaryota); nucleosome assembly	DNA binding	nucleosome; nucleus
Histone deacetylase 5	HDAC5	1.04465	0.933647	0.826079	0.65835	GI_21237796-A	B-cell differentiation; chromatin modification; chromatin silencing; inflammatory response; negative regulation of myogenesis; regulation of cell cycle; regulation of transcription, DNA-dependent	histone deacetylase activity; hydrolase activity; specific transcriptional repressor activity; transcription factor binding	cytoplasm; histone deacetylase complex; nucleus
HIV-1 induced protein HIN-1	HSHIN1	2.09846	2.25734	2.28346	1.87049	GI_40807495-I	biological_process unknown	molecular_function unknown	cellular_component unknown
HIV-1 Rev binding protein	HRB	1.05901	1.20559	1.25433	1.18883	GI_38570131-S	mRNA-nucleus export; regulation of GTPase activity; transport	DNA binding; RNA binding	nuclear pore; nucleus
HMBA-inducible	HIS1	1.05856	0.719954	0.784456	0.632367	GI_5453681-S	negative regulation of cyclin dependent protein kinase activity; negative regulation of transcription from Pol II promoter	cyclin-dependent protein kinase inhibitor activity; protein binding; snRNA binding; transcriptional repressor activity	cytoplasm; nucleus
HMT1 hnRNP methyltransferase-like 3 (S. cerevisiae)	HRMT1L3	1.13032	1.54662	1.43582	1.35409	GI_44771197-S	biological_process unknown	S-adenosylmethionine-dependent methyltransferase activity; nucleic acid binding; protein-arginine N-methyltransferase activity; zinc ion binding	cytoplasm; nucleus
HMT1 hnRNP methyltransferase-like 6 (S. cerevisiae)	HRMT1L6	1.23363	1.56005	1.40112	1.30908	GI_8922514-S		S-adenosylmethionine-dependent methyltransferase activity	nucleus
Homeo box D13	HOXD13	1.00715	1.29576	1.19893	1.36972	GI_23510371-S	development; regulation of transcription, DNA-dependent; skeletal development; transcription from Pol II promoter	transcription factor activity	nucleus
Homer homolog 1 (Drosophila)	HOMER1	0.925494	1.14118	1.2228	1.1	GI_20127465-S	regulation of transcription, DNA-dependent	transcription factor activity
Homo sapiens dedicator of cytokinesis protein 10 (DOCK10), mRNA.	DOCK10	0.810744	0.954633	0.792166	1.07711	GI_37549297-S
Homo sapiens DKFZP434D193 protein (DKFZP434D193), mRNA.	DKFZP434D193	0.782279	1.02865	1.01676	1.0387	GI_37549303-S
Homo sapiens HLA complex group 4 (HCG4), mRNA.	HCG4	0.889926	0.753619	0.525396	0.721028	GI_9506770-S
Homo sapiens hypothetical protein DKFZp566G1424 (DKFZP566G1424), mRNA.	DKFZP566G1424	0.809069	0.728208	0.868527	0.831753	GI_38093640-S
Homo sapiens hypothetical protein FLJ10520 (FLJ10520), mRNA.	FLJ10520	1.03072	1.25718	1.09685	1.19813	GI_19923516-S
Homo sapiens hypothetical protein FLJ11871 (FLJ11871), mRNA.	FLJ11871	0.936877	0.986889	0.780485	0.86081	GI_13376694-S
Homo sapiens hypothetical protein FLJ13456 (FLJ13456), mRNA.	FLJ13456	0.988158	0.833871	0.805156	0.884078	GI_18599776-S		binding
Homo sapiens hypothetical protein LOC149832 (LOC149832), mRNA.	LOC149832	1.09503	1.34848	1.28115	1.21408	GI_18592330-S
Homo sapiens hypothetical protein LOC201725 (LOC201725), mRNA.	LOC201725	0.948091	1.13328	1.2714	1.18537	GI_42656995-S
Homo sapiens hypothetical protein LOC285148 (LOC285148), mRNA.	LOC285148	0.974255	0.776774	0.792206	0.797081	GI_30149009-S
Homo sapiens hypothetical protein LOC285812 (LOC285812), mRNA.	LOC285812	1.35559	0.829172	0.884504	0.829063	GI_27498427-S
Homo sapiens hypothetical protein LOC286177 (LOC286177), mRNA.	LOC286177	0.918436	0.971095	0.638323	1.01184	GI_30152492-S
Homo sapiens hypothetical protein LOC339745 (LOC339745), mRNA.	LOC339745	1.22177	1.33807	1.26788	1.37663	GI_42656446-S		protein binding
Homo sapiens KIAA0033 protein (KIAA0033), mRNA.	KIAA0033	1.17526	1.27428	1.39846	1.40334	GI_22062022-S
Homo sapiens KIAA0476 gene product (KIAA0476), mRNA.	KIAA0476	1.06516	1.29571	1.17876	1.33575	GI_7662151-S
Homo sapiens KIAA1698 protein (KIAA1698), mRNA.	KIAA1698	1.14952	1.42616	1.25055	1.38406	GI_37541012-S
Homo sapiens KIAA1727 protein (KIAA1727), mRNA.	KIAA1727	0.821347	0.693153	0.605794	0.817752	GI_37540070-S	cell organization and biogenesis	actin binding
Homo sapiens KIAA1949 protein (KIAA1949), mRNA.	KIAA1949	1.06751	1.28012	1.19377	1.25389	GI_20555643-S
Homo sapiens LCHN protein (LCHN), mRNA.	LCHN	1.45723	1.61696	1.85154	1.09739	GI_42658639-S
Homo sapiens LOC254944 (LOC254944), mRNA.	LOC254944	1.15122	1.13228	1.24963	1.0626	GI_22057203-S
Homo sapiens LOC255065 (LOC255065), mRNA.	LOC255065	0.778227	0.736417	0.619752	0.623714	GI_22057342-S
Homo sapiens LOC283062 (LOC283062), mRNA.	LOC283062	1.01362	1.20535	1.11544	1.34004	GI_27499021-S
Homo sapiens LOC283204 (LOC283204), mRNA.	LOC283204	1.24095	0.859689	0.794428	0.792071	GI_30157198-S
Homo sapiens LOC283851 (LOC283851), mRNA.	LOC283851	0.866663	0.724603	0.769255	0.932305	GI_30158765-S
Homo sapiens LOC286379 (LOC286379), mRNA.	LOC286379	0.833101	0.848477	0.664667	0.970514	GI_27482017-S
Homo sapiens LOC375669 (LOC375669), mRNA.	LOC375669	1.19559	1.20142	1.25827	1.35691	GI_37556011-S
Homo sapiens mucolipin 2 (MCOLN2), mRNA.	MCOLN2	0.939339	1.23112	1.17735	1.30439	GI_37540072-S
Homo sapiens PCTAIRE protein kinase 1 (PCTK1), transcript variant 3, mRNA.	PCTK1	1.13126	1.19781	1.1941	1.40358	GI_15011927-A
Homo sapiens pleckstrin homology domain containing, family H (with MyTH4 domain) member 1 (PLEKHH1), mRNA.	PLEKHH1	1.06349	1.5622	1.5182	1.30054	GI_42660303-S		binding	cytoskeleton
Homo sapiens RAB26, member RAS oncogene family (RAB26), mRNA.	RAB26	1.01847	0.830184	0.751884	0.741819	GI_37542174-S
Homo sapiens similar to 60S RIBOSOMAL PROTEIN L21 (LOC377296), mRNA.	LOC377296	0.837099	1.33416	0.994014	0.999954	GI_37550226-S
Homo sapiens similar to amyotrophic lateral sclerosis 2 (juvenile) chromosome region, candidate 2; ILP-interacting protein ILPIPA (LOC378204), mRNA.	LOC378204	0.859188	1.34834	1.22059	1.21985	GI_37539300-S
Homo sapiens similar to ENSANGP00000004103 (LOC376939), mRNA.	LOC376939	0.682997	1.08041	0.820081	0.987219	GI_37539547-S
Homo sapiens similar to Glyceraldehyde 3-phosphate dehydrogenase, liver (GAPDH) (LOC377970), mRNA.	LOC377970	0.923826	1.29622	1.03332	1.04624	GI_37546442-S
Homo sapiens similar to high mobility group AT-hook 1 (LOC257200), mRNA.	LOC257200	0.95908	1.21602	1.259	1.07597	GI_37546950-S
Homo sapiens similar to hypothetical protein FLJ35785 (LOC342167), mRNA.	LOC342167	1.108	1.10936	0.707321	1.25049	GI_37540777-S
Homo sapiens similar to KIAA0559 protein (LOC378135), mRNA.	LOC378135	0.986099	1.1529	1.28554	1.09883	GI_37539091-S
Homo sapiens similar to Nucleophosmin 1 (LOC401028), mRNA.	LOC401028	0.80856	1.31411	0.93902	1.01225	GI_42656554-S
Homo sapiens similar to OK/SW-CL.18 (LOC284407), mRNA.	LOC284407	1.20729	1.04758	0.762347	0.982444	GI_27500800-S
Homo sapiens similar to peptidylprolyl isomerase A (cyclophilin A) (LOC342405), mRNA.	LOC342405	0.806972	1.3373	0.945511	1.07411	GI_29747360-S
Homo sapiens similar to ribosomal protein L17 (LOC374883), mRNA.	LOC374883	1.15151	1.20711	1.43788	1.27969	GI_37552523-S
Homo sapiens similar to ribosomal protein L7 (LOC374811), mRNA.	LOC374811	0.709578	1.41663	1.12452	1.23888	GI_37544033-S
Homo sapiens similar to TBP-associated factor 15 isoform 1; TAF15 RNA polymerase II, TATA box binding protein (TBP)-associated factor, 68 kD; TATA box-binding protein-associated factor 2N (RNA-binding protein 56); TATA box binding protein (TBP)-associated facto... (LOC286088), mRNA.	LOC286088	1.1741	1.07451	0.906869	0.74894	GI_37552472-S
Homo sapiens similar to Transcription factor BTF3 (RNA polymerase B transcription factor 3) (LOC343363), mRNA.	LOC343363	0.902471	1.3151	0.894069	1.05177	GI_37548551-S
Homo sapiens zinc finger protein 325 (ZNF325), mRNA.	ZNF325	0.917815	1.25505	1.03446	1.21283	GI_7706464-S
Host cell factor C1 regulator 1 (XPO1 dependant)	HCFC1R1	0.999327	0.7861	0.847453	1.0792	GI_8923535-S
HSPC049 protein	HSPC049	0.696048	0.797515	0.681809	0.69177	GI_40254872-S
HSPC128 protein	HSPC128	1.07071	0.97275	1.40099	1.15118	GI_7661789-S
HSPC135 protein	HSPC135	0.91576	0.798371	0.797779	0.814377	GI_7661795-S		GTP binding
HSV-1 stimulation-related gene 1	HSRG1	1.26359	1.4296	1.27373	1.13955	GI_38016939-S	transport	molecular_function unknown
Hydroxyacylglutathione hydrolase	HAGH	1.13612	0.791061	0.85578	0.799044	GI_38327035-S		hydrolase activity; hydroxyacylglutathione hydrolase activity
Hydroxy-delta-5-steroid dehydrogenase, 3 beta- and steroid delta-isomerase 7	HSD3B7	0.982327	0.838075	0.753625	0.648511	GI_19923620-S	C21-steroid hormone biosynthesis; bile acid biosynthesis; steroid biosynthesis	3-beta-hydroxy-delta5-steroid dehydrogenase activity; oxidoreductase activity	endoplasmic reticulum; integral to membrane
Hydroxymethylbilane synthase	HMBS	0.995708	1.2078	1.26712	1.19933	GI_20149499-S	heme biosynthesis	hydroxymethylbilane synthase activity; transferase activity
Hypothetical gene LOC92755	na	0.896975	1.42149	1.12012	1.60194	GI_37574699-S
Hypothetical gene supported by AK094309	DKFZp434N035	1.15101	0.699587	0.785267	0.834189	GI_14149994-S
Hypothetical gene supported by BC000228; NM_005077	na	1.2008	1.15806	1.16755	1.39145	GI_42662613-S
Hypothetical gene supported by BC009447	MGC15887	1.58505	1.93729	1.84082	1.81435	GI_38348389-S
Hypothetical gene supported by BC014163	na	1.35508	1.2606	1.24886	1.3053	GI_42659552-S
Hypothetical LOC150371	na	1.13522	0.753362	0.694482	0.679433	GI_22068828-S
Hypothetical LOC402617	na	1.13506	1.03454	1.3647	1.04162	GI_42658645-S
Hypothetical LOC403313	LOC403313	0.808103	0.99186	0.876238	0.714879	GI_44888828-S		hydrolase activity	integral to membrane
Hypothetical protein BC004921	LOC93349	1.02211	1.07735	1.2658	1.22213	GI_20149710-S		DNA binding	nucleus
Hypothetical protein BC011833	LOC90580	1.16278	1.13058	1.25635	1.20099	GI_34328079-S
Hypothetical protein BC011982	LOC113655	1.23807	0.857943	0.845171	0.751592	GI_19923956-S
Hypothetical protein BC014000	LOC115509	0.973251	1.23304	1.14912	1.32788	GI_34147543-S	regulation of transcription, DNA-dependent	DNA binding; zinc ion binding	nucleus
Hypothetical protein DKFZp434K1421	DKFZP434K1421	0.920311	0.674724	0.65093	1.02323	GI_14149806-S
Hypothetical protein DKFZp434L142	DKFZp434L142	0.780032	0.945358	0.905975	0.78621	GI_32526910-S
Hypothetical protein DKFZp566D1346	DKFZP566D1346	0.973738	1.29019	1.33364	1.25762	GI_13540609-S
Hypothetical protein DKFZp761P0423	DKFZp761P0423	0.938833	0.777713	0.795103	0.766347	GI_37552665-S	protein amino acid phosphorylation	ATP binding; protein kinase activity
Hypothetical protein DKFZp761P1121	DKFZp761P1121	0.974164	0.896311	0.828904	0.784674	GI_38488711-S
Hypothetical protein FLJ10514	FLJ10514	0.997436	1.18972	1.26449	1.28363	GI_40806182-S	aspartyl-tRNA aminoacylation; lysyl-tRNA aminoacylation; protein biosynthesis	ATP binding; aspartate-tRNA ligase activity; lysine-tRNA ligase activity; nucleic acid binding	cytoplasm
Hypothetical protein FLJ10853	FLJ10853	0.988787	0.797535	0.660706	0.749918	GI_8922717-S
Hypothetical protein FLJ10925	FLJ10925	0.989043	1.27633	1.13937	0.953874	GI_34222158-S
Hypothetical protein FLJ11011	FLJ11011	0.835826	0.752104	0.756978	0.860198	GI_8922821-S	regulation of transcription, DNA-dependent; ubiquitin cycle	transcription factor activity; ubiquitin conjugating enzyme activity	nucleus
Hypothetical protein FLJ11151	FLJ11151	0.878107	0.832557	0.816842	0.967044	GI_8922900-S		hydrolase activity
Hypothetical protein FLJ11259	FLJ11259	1.15464	1.34146	1.41807	1.21984	GI_8922957-S
Hypothetical protein FLJ11280	FLJ11280	0.834626	0.769284	0.657677	0.769117	GI_31377840-S
Hypothetical protein FLJ11286	FLJ11286	1.37465	1.59148	1.80116	1.71994	GI_8922978-S
Hypothetical protein FLJ12584	FLJ12584	0.838312	0.925741	0.695232	0.792339	GI_29336082-S		binding
Hypothetical protein FLJ12671	FLJ12671	1.11357	1.33057	1.2319	1.01808	GI_13569959-S		exonuclease activity; hydrolase activity	nucleus
Hypothetical protein FLJ12770	FLJ12770	0.665499	0.530687	0.443169	0.663181	GI_40255050-S	anion transport	receptor activity; voltage-gated ion-selective channel activity	mitochondrial outer membrane
Hypothetical protein FLJ12953 similar to Mus musculus D3Mm3e	FLJ12953	1.01678	0.621662	0.625247	0.600084	GI_31982913-S
Hypothetical protein FLJ13391	FLJ13391	0.788944	0.735073	0.631404	0.75484	GI_14149864-S
Hypothetical protein FLJ20280	FLJ20280	1.11975	1.28305	1.02252	1.33341	GI_8923256-S
Hypothetical protein FLJ20425	LYAR	0.979304	0.725187	0.820667	0.887993	GI_8923397-S		cytokine activity
Hypothetical protein FLJ20485	FLJ20485	0.933412	1.18049	1.25526	1.19262	GI_31542705-S	tRNA processing	lyase activity; pseudouridylate synthase activity
Hypothetical protein FLJ20618	FLJ20618	0.831036	0.920817	0.645777	0.952195	GI_31542714-S
Hypothetical protein FLJ22104	FLJ22104	1.17275	1.10792	1.37152	1.29889	GI_31377710-S
Hypothetical protein FLJ22170	FLJ22170	0.894904	0.80674	0.743568	0.722229	GI_13376664-S
Hypothetical protein FLJ22318	FLJ22318	1.01847	0.816583	0.887305	0.678495	GI_34147687-S
Hypothetical protein FLJ23186	FLJ23186	0.976326	0.889765	0.941632	0.699075	GI_13375833-S
Hypothetical protein FLJ23548	FLJ23548	1.23933	1.31424	1.39338	1.64	GI_40254961-S	metabolism	hydrolase activity; sulfuric ester hydrolase activity
Hypothetical protein FLJ25416	FLJ25416	1.05825	1.28926	1.34631	1.29591	GI_25072198-S		nucleic acid binding
Hypothetical protein FLJ31875	FLJ31875	0.926176	1.07296	1.07901	1.24369	GI_32698891-S	regulation of transcription, DNA-dependent	DNA binding; zinc ion binding	nucleus
Hypothetical protein FLJ34969	FLJ34969	0.96019	1.17521	1.04517	1.29661	GI_32698776-S
Hypothetical protein FLJ35155	FLJ35155	1.11466	1.21467	1.32602	1.3342	GI_31542773-S
Hypothetical protein FLJ36031	FLJ36031	1.16507	1.07085	1.39502	1.20185	GI_31343528-S
Hypothetical protein FLJ37970	FLJ37970	1.12461	0.737437	0.856423	0.791068	GI_40795670-S	regulation of transcription, DNA-dependent	transcription factor activity
Hypothetical protein FLJ38101	FLJ38101	1.21717	1.46659	1.58279	1.33038	GI_37059796-S
Hypothetical protein FLJ38736	FLJ38736	0.988487	0.973319	1.04618	0.764665	GI_33300656-S
Hypothetical protein FLJ38944	FLJ38944	0.829013	0.800023	0.834683	0.85953	GI_24308367-S
Hypothetical protein FLJ39485	FLJ39485	1.09439	0.882182	0.842598	0.64874	GI_31341799-S
Hypothetical protein FLJ39827	FLJ39827	1.22426	1.31318	1.34944	1.5213	GI_22748896-S
Hypothetical protein FLJ90396	FLJ90396	1.11136	0.80004	0.713246	0.9538	GI_23503286-S	regulation of transcription, DNA-dependent	DNA binding; zinc ion binding	nucleus
Hypothetical protein FLJ90430	FLJ90430	0.745581	0.861258	0.871921	1.25677	GI_31341703-S		nucleic acid binding; zinc ion binding	nucleus
Hypothetical protein FLJ90709	FLJ90709	1.09347	1.26188	1.26029	1.22779	GI_27735148-S	amino acid transport	amino acid-polyamine transporter activity	integral to membrane
Hypothetical protein H41	H41	1.18668	1.49667	1.48833	1.27122	GI_24475997-S	cell proliferation	molecular_function unknown	cellular_component unknown
Hypothetical protein KIAA1164	KIAA1164	0.909993	0.950204	0.766826	0.908181	GI_39930376-S
Hypothetical protein LOC157567	LOC157567	1.28624	1.56299	1.91187	1.37322	GI_38257145-S
Hypothetical protein LOC203547	LOC203547	0.885385	0.740489	0.70831	0.930337	GI_42662641-S
Hypothetical protein LOC283507	SLC25A15	1.15658	1.2095	1.2747	1.23491	GI_7657584-S	amino acid metabolism; mitochondrial ornithine transport; urea cycle	L-ornithine transporter activity; binding	integral to membrane; mitochondrial inner membrane; mitochondrion
Hypothetical protein LOC283852	CYB5-M	1.36462	1.59486	1.51996	1.42561	GI_13385593-S	electron transport		integral to membrane; mitochondrion; outer membrane
Hypothetical protein LOC286148	LOC286148	1.09732	1.21383	1.12256	1.23485	GI_32401442-S
Hypothetical protein LOC90529	LOC90529	1.04425	1.36249	1.18323	1.23695	GI_31342415-S
Hypothetical protein LOC90637	LOC90637	1.34198	0.981647	1.33365	1.0635	GI_32698821-S		molecular_function unknown
Hypothetical protein MGC13045	MGC13045	0.887324	0.801224	0.754934	0.879681	GI_14150136-S
Hypothetical protein MGC14817	MGC14817	1.35605	1.01476	0.883375	1.11154	GI_31543151-S
Hypothetical protein MGC20262	MGC20262	1.07954	0.923137	0.810905	0.821936	GI_34303930-S
Hypothetical protein MGC21644	MGC21644	1.2706	0.76424	0.774107	0.763371	GI_45505153-A
Hypothetical protein MGC24665	MGC24665	1.54984	1.97864	2.05467	1.83694	GI_24308244-S
Hypothetical protein MGC2494	MGC2494	1.24814	0.843186	0.891626	0.785744	GI_13027599-S
Hypothetical protein MGC24975	MGC24975	1.27296	1.13239	1.106	1.15393	GI_23503298-S
Hypothetical protein MGC25181	MGC25181	1.02819	1.08096	1.34053	1.30808	GI_40255138-S	electron transport; lipid biosynthesis; lipid catabolism	calcium ion binding; phospholipase A2 activity	integral to membrane
Hypothetical protein MGC26694	MGC26694	0.911325	0.892752	0.741218	0.753467	GI_29742698-S	transport	binding	integral to membrane; mitochondrial inner membrane; mitochondrion
Hypothetical protein MGC2714	MGC2714	1.11598	1.23141	1.33633	1.18566	GI_34147410-S
Hypothetical protein MGC2747	MGC2747	1.0942	1.15799	1.24099	1.26932	GI_34147357-S
Hypothetical protein MGC29784	MGC29784	0.996358	0.789639	0.82135	0.92247	GI_27734886-S	RNA processing	RNA binding; pseudouridine synthase activity
Hypothetical protein MGC3101	MGC3101	1.03395	0.829936	1.00846	0.716411	GI_34147354-S		protein binding	cytoplasm
Hypothetical protein MGC3113	MGC3113	0.810385	0.803388	0.890437	0.848789	GI_13128985-S
Hypothetical protein MGC35048	MGC35048	0.954956	1.08974	1.41335	1.06408	GI_23397455-S
Hypothetical protein MGC39389	FLJ32384	1.01537	0.789043	0.833202	0.865642	GI_21389406-S
Hypothetical protein MGC40214	MGC40214	0.966251	0.798743	0.754349	0.793181	GI_22748880-S		transferase activity
Hypothetical protein MGC40499	MGC40499	0.989084	0.788912	0.780082	0.813915	GI_22749478-S
Hypothetical protein MGC41816	MGC41816	1.12514	0.765864	0.858856	0.732795	GI_37059801-S
Hypothetical protein MGC4268	MGC4268	1.19064	1.29972	1.19264	1.18208	GI_42544150-S
Hypothetical protein MGC4504	MGC4504	1.34158	1.14586	1.71015	1.32634	GI_34147362-S
Hypothetical protein MGC4825	MGC4825	1.08465	1.33417	1.48662	1.28887	GI_34147363-S
Hypothetical protein MGC48972	MGC48972	1.19446	1.25331	1.22524	1.11185	GI_27735046-S		zinc ion binding
Hypothetical protein MGC50844	MGC50844	1.06663	0.705668	0.700429	0.76664	GI_31341698-S			integral to membrane
Hypothetical protein MGC5576	MGC5576	0.783133	0.649049	0.500998	0.72097	GI_37059724-S
Hypoxia-inducible factor 1, alpha subunit (basic helix-loop-helix transcription factor)	HIF1A	0.89121	1.30997	0.957167	1.08233	GI_31077210-A	electron transport; homeostasis; regulation of transcription, DNA-dependent; response to hypoxia; signal transduction	RNA polymerase II transcription factor activity, enhancer binding; histone acetyltransferase binding; protein heterodimerization activity; signal transducer activity	nucleus
Iduronate 2-sulfatase (Hunter syndrome)	IDS	0.976781	0.801466	0.785352	0.757847	GI_5360215-I	glycosaminoglycan metabolism	hydrolase activity; iduronate-2-sulfatase activity; sulfuric ester hydrolase activity	lysosome
IlvB (bacterial acetolactate synthase)-like	ILVBL	0.970009	1.04288	0.771149	0.858005	GI_29171690-I	branched chain family amino acid biosynthesis	acetolactate synthase activity; lyase activity	cellular_component unknown
Immediate early response 2	IER2	1.23837	1.19157	1.31425	1.05153	GI_4758313-S
Immediate early response 3	IER3	1.32634	1.16224	1.47675	1.24391	GI_16554595-A	anti-apoptosis; morphogenesis	molecular_function unknown	integral to membrane
Immunoglobulin superfamily, member 11	IGSF11	0.751359	0.906261	0.726759	0.897911	GI_22749122-S
Immunoglobulin superfamily, member 4	IGSF4	0.917706	1.29866	1.19755	1.07581	GI_22095346-S
Inhibitor of DNA binding 1, dominant negative helix-loop-helix protein	ID1	1.26944	0.823974	1.08218	0.996449	GI_31317298-A	development; regulation of transcription from Pol II promoter		nucleus
Inhibitor of DNA binding 2, dominant negative helix-loop-helix protein	ID2	1.03674	0.783877	0.630291	0.810608	GI_33946335-S	development		nucleus
Inhibitor of DNA binding 3, dominant negative helix-loop-helix protein	ID3	0.928649	0.816647	0.825173	0.48416	GI_32171181-S	development	transcription corepressor activity	nucleus
Inositol polyphosphate-5-phosphatase F	INPP5F	0.917157	0.792	0.797913	0.832335	GI_38327543-A
Inositol polyphosphate-5-phosphatase F	INPP5F	1.20317	0.773224	0.782841	0.812537	GI_38327543-I
Inositol(myo)-1(or 4)-monophosphatase 2	IMPA2	1.25768	1.31186	1.59223	1.53987	GI_7657235-S	phosphate metabolism; signal transduction	hydrolase activity; inositol-1(or 4)-monophosphatase activity; magnesium ion binding
Insulin induced gene 1	INSIG1	1.69731	1.70735	1.65867	1.58441	GI_38327530-A	cell proliferation; metabolism
Integrin beta 1 binding protein 1	ITGB1BP1	0.850065	1.24327	1.20126	1.38747	GI_20143949-A	cell-matrix adhesion; protein kinase cascade	protein C-terminus binding	membrane
Integrin, alpha 2 (CD49B, alpha 2 subunit of VLA-2 receptor)	ITGA2	0.861039	0.742375	0.617041	0.841099	GI_6006008-S	blood coagulation; cell-matrix adhesion; integrin-mediated signaling pathway; organogenesis	collagen binding; magnesium ion binding; receptor activity	integral to membrane; integrin complex; plasma membrane
Integrin, alpha 5 (fibronectin receptor, alpha polypeptide)	ITGA5	1.23163	1.28847	1.29104	1.20491	GI_4504750-S	cell-matrix adhesion; integrin-mediated signaling pathway	protein binding; receptor activity	integral to membrane; integrin complex
Integrin, alpha 9	ITGA9	0.974472	1.21814	1.20174	1.36838	GI_11321594-S	cell-matrix adhesion; integrin-mediated signaling pathway	protein binding; receptor activity	integral to membrane; integrin complex
Integrin, beta 1 (fibronectin receptor, beta polypeptide, antigen CD29 includes MDF2, MSK12)	ITGB1	1.12024	1.7231	1.68836	1.76055	GI_19743812-I	cell-matrix adhesion; cellular defense response; homophilic cell adhesion; integrin-mediated signaling pathway	protein binding; protein heterodimerization activity; receptor activity	integral to membrane; integrin complex
Integrin, beta 1 (fibronectin receptor, beta polypeptide, antigen CD29 includes MDF2, MSK12)	ITGB1	0.958743	1.88396	2.02118	1.8563	GI_19743818-A	cell-matrix adhesion; cellular defense response; homophilic cell adhesion; integrin-mediated signaling pathway	protein binding; protein heterodimerization activity; receptor activity	integral to membrane; integrin complex
Intercellular adhesion molecule 3	ICAM3	1.11951	1.1095	1.47332	1.18669	GI_12545399-S	cell-cell adhesion	integrin binding; protein binding	integral to plasma membrane
Interferon, alpha-inducible protein (clone IFI-15K)	G1P2	1.15262	0.737462	0.546887	0.658205	GI_4826773-S	cell-cell signaling; immune response; protein modification	protein binding	cytoplasm; extracellular space
Interferon-induced protein 44	IFI44	0.88363	0.779867	0.63931	0.743385	GI_21361309-S	response to virus		cytoplasm
Interferon-induced protein with tetratricopeptide repeats 1	IFIT1	1.0167	0.745829	0.523864	0.82454	GI_4504584-S	immune response	binding	cytoplasm
Interferon-induced protein with tetratricopeptide repeats 2	IFIT2	0.835473	0.736635	0.719488	0.724422	GI_34222091-S	immune response	binding	cellular_component unknown
Interleukin 1 receptor accessory protein	IL1RAP	0.944583	1.47876	1.34024	1.16268	GI_24430220-I		interleukin-1 receptor activity; transmembrane receptor activity	integral to membrane
Interleukin 17 receptor C	IL17RC	1.03546	0.827952	0.762051	0.891381	GI_24430200-A		receptor activity
Interleukin 7 receptor	IL7R	0.869094	0.988659	0.7048	0.702718	GI_28610150-S	antimicrobial humoral response (sensu Vertebrata); cell surface receptor linked signal transduction; immune response; regulation of DNA recombination	antigen binding; hematopoietin/interferon-class (D200-domain) cytokine receptor activity; interleukin-7 receptor activity	integral to membrane
Interleukin 8	IL8	1.4405	1.34154	1.85	1.30276	GI_28610153-S	G-protein coupled receptor protein signaling pathway; angiogenesis; calcium-mediated signaling; cell cycle arrest; cell motility; cell-cell signaling; chemotaxis; induction of positive chemotaxis; intracellular signaling cascade; negative regulation of cell proliferation; neutrophil activation; neutrophil chemotaxis; regulation of cell adhesion; regulation of retroviral genome replication	chemokine activity; interleukin-8 receptor binding; protein binding	extracellular space; soluble fraction
Interleukin enhancer binding factor 3, 90kDa	ILF3	1.01439	1.13829	1.22033	1.14114	GI_24234749-I	M phase; regulation of transcription, DNA-dependent	DNA binding; double-stranded RNA binding	nucleus
IQ motif containing GTPase activating protein 1	IQGAP1	1.16397	1.34834	1.45973	1.32415	GI_32261305-S	signal transduction; small GTPase mediated signal transduction	GTPase inhibitor activity; Ras GTPase activator activity; calmodulin binding	actin filament
Ischemia/reperfusion inducible protein	FLJ23476	2.38567	2.75006	2.43677	2.06932	GI_31088867-S		molecular_function unknown
Isopentenyl-diphosphate delta isomerase	IDI1	0.909355	0.876264	0.713539	0.724957	GI_40018632-S	carotenoid biosynthesis; cholesterol biosynthesis; isoprenoid biosynthesis	isomerase activity; isopentenyl-diphosphate delta-isomerase activity; magnesium ion binding	peroxisome
Jerky homolog (mouse)	JRK	1.10075	1.09559	1.08459	1.2965	GI_22208998-S	biological_process unknown	DNA binding	nucleus
Jumonji, AT rich interactive domain 2	JARID2	1.68649	1.74447	2.05321	1.87324	GI_11863151-S	central nervous system development	DNA binding	nucleus
Karyopherin alpha 1 (importin alpha 5)	KPNA1	0.860695	1.21462	1.32249	1.2587	GI_4504894-S	NLS-bearing substrate-nucleus import; intracellular protein transport; regulation of DNA recombination	nuclear localization sequence binding; protein binding; protein transporter activity	cytoplasm; nuclear pore; nucleus
Kelch domain containing 3	KLHDC3	1.01147	1.26745	1.24844	0.921261	GI_17149812-S	meiotic recombination	chromatin binding; protein binding	cytoplasm; nuclear chromatin
Kelch-like 21 (Drosophila)	KLHL21	1.40819	1.41401	1.34889	1.12661	GI_7662139-S		protein binding
Kelch-like 8 (Drosophila)	KLHL8	1.46041	1.2704	1.32888	1.35424	GI_34101267-S		protein binding
KIAA0157	KIAA0157	1.16367	1.23455	1.37206	1.21078	GI_20127649-S
KIAA0226	KIAA0226	1.30907	1.56574	1.37062	1.29117	GI_37550254-S
KIAA0247	KIAA0247	1.08788	1.41626	1.29821	1.30084	GI_41281456-S	biological_process unknown	molecular_function unknown	integral to membrane
KIAA0256 gene product	KIAA0256	0.942108	0.656323	0.666577	0.7429	GI_45120116-S
KIAA0265 protein	KIAA0265	0.8828	1.28747	1.18808	1.22661	GI_44917618-S
KIAA0276 protein	KIAA0276	1.25852	1.33221	1.36023	1.15022	GI_32698693-S
KIAA0329	KIAA0329	1.06169	1.33704	1.41563	1.32572	GI_7662057-S
KIAA0431 protein	KIAA0431	1.09127	1.34843	1.10313	1.13126	GI_7662115-S		nucleic acid binding; zinc ion binding	nucleus
KIAA0446 gene product	KIAA0446	0.943773	0.84817	0.665589	0.764255	GI_45237192-S	transport	binding; transporter activity	integral to membrane; mitochondrial inner membrane
KIAA0528 gene product	KIAA0528	0.952414	0.804047	0.75851	0.939343	GI_29789059-S	transport	transporter activity	membrane; synaptic vesicle
KIAA0674	KIAA0674	1.03878	1.27149	1.20082	1.22507	GI_42659248-S	protein folding
KIAA0859	KIAA0859	1.08353	1.21343	1.30282	1.26696	GI_42542402-S		S-adenosylmethionine-dependent methyltransferase activity
KIAA0877 protein	KIAA0877	0.766359	0.573038	0.507783	0.767468	GI_41222100-S
KIAA1055 protein	KIAA1055	1.02377	1.38633	1.45186	1.41608	GI_40018619-S	regulation of transcription, DNA-dependent	nucleic acid binding	intracellular
KIAA1539	KIAA1539	1.07861	1.3652	1.34909	1.38444	GI_33636716-S
KIAA1698 protein	KIAA1698	1.27385	1.30421	1.23431	1.31278	GI_44771200-S
KIAA1737	KIAA1737	0.588385	0.508699	0.355831	0.525436	GI_32307174-S
Kidney predominant protein NCU-G1	MGC31963	0.986043	0.990709	0.815477	0.813692	GI_24307870-S
Kinesin family member 1B	KIF1B	1.11392	1.28399	1.10286	1.30143	GI_41393558-I	anterograde axon cargo transport; embryonic development; microtubule-based movement; nerve-nerve synaptic transmission; neuromuscular synaptic transmission	ATP binding; ATPase activity; kinesin binding; microtubule binding; microtubule motor activity; protein binding	cytoplasmic vesicle membrane; microtubule associated complex; mitochondrion
Kinesin family member C2	KIFC2	0.993662	0.804127	0.764901	0.797999	GI_34147722-S	microtubule-based movement	ATP binding; microtubule motor activity	microtubule associated complex
Kruppel-like factor 16	KLF16	1.27318	1.14675	1.23101	1.05822	GI_13994286-S	regulation of transcription, DNA-dependent	DNA binding; zinc ion binding	nucleus
Kruppel-like factor 4 (gut)	KLF4	1.03422	1.5756	1.75833	1.40168	GI_34916057-S	mesoderm cell fate determination; negative regulation of cell proliferation; negative regulation of transcription, DNA-dependent	nucleic acid binding; transcription factor activity; transcriptional activator activity; transcriptional repressor activity; zinc ion binding	nucleus
Kruppel-like factor 9	KLF9	1.14569	1.07028	1.34092	1.31127	GI_4557374-S	regulation of transcription from Pol II promoter	transcription factor activity; zinc ion binding	nucleus
Ksp37 protein	KSP37	1.02194	0.829766	0.553415	0.55818	GI_31543022-S
Kynureninase (L-kynurenine hydrolase)	KYNU	0.968164	1.20443	1.37919	1.14075	GI_4504936-S	NAD biosynthesis; tryptophan catabolism	kynureninase activity; peptidase activity; pyridoxal phosphate binding	cytoplasm
Lamin B1	LMNB1	1.49384	2.41768	2.24716	1.91406	GI_27436949-S		structural molecule activity	lamin filament; nucleus
Laminin, gamma 1 (formerly LAMB2)	LAMC1	1.97025	3.0568	3.13203	3.04019	GI_9845497-S	cell adhesion; endoderm development; protein complex assembly	protein binding; structural molecule activity	basement membrane
Leptin receptor	LEPR	1.28816	1.72673	1.55933	1.75641	GI_41327153-S	biological_process unknown	molecular_function unknown	integral to plasma membrane
Leptin receptor overlapping transcript-like 1	LEPROTL1	1.13905	1.84116	1.78332	1.63796	GI_7662509-S			integral to membrane
Leucine proline-enriched proteoglycan (leprecan) 1	LEPRE1	0.981724	1.41264	1.45389	1.62016	GI_21361917-S	apoptosis; negative regulation of cell proliferation; protein metabolism	binding; oxidoreductase activity; oxidoreductase activity, acting on paired donors, with incorporation or reduction of molecular oxygen, 2-oxoglutarate as one donor, and incorporation of one atom each of oxygen into both donors; oxidoreductase activity, acting on single donors with incorporation of molecular oxygen, incorporation of two atoms of oxygen	cellular_component unknown
Leucine rich repeat containing 5	LRRC5	0.929396	1.3099	1.28678	1.28406	GI_34222198-S			integral to membrane
Leucine zipper transcription factor-like 1	LZTFL1	1.01725	1.12157	1.25625	1.18118	GI_9966792-S
LIM and senescent cell antigen-like domains 1	LIMS1	1.03553	1.22733	0.843536	1.39699	GI_13518025-S	cell aging	zinc ion binding
LIM domain kinase 2	LIMK2	0.982272	0.8845	0.760606	0.747955	GI_8051619-A	protein amino acid phosphorylation	ATP binding; protein binding; protein serine/threonine kinase activity; protein-tyrosine kinase activity; transferase activity; zinc ion binding	cytoplasm; nucleus
Low density lipoprotein receptor (familial hypercholesterolemia)	LDLR	1.73724	1.83432	2.13357	1.60342	GI_8051613-S	O-linked glycosylation; cholesterol metabolism; endocytosis; lipid metabolism; lipid transport	calcium ion binding; lipid transporter activity; lipoprotein binding; low-density lipoprotein receptor activity; transmembrane receptor activity	coated pit; integral to plasma membrane
LSM4 homolog, U6 small nuclear RNA associated (S. cerevisiae)	LSM4	1.16688	1.01789	1.23226	1.03902	GI_33620778-S	RNA splicing; nuclear mRNA splicing, via spliceosome	RNA binding; pre-mRNA splicing factor activity	small nucleolar ribonucleoprotein complex; snRNP U6
LY6/PLAUR domain containing 1	LYPDC1	0.821343	0.781712	0.59542	0.571587	GI_40255056-S
Lymphocyte adaptor protein	LNK	0.941348	1.42383	1.40837	1.1396	GI_4885454-S	intracellular signaling cascade
Lymphoid enhancer-binding factor 1	LEF1	0.912349	1.11962	1.25882	1.33585	GI_19923451-S	Wnt receptor signaling pathway; regulation of transcription, DNA-dependent	transcription factor activity	nucleus
Lysophospholipase-like 1	LYPLAL1	0.921392	0.828985	0.968821	0.949889	GI_20270340-S		catalytic activity
Lysosomal-associated membrane protein 2	LAMP2	1.18587	1.6543	1.41696	1.62446	GI_7669502-I			integral to plasma membrane; lysosomal membrane
Maba1	KIAA1324	1.20339	1.25525	1.60705	1.19059	GI_38569481-S
Mak3 homolog (S. cerevisiae)	MAK3	0.992499	1.51413	1.69044	1.21881	GI_13376734-S		N-acetyltransferase activity
Mannose-6-phosphate receptor (cation dependent)	M6PR	0.966451	1.29464	1.1849	1.1376	GI_10947032-S	endosome to lysosome transport; receptor mediated endocytosis	transmembrane receptor activity; transporter activity	integral to plasma membrane; lysosome
Mannosyl (alpha-1,3-)-glycoprotein beta-1,2-N-acetylglucosaminyltransferase	MGAT1	1.15945	1.23935	1.30426	1.19881	GI_6031182-S	N-linked glycosylation; aminoglycan biosynthesis; carbohydrate metabolism	alpha-1,3-mannosylglycoprotein 2-beta-N-acetylglucosaminyltransferase activity; transferase activity, transferring glycosyl groups	Golgi membrane; integral to membrane
MAP/microtubule affinity-regulating kinase 2	MARK2	1.01807	0.803766	0.651103	0.912435	GI_9845486-A	protein amino acid phosphorylation	ATP binding; protein serine/threonine kinase activity; protein-tyrosine kinase activity; transferase activity	microtubule cytoskeleton
MAP/microtubule affinity-regulating kinase 3	MARK3	1.2373	1.23619	1.32997	1.30743	GI_23346413-S	protein amino acid phosphorylation	ATP binding; protein serine/threonine kinase activity; protein-tyrosine kinase activity; transferase activity
MARVEL domain containing 1	MARVELD1	1.08496	1.44798	1.27751	1.2407	GI_13899343-S			integral to membrane
Mastermind-like 1 (Drosophila)	MAML1	1.2815	1.4966	1.33792	1.2825	GI_41350321-S
Matrix metalloproteinase 1 (interstitial collagenase)	MMP1	1.18129	1.18634	1.48999	1.48057	GI_13027798-S	collagen catabolism	calcium ion binding; hydrolase activity; interstitial collagenase activity; zinc ion binding	extracellular matrix (sensu Metazoa); extracellular space
Matrix metalloproteinase 3 (stromelysin 1, progelatinase)	MMP3	1.07367	1.30485	1.64924	1.16532	GI_13027803-S	collagen catabolism	calcium ion binding; hydrolase activity; stromelysin 1 activity; zinc ion binding	extracellular matrix (sensu Metazoa); extracellular space
MAX dimerization protein 4	MXD4	1.12735	1.13384	1.11653	1.28953	GI_10947033-S	negative regulation of cell proliferation; negative regulation of transcription from Pol II promoter; regulation of transcription, DNA-dependent	DNA binding; protein binding; transcription corepressor activity	nucleus
MCM10 minichromosome maintenance deficient 10 (S. cerevisiae)	MCM10	1.23187	1.08279	1.21959	1.38104	GI_33383234-A
Mediator of DNA damage checkpoint 1	MDC1	0.887628	1.18248	1.27826	1.36813	GI_7661965-S			intracellular
MEGF10 protein	MEGF10	0.799776	0.636322	0.545674	0.802616	GI_14192942-S		structural molecule activity
Meis1, myeloid ecotropic viral integration site 1 homolog (mouse)	MEIS1	1.09815	1.39881	1.22928	1.35674	GI_45006902-S	regulation of transcription, DNA-dependent	RNA polymerase II transcription factor activity	nucleus
Melan-A	MLANA	1.01415	0.847501	0.698067	0.792077	GI_5031912-S			integral to plasma membrane
Melanoma antigen family A, 1 (directs expression of antigen MZ2-E)	MAGEA1	0.953848	1.29855	1.30813	1.18548	GI_29029615-S			plasma membrane
Melanoma antigen family F, 1	MAGEF1	0.878726	0.711477	0.689348	0.640281	GI_34335240-S
Melanophilin	MLPH	0.957906	0.880477	0.690603	0.555646	GI_34222365-S	intracellular protein transport	Rab interactor activity; protein binding
Membrane protein expressed in epithelial-like lung adenocarcinoma	CT120	1.14851	1.49006	1.37186	1.02336	GI_13376161-S			integral to membrane
Membrane-associated ring finger (C3HC4) 2	MARCH-II	1.10417	0.779917	0.672948	0.599345	GI_31543081-S	protein ubiquitination	ubiquitin-protein ligase activity; zinc ion binding	integral to membrane; ubiquitin ligase complex
Methionyl aminopeptidase 2	METAP2	0.876949	1.13228	1.28412	1.11151	GI_27597083-S	protein modification; proteolysis and peptidolysis; regulation of translation	hydrolase activity; methionyl aminopeptidase activity
Methylmalonyl CoA epimerase	MCEE	1.09818	1.14294	1.34183	1.21037	GI_21314761-S	L-methylmalonyl-CoA metabolism	isomerase activity; methylmalonyl-CoA epimerase activity	mitochondrion
Methylmalonyl Coenzyme A mutase	MUT	0.880192	0.833382	0.678743	0.789302	GI_4557766-S	metabolism	cobalt ion binding; isomerase activity; methylmalonyl-CoA mutase activity	mitochondrion
Microfibrillar-associated protein 3	MFAP3	1.11304	1.19822	1.36108	1.29526	GI_21314642-S		extracellular matrix structural constituent	extracellular matrix (sensu Metazoa); integral to membrane
Microphthalmia-associated transcription factor	MITF	0.787554	0.967233	0.724532	0.860471	GI_38156696-A	development; melanocyte differentiation; perception of sound; regulation of transcription, DNA-dependent	DNA binding; transcriptional activator activity	nucleus
Microtubule-associated protein 1B	MAP1B	0.932982	0.788341	0.654447	0.603181	GI_14165455-A	muscle development	structural constituent of muscle; structural molecule activity	microtubule associated complex
Microtubule-associated protein 2	MAP2	0.875352	0.944108	0.67493	0.959097	GI_14195617-A	negative regulation of microtubule depolymerization	calmodulin binding; structural molecule activity	cytoskeleton; microtubule associated complex
Microtubule-associated protein, RP/EB family, member 1	MAPRE1	1.03232	1.46502	1.36768	1.47431	GI_6912493-S	cell proliferation; regulation of cell cycle	microtubule binding; protein C-terminus binding
Mitochondrial ribosomal protein S6	MRPS6	1.10933	1.20555	1.33248	1.29035	GI_34304325-S	protein biosynthesis	structural constituent of ribosome	intracellular; mitochondrion; small ribosomal subunit
Mitogen-activated protein kinase kinase kinase 12	MAP3K12	0.883896	0.871679	0.817253	0.776814	GI_21735551-S	JNK cascade; protein amino acid phosphorylation; protein kinase cascade	ATP binding; magnesium ion binding; protein serine/threonine kinase activity; protein-tyrosine kinase activity; transferase activity	cytoplasm; plasma membrane
Mitogen-activated protein kinase kinase kinase 3	MAP3K3	1.38118	1.49319	1.51038	1.37619	GI_42794764-A	MAPKKK cascade; positive regulation of I-kappaB kinase/NF-kappaB cascade; protein amino acid phosphorylation	ATP binding; MAP kinase kinase kinase activity; magnesium ion binding; protein serine/threonine kinase activity; signal transducer activity; transferase activity
Mitogen-activated protein kinase kinase kinase 4	MAP3K4	1.12476	1.38001	1.20131	1.1972	GI_6031179-A	JNK cascade; activation of MAPKK; protein amino acid phosphorylation; response to stress	ATP binding; MAP kinase kinase kinase activity; magnesium ion binding; protein serine/threonine kinase activity; protein-tyrosine kinase activity; transferase activity
Mitogen-activated protein kinase kinase kinase 7 interacting protein 2	MAP3K7IP2	1.06009	1.43438	1.13555	1.12933	GI_21735557-A	positive regulation of I-kappaB kinase/NF-kappaB cascade	kinase activity; signal transducer activity
Mitogen-activated protein kinase kinase kinase kinase 2	MAP4K2	1.03532	0.876695	0.748606	0.862318	GI_22035599-S	JNK cascade; hemocyte development; immune response; protein amino acid phosphorylation; protein kinase cascade; response to stress; vesicle targeting	ATP binding; protein serine/threonine kinase activity; small GTPase regulatory/interacting protein activity; transferase activity	Golgi membrane; soluble fraction
Mitogen-activated protein kinase-activated protein kinase 3	MAPKAPK3	1.10906	1.28811	1.22476	1.0808	GI_34335241-S	protein amino acid phosphorylation; response to stress; signal transduction	ATP binding; MAP kinase kinase activity; protein serine/threonine kinase activity; transferase activity	nucleus
MOB1, Mps One Binder kinase activator-like 2C (yeast)	MOBKL2C	1.34464	1.36771	1.31449	1.08527	GI_34222187-S		kinase activity
Monocyte to macrophage differentiation-associated	MMD	1.14128	1.33194	1.27921	1.38799	GI_6912507-S	cytolysis	receptor activity	integral to membrane; integral to plasma membrane; membrane fraction
Mov10, Moloney leukemia virus 10, homolog (mouse)	MOV10	1.07441	1.38709	1.32694	1.17761	GI_14211539-S	development	ATP binding; helicase activity; hydrolase activity	cellular_component unknown
M-phase phosphoprotein 6	MPHOSPH6	1.09498	1.12771	1.33052	1.17132	GI_5031918-S	M phase of mitotic cell cycle; regulation of cell cycle		nucleus
Muscleblind-like (Drosophila)	MBNL1	1.66283	2.33954	1.94747	2.56958	GI_41281590-S	embryonic development (sensu Mammalia); embryonic limb morphogenesis; muscle development; myoblast differentiation; neurogenesis	double-stranded RNA binding; nucleic acid binding	cytoplasm; nucleus
MutS homolog 6 (E. coli)	MSH6	0.877282	1.15979	1.11468	1.26086	GI_4504190-S	meiosis; mismatch repair	ATP binding; damaged DNA binding	nucleus
Myeloid cell leukemia sequence 1 (BCL2-related)	MCL1	1.13263	1.24027	1.18947	1.07366	GI_33519457-A	anti-apoptosis; apoptotic program; cell differentiation; cell fate determination; cell homeostasis; regulation of apoptosis	protein binding; protein channel activity; protein heterodimerization activity	cytoplasm; integral to membrane; mitochondrial outer membrane
Myeloid cell leukemia sequence 1 (BCL2-related)	MCL1	1.03769	1.14682	1.37144	1.19617	GI_33519459-I	anti-apoptosis; apoptotic program; cell differentiation; cell fate determination; cell homeostasis; regulation of apoptosis	protein binding; protein channel activity; protein heterodimerization activity	cytoplasm; integral to membrane; mitochondrial outer membrane
Myosin X	MYO10	0.812152	0.961778	0.736933	1.15862	GI_11037056-S	signal transduction	ATP binding; actin binding; motor activity	cytoskeleton; myosin
Myosin, light polypeptide 6, alkali, smooth muscle and non-muscle	MYL6	0.924253	0.989317	0.892393	0.645739	GI_17986259-A	myogenesis	calcium ion binding	myosin
Myosin, light polypeptide 9, regulatory	MYL9	0.912199	0.861517	0.812925	0.714018	GI_31563523-A	muscle development; regulation of muscle contraction	calcium ion binding; structural constituent of muscle	muscle myosin
Myosin, light polypeptide kinase	MYLK	1.04877	0.749135	0.654966	0.744576	GI_16950622-A	protein amino acid phosphorylation	ATP binding; calmodulin binding; kinase activity; myosin-light-chain kinase activity; protein serine/threonine kinase activity; protein-tyrosine kinase activity; signal transducer activity; transferase activity
Myotrophin	MTPN	0.74272	0.840349	0.629483	0.809705	GI_21956644-S	cell growth; neuron cell differentiation; regulation of myogenesis; regulation of protein biosynthesis	protein binding	cellular_component unknown
Myotubularin related protein 6	MTMR6	1.35015	1.6406	1.296	1.54557	GI_37537693-S	phospholipid dephosphorylation; protein amino acid dephosphorylation	hydrolase activity; inositol or phosphatidylinositol phosphatase activity; protein serine/threonine phosphatase activity; protein tyrosine phosphatase activity	cellular_component unknown
MYST histone acetyltransferase (monocytic leukemia) 3	MYST3	1.22404	1.21287	1.15078	1.33778	GI_5803097-S	DNA packaging; nucleosome assembly; protein ubiquitination; regulation of transcription, DNA-dependent	DNA binding; ubiquitin-protein ligase activity; zinc ion binding	nucleosome; nucleus; ubiquitin ligase complex
N-acetylglucosamine-1-phosphotransferase, gamma subunit	GNPTG	1.13039	0.840737	0.84673	0.74665	GI_42476109-S		transferase activity
NAD kinase	FLJ13052	1.08832	1.23188	1.23576	1.22591	GI_20070325-S	ATP metabolism; phosphorylation	NAD+ kinase activity; transferase activity	cytosol
NAD synthetase 1	NADSYN1	0.913075	0.97168	0.856892	0.753309	GI_41393550-S	NAD biosynthesis; nitrogen compound metabolism	ATP binding; NAD+ synthase (glutamine-hydrolyzing) activity; hydrolase activity, acting on carbon-nitrogen (but not peptide) bonds
NADH dehydrogenase (ubiquinone) 1 alpha subcomplex, 1, 7.5kDa	NDUFA1	0.977121	0.873549	0.926284	0.730239	GI_13699820-S	generation of precursor metabolites and energy	NADH dehydrogenase (ubiquinone) activity; NADH dehydrogenase activity; oxidoreductase activity	membrane fraction; mitochondrion
NADH dehydrogenase (ubiquinone) Fe-S protein 2, 49kDa (NADH-coenzyme Q reductase)	NDUFS2	1.00536	0.769511	0.623767	0.748986	GI_34147556-S	electron transport; mitochondrial electron transport, NADH to ubiquinone	NADH dehydrogenase (ubiquinone) activity; NADH dehydrogenase activity; electron carrier activity	membrane fraction; mitochondrion
Nedd4 binding protein 1	N4BP1	1.12533	1.36486	1.54247	1.44274	GI_40255114-S			nucleus
NEDD9 interacting protein with calponin homology and LIM domains	NICAL	1.0049	0.945816	0.771764	0.72071	GI_20127615-S	cytoskeleton organization and biogenesis; signal transduction	SH3 domain binding; protein binding; zinc ion binding	cytoplasm; cytoskeleton; intermediate filament
Nephroblastoma overexpressed gene	NOV	0.828877	0.942769	0.732154	0.751683	GI_19923725-S	regulation of cell growth	growth factor activity; insulin-like growth factor binding	extracellular region
Nephronophthisis 4	NPHP4	0.842231	0.754108	0.656519	0.796063	GI_34304361-S	actin cytoskeleton organization and biogenesis; cell-cell adhesion; signal transduction; visual behavior	protein binding; structural molecule activity	membrane
N-ethylmaleimide-sensitive factor	NSF	0.863139	0.709627	0.719354	0.990466	GI_11079227-S	proteolysis and peptidolysis	ATP binding; ATP-dependent peptidase activity; nucleoside-triphosphatase activity; nucleotide binding; serine-type endopeptidase activity
N-ethylmaleimide-sensitive factor attachment protein, beta	NAPB	0.872979	0.629976	0.58889	0.670473	GI_44917605-S	intracellular protein transport	binding; intracellular transporter activity	Golgi apparatus; endoplasmic reticulum
Neural precursor cell expressed, developmentally down-regulated 4	NEDD4	1.16151	1.12434	1.2087	1.16207	GI_38257154-A	ubiquitin cycle	ligase activity; ubiquitin-protein ligase activity	intracellular
Neuritin 1	NRN1	0.995773	1.28891	1.04994	1.08925	GI_34878876-S
Neuron navigator 2	NAV2	0.827617	1.01108	0.702814	0.744446	GI_38044281-A		nucleoside-triphosphatase activity; nucleotide binding
Neuronal PAS domain protein 1	NPAS1	0.912207	0.790603	0.703549	0.639844	GI_22027481-S	central nervous system development; regulation of transcription, DNA-dependent; signal transduction	signal transducer activity; transcription factor activity	nucleus
NIMA (never in mitosis gene a)-related kinase 2	NEK2	0.775703	0.78285	0.82268	0.845571	GI_4505372-S	cytokinesis; meiosis; protein amino acid phosphorylation; regulation of mitosis	ATP binding; magnesium ion binding; protein serine/threonine kinase activity; transferase activity	centrosome; nucleus
Nipsnap homolog 1 (C. elegans)	NIPSNAP1	0.903662	0.858075	0.782964	0.783721	GI_4505398-S			mitochondrion
NS5ATP13TP2 protein	NS5ATP13TP2	0.934757	1.14448	1.23202	1.32526	GI_31341888-S
Nuclear factor (erythroid-derived 2)-like 3	NFE2L3	1.24698	1.23344	1.10201	1.34756	GI_21918830-S	regulation of transcription, DNA-dependent; transcription from Pol II promoter	transcription coactivator activity; transcription factor activity	nucleus
Nuclear factor I/A	NFIA	1.14905	1.37847	1.33903	1.62689	GI_30840979-S	DNA replication; electron transport; regulation of transcription, DNA-dependent; viral genome replication	heme binding; transcription factor activity	nucleus
Nuclear factor I/B	NFIB	1.97287	1.83057	1.7483	1.84366	GI_5031940-S	DNA replication; regulation of transcription, DNA-dependent	transcription factor activity	nucleus
Nuclear factor of activated T-cells, cytoplasmic, calcineurin-dependent 3	NFATC3	1.24606	1.56223	1.50987	1.40541	GI_27886558-A	inflammatory response; regulation of transcription from Pol II promoter	transcription coactivator activity; transcription factor activity	nucleus
Nuclear factor of kappa light polypeptide gene enhancer in B-cells 1 (p105)	NFKB1	1.08686	1.17198	1.12228	1.22063	GI_34577121-S	anti-apoptosis; antibacterial humoral response (sensu Vertebrata); inflammatory response; regulation of transcription, DNA-dependent; response to pathogenic bacteria; signal transduction; transcription from Pol II promoter	protein binding; transcription factor activity	cytoplasm; nucleus
Nuclear receptor coactivator 7	NCOA7	0.895391	0.691635	0.670369	0.687171	GI_42476174-S	cell wall catabolism
Nuclear receptor subfamily 1, group H, member 2	NR1H2	1.06969	1.16673	1.31483	1.29091	GI_11321629-S	regulation of transcription, DNA-dependent	steroid hormone receptor activity; transcription factor activity	nucleus
Nucleoporin 153kDa	NUP153	0.887705	1.21792	1.25218	0.942934	GI_24430145-S	transport	DNA binding; porin activity; transporter activity	integral to membrane; nuclear pore; nucleus; outer membrane
Nucleoporin 35kDa	NUP35	0.95709	1.295	1.3185	1.2443	GI_31982903-S		porin activity	integral to membrane; outer membrane
Nucleoporin 93kDa	NUP93	0.812644	0.754133	0.634603	0.827059	GI_41281436-S	transport		nuclear pore; nucleus
Nucleoporin 98kDa	NUP98	1.01812	1.10881	1.33021	1.25204	GI_21264368-I	DNA replication; nuclear pore organization and biogenesis; nucleocytoplasmic transport; protein transport; protein-nucleus import, docking	protein binding; structural constituent of nuclear pore; transporter activity	nuclear pore; nucleoplasm
Nucleoporin like 2	NUPL2	1.12523	1.24169	1.4501	1.08833	GI_6679073-S	protein-nucleus export	nuclear export signal receptor activity; nucleic acid binding; porin activity; protein binding	integral to membrane; nucleus; outer membrane
Nucleoside phosphorylase	NP	1.14416	1.13702	1.27049	1.15446	GI_4557800-S	DNA modification; nucleobase, nucleoside, nucleotide and nucleic acid metabolism	purine-nucleoside phosphorylase activity
Nucleosome assembly protein 1-like 1	NAP1L1	1.12296	1.89207	1.93639	1.93724	GI_21327706-A	DNA replication; nucleosome assembly; positive regulation of cell proliferation		chromatin assembly complex; nucleus
Nucleosome assembly protein 1-like 1	NAP1L1	1.07547	2.45075	2.24967	2.05018	GI_21327707-I	DNA replication; nucleosome assembly; positive regulation of cell proliferation		chromatin assembly complex; nucleus
NudE nuclear distribution gene E homolog like 1 (A. nidulans)	NDEL1	1.1854	1.11492	1.48474	1.25444	GI_31543284-S
Nudix (nucleoside diphosphate linked moiety X)-type motif 11	NUDT11	0.963668	1.36352	1.39082	1.26039	GI_37221176-S	calcium-mediated signaling; cyclic-nucleotide-mediated signaling; intracellular signaling cascade; intracellular transport; regulation of RNA-nucleus export	diphosphoinositol-polyphosphate diphosphatase activity; hydrolase activity	intracellular
Nudix (nucleoside diphosphate linked moiety X)-type motif 14	NUDT14	1.13124	0.849033	0.791087	0.794197	GI_37594466-S		UDP-sugar diphosphatase activity; hydrolase activity; hydrolase activity, acting on acid anhydrides, in phosphorus-containing anhydrides; magnesium ion binding
Nudix (nucleoside diphosphate linked moiety X)-type motif 16-like 1	SDOS	0.995744	0.79369	0.84251	0.806286	GI_39725652-S
Oculospanin	OCSP	1.11049	0.866565	0.855185	0.717102	GI_31543356-S
Optineurin	OPTN	1.03919	0.797119	0.74736	0.715738	GI_34147604-S	cell death; signal transduction		cytoplasm
Origin recognition complex, subunit 6 homolog-like (yeast)	ORC6L	1.22207	1.35747	1.19788	1.10544	GI_32454755-S	DNA replication	DNA binding	nuclear origin of replication recognition complex; nucleus
Osteopetrosis associated transmembrane protein 1	OSTM1	1.05085	1.33067	1.31117	1.234	GI_30025025-S			integral to membrane
OTU domain, ubiquitin aldehyde binding 1	OTUB1	1.03017	0.842304	0.87691	0.734339	GI_8923113-S
Oxoglutarate (alpha-ketoglutarate) dehydrogenase (lipoamide)	OGDH	0.941151	0.888027	0.790704	0.799167	GI_4505492-S	generation of precursor metabolites and energy; glycolysis; metabolism	oxidoreductase activity; oxidoreductase activity, acting on the aldehyde or oxo group of donors, disulfide as acceptor; oxoglutarate dehydrogenase (succinyl-transferring) activity	mitochondrion; oxoglutarate dehydrogenase complex (sensu Eukaryota)
Oxysterol binding protein-like 10	OSBPL10	1.11867	1.1625	1.22053	1.04023	GI_23111057-S	lipid transport; steroid metabolism
Oxysterol binding protein-like 5	OSBPL5	1.12485	1.35458	1.27082	1.20065	GI_22035608-A	Golgi to plasma membrane transport; cholesterol metabolism; cholesterol transport; lipid transport; steroid metabolism	oxysterol binding	cytosol
P21 (CDKN1A)-activated kinase 2	PAK2	1.14888	1.17427	1.25611	1.35146	GI_32483398-S	negative regulation of protein kinase activity; protein amino acid phosphorylation; signal transduction	ATP binding; protein serine/threonine kinase activity; protein-tyrosine kinase activity; transferase activity
P66 alpha	p66alpha	1.14207	1.35435	1.19047	0.989874	GI_19923501-S	DNA methylation; negative regulation of transcription, DNA-dependent	protein binding, bridging; transcription factor activity; transcriptional repressor activity	NuRD complex; nucleus
Palladin	KIAA0992	0.929873	0.856676	0.740254	0.637671	GI_21361584-S
PALM2-AKAP2 protein	PALM2-AKAP2	0.791313	0.612982	0.575903	0.79445	GI_22325354-I
PALM2-AKAP2 protein	PALM2-AKAP2	0.829958	0.629808	0.545764	0.8209	GI_22325355-A
Pancreatic lipase-related protein 3	PNLIPRP3	1.20864	1.14386	1.46853	1.16204	GI_37550830-S
Par-6 partitioning defective 6 homolog alpha (C.elegans)	PARD6A	0.889587	0.72995	0.732073	0.801006	GI_8394416-S	cell cycle; cytokinesis; establishment of cell polarity; intercellular junction maintenance	GTP-dependent protein binding; Rho GTPase binding	membrane; nucleus; tight junction
Paraneoplastic antigen MA1	PNMA1	1.05372	0.725117	0.783426	0.840286	GI_14719429-S			nucleus
PDZ and LIM domain 2 (mystique)	PDLIM2	1.35194	0.847524	0.975986	0.796441	GI_40288186-A		protein binding; zinc ion binding
PDZ and LIM domain 7 (enigma)	PDLIM7	1.02422	1.09953	1.43154	0.906417	GI_42741673-S	receptor mediated endocytosis	protein binding; zinc ion binding
Pellino homolog 1 (Drosophila)	PELI1	0.765363	0.732966	0.785844	1.0214	GI_11037062-S
Period homolog 2 (Drosophila)	PER2	1.03188	1.23639	1.21745	1.26457	GI_12707561-I	circadian rhythm; regulation of transcription, DNA-dependent; signal transduction	signal transducer activity	nucleus
Peripheral myelin protein 2	PMP2	0.852029	0.841849	0.6291	0.9801	GI_45269147-S	transport	lipid binding; transporter activity	cytoplasm
Peroxisomal biogenesis factor 16	PEX16	1.07545	0.761239	0.874025	0.876415	GI_4758897-I	peroxisome organization and biogenesis		integral to peroxisomal membrane; peroxisome
Peroxisomal biogenesis factor 19	PEX19	1.13062	1.64779	1.6381	0.984895	GI_4506338-S	peroxisome organization and biogenesis		integral to membrane; peroxisomal membrane
Peroxisomal lon protease	LONP	0.912801	0.862628	0.780072	0.774625	GI_31377666-S	ATP-dependent proteolysis	ATP binding; ATP-dependent peptidase activity; nucleoside-triphosphatase activity; nucleotide binding; serine-type endopeptidase activity
Phosphatidic acid phosphatase type 2A	PPAP2A	1.32665	1.06179	1.29071	1.31706	GI_29171735-A	androgen receptor signaling pathway; negative regulation of cell proliferation; phospholipid dephosphorylation; protein kinase C activation; regulation of lipid metabolism	hydrolase activity; phosphatidate phosphatase activity	integral to plasma membrane; membrane fraction
Phosphatidic acid phosphatase type 2A	PPAP2A	0.98479	1.16556	1.16095	1.46098	GI_29171735-I	androgen receptor signaling pathway; negative regulation of cell proliferation; phospholipid dephosphorylation; protein kinase C activation; regulation of lipid metabolism	hydrolase activity; phosphatidate phosphatase activity	integral to plasma membrane; membrane fraction
Phosphatidylcholine transfer protein	PCTP	0.831022	1.37995	1.32274	1.26546	GI_10864026-S	lipid transport	lipid binding; phosphatidylcholine transporter activity	cytosol
Phosphatidylinositol glycan, class A (paroxysmal nocturnal hemoglobinuria)	PIGA	0.643147	0.483596	0.46929	0.794485	GI_11863127-A	biosynthesis	phosphatidylinositol N-acetylglucosaminyltransferase activity; transferase activity, transferring glycosyl groups	endoplasmic reticulum membrane; integral to membrane
Phosphatidylinositol glycan, class B	PIGB	0.937237	0.904365	0.766171	0.843063	GI_22538447-S	GPI anchor biosynthesis; protein amino acid glycosylation	catalytic activity	endoplasmic reticulum membrane
Phosphatidylinositol glycan, class B	CCPG1	0.787515	0.883774	0.952366	0.825998	GI_28395034-A
Phosphatidylinositol glycan, class B	CCPG1	0.955125	0.800777	0.830719	0.757988	GI_31621295-I
Phosphatidylinositol glycan, class W	PIGW	1.04265	1.48707	1.33542	1.42384	GI_31341845-S	GPI anchor biosynthesis	acetyltransferase activity	endoplasmic reticulum membrane; integral to membrane
Phosphatidylserine decarboxylase	PISD	1.03926	1.26547	1.27268	1.00732	GI_34147578-S	phospholipid biosynthesis	lyase activity; phosphatidylserine decarboxylase activity
Phosphodiesterase 6D, cGMP-specific, rod, delta	PDE6D	1.11644	0.858984	0.777274	0.685543	GI_4505670-S	visual perception	3',5'-cyclic-nucleotide phosphodiesterase activity; hydrolase activity
Phosphoinositide-3-kinase, regulatory subunit 1 (p85 alpha)	PIK3R1	1.05413	0.792223	0.947398	0.867914	GI_32455251-A	intracellular signaling cascade	kinase activity; phosphatidylinositol 3-kinase activity; phosphatidylinositol binding	phosphoinositide 3-kinase complex
Phospholipase C, delta 4	PLCD4	1.10002	0.930124	0.784723	0.728672	GI_34147439-S	intracellular signaling cascade; lipid metabolism	calcium ion binding; phosphoinositide phospholipase C activity
Phospholipid scramblase 4	PLSCR4	2.05577	3.06786	2.69566	3.39389	GI_9966818-S	blood coagulation; phospholipid scrambling	calcium ion binding; phospholipid scramblase activity	integral to membrane
Phosphoprotein associated with glycosphingolipid-enriched microdomains	PAG	1.11774	1.36648	1.18181	1.45446	GI_16753228-S	antimicrobial humoral response (sensu Vertebrata); signal transduction	transmembrane receptor protein tyrosine kinase adaptor protein activity	integral to plasma membrane
Phosphoribosyl pyrophosphate amidotransferase	PPAT	1.14081	1.41685	1.31273	1.08467	GI_29570797-S	glutamine metabolism; nucleoside metabolism; purine base biosynthesis; purine nucleotide biosynthesis	amidophosphoribosyltransferase activity; magnesium ion binding; transferase activity, transferring glycosyl groups
Phosphoribosyl pyrophosphate synthetase 1	PRPS1	1.04482	1.1749	1.3202	1.31536	GI_19923737-S	nucleoside metabolism; nucleotide biosynthesis; ribonucleoside monophosphate biosynthesis	kinase activity; lipoate-protein ligase B activity; magnesium ion binding; ribose-phosphate diphosphokinase activity; transferase activity
Platelet-activating factor acetylhydrolase, isoform Ib, alpha subunit 45kDa	PAFAH1B1	0.836699	0.795824	0.721062	0.759829	GI_6031206-S	cell motility; cytokinesis; establishment of mitotic spindle orientation; lipid metabolism; microtubule-based process; mitosis; neurogenesis; signal transduction	dynein binding	astral microtubule; cell cortex; cytoplasm; cytoskeleton; kinetochore; microtubule associated complex; nuclear membrane
Pleckstrin homology-like domain, family A, member 2	PHLDA2	1.22207	1.27828	1.54149	1.39411	GI_21071004-S	apoptosis; imprinting
Poliovirus receptor-related 3	PVRL3	1.05362	1.32037	1.22021	1.22744	GI_11386198-S		receptor activity
Polo-like kinase 1 (Drosophila)	PLK1	1.42102	1.33867	1.60695	1.57859	GI_34147632-S	mitosis; protein amino acid phosphorylation; regulation of cell cycle	ATP binding; protein serine/threonine kinase activity; transferase activity	nucleus
Polo-like kinase 3 (Drosophila)	PLK3	1.16019	1.06454	1.10361	1.27786	GI_41872373-S	protein amino acid phosphorylation; regulation of cell cycle	ATP binding; protein serine/threonine kinase activity; transferase activity
Poly (ADP-ribose) polymerase family, member 8	PARP8	1.2168	1.27204	1.23746	1.26216	GI_24432008-S
Polycomb group ring finger 6	PCGF6	0.903593	1.17455	1.3709	0.946591	GI_37655164-S	protein ubiquitination	DNA binding; ubiquitin-protein ligase activity; zinc ion binding	ubiquitin ligase complex
Polyhomeotic-like 2 (Drosophila)	PHC2	1.07399	1.27749	1.14488	1.14339	GI_37595529-A		protein binding	nucleus
Polymerase (DNA directed), beta	POLB	0.928832	0.775711	0.701682	0.708235	GI_4505930-S	DNA repair; DNA-dependent DNA replication	DNA binding; beta DNA polymerase activity; lyase activity; magnesium ion binding; transferase activity	nucleus
Polymerase (DNA directed), epsilon 3 (p17 subunit)	POLE3	1.19674	1.41839	1.45547	1.27363	GI_31543422-S	DNA replication	DNA binding; epsilon DNA polymerase activity	nucleus
Postmeiotic segregation increased 2-like 2	POM121	1.27692	1.27938	1.27171	1.23351	GI_26051277-S	transport		integral to membrane; nucleus
Potassium channel tetramerisation domain containing 9	KCTD9	1.0391	1.26593	1.4368	1.16322	GI_39753958-S	potassium ion transport	protein binding; voltage-gated potassium channel activity	membrane; voltage-gated potassium channel complex
Potassium voltage-gated channel, delayed-rectifier, subfamily S, member 3	KCNS3	0.851974	0.912853	0.854244	0.810723	GI_25952107-S	cation transport; potassium ion transport	protein binding; voltage-gated potassium channel activity	integral to membrane; voltage-gated potassium channel complex
PR/SET domain containing protein 8	SET8	1.08507	1.07091	1.20752	1.35578	GI_45356742-S	chromatin modification	histone-lysine N-methyltransferase activity	nucleus
Prion protein (p27-30) (Creutzfeld-Jakob disease, Gerstmann-Strausler-Scheinker syndrome, fatal familial insomnia)	PRNP	1.10273	1.23707	1.38019	1.35228	GI_34335269-A	metabolism
Procollagen C-endopeptidase enhancer 2	PCOLCE2	1.00807	1.3716	1.53651	1.75759	GI_16904386-S			integral to membrane
Progressive external ophthalmoplegia 1	PEO1	1.01684	0.845738	0.715025	1.05412	GI_39725941-S		helicase activity
Proline arginine-rich end leucine-rich repeat protein	PRELP	0.924406	0.950217	0.764325	0.825775	GI_41349452-S	skeletal development	extracellular matrix structural constituent	extracellular matrix (sensu Metazoa)
Propionyl Coenzyme A carboxylase, beta polypeptide	PCCB	0.916528	0.895763	0.814079	0.689865	GI_24475879-S	fatty acid catabolism	biotin carboxylase activity; ligase activity; propionyl-CoA carboxylase activity	biotin carboxylase complex; mitochondrion
Proteasome (prosome, macropain) subunit, beta type, 10	PSMB10	1.129	0.827233	0.832426	0.861513	GI_23110923-S	humoral immune response; proteolysis and peptidolysis; ubiquitin-dependent protein catabolism	endopeptidase activity	proteasome core complex (sensu Eukaryota)
Protein associated with MRG, 14 kDa	PGR1	1.04057	1.23908	1.28674	1.08858	GI_15193293-S		structural constituent of ribosome
Protein kinase (cAMP-dependent, catalytic) inhibitor gamma	PKIG	1.10068	0.833276	0.854014	0.72203	GI_32483384-A	negative regulation of protein kinase activity	cAMP-dependent protein kinase inhibitor activity
Protein kinase C binding protein 1	PRKCBP1	0.685333	0.584472	0.573709	0.798158	GI_34335263-A	regulation of transcription, DNA-dependent	DNA binding
Protein kinase C, alpha binding protein	PRKCABP	0.97587	0.791727	0.814371	0.783187	GI_7110696-S	DNA methylation during embryonic development; DNA methylation during gametogenesis; ion channel clustering; monoamine transport; protein amino acid phosphorylation; protein homooligomerization; protein kinase C activation; retrograde transport, Golgi to ER	ATPase activity; protein C-terminus binding	Golgi apparatus; plasma membrane; presynaptic membrane
Protein kinase C, delta binding protein	PRKCDBP	1.30541	1.0683	1.573	1.50596	GI_21450786-S		kinase activity
Protein kinase, cAMP-dependent, regulatory, type II, beta	PRKAR2B	0.916544	0.851842	1.02702	0.746992	GI_4506064-S	intracellular signaling cascade; protein amino acid phosphorylation	3',5'-cAMP binding; cAMP-dependent protein kinase regulator activity	cAMP-dependent protein kinase complex
Protein phosphatase 1, regulatory (inhibitor) subunit 13B	PPP1R13B	0.982848	0.872008	0.753448	0.834683	GI_18699719-S	apoptosis		nucleus
Protein phosphatase 1, regulatory (inhibitor) subunit 14B	ELF2	1.25484	1.2204	1.40108	1.34018	GI_42544175-A	regulation of transcription, DNA-dependent	transcription factor activity; transcriptional activator activity	nucleus
Protein phosphatase 1B (formerly 2C), magnesium-dependent, beta isoform	PPM1B	0.918454	1.23494	1.22939	1.24892	GI_29558098-A	protein amino acid dephosphorylation	hydrolase activity; magnesium ion binding; manganese ion binding; protein phosphatase type 2C activity	protein serine/threonine phosphatase complex
Protein phosphatase 1D magnesium-dependent, delta isoform	PPM1D	1.18756	1.15804	1.02138	1.39545	GI_29558519-S	negative regulation of cell proliferation; protein amino acid dephosphorylation; regulation of cell cycle; response to radiation	hydrolase activity; magnesium ion binding; manganese ion binding; protein phosphatase type 2C activity; protein serine/threonine phosphatase activity	nucleus; protein serine/threonine phosphatase complex
Protein phosphatase 1K (PP2C domain containing)	PPM1K	0.847875	0.863947	0.77953	0.650925	GI_31542532-S	protein amino acid dephosphorylation	catalytic activity; hydrolase activity; magnesium ion binding; manganese ion binding; protein serine/threonine phosphatase activity	protein serine/threonine phosphatase complex
Protein phosphatase 2 (formerly 2A), regulatory subunit B (PR 52), alpha isoform	PPP2R2A	1.05363	1.25584	1.09103	1.13304	GI_32307111-S	protein amino acid dephosphorylation; signal transduction	phosphoprotein phosphatase activity; protein binding; protein phosphatase type 2A activity; protein phosphatase type 2A regulator activity	protein phosphatase type 2A complex
Protein phosphatase 2 (formerly 2A), regulatory subunit B (PR 52), beta isoform	PPP2R2B	0.972947	0.874017	0.721571	0.816277	GI_32307116-A	signal transduction	phosphoprotein phosphatase activity; protein phosphatase type 2A regulator activity	protein phosphatase type 2A complex
Protein phosphatase 2, regulatory subunit B (B56), gamma isoform	PPP2R5C	0.795981	1.20744	0.913374	1.10929	GI_31083249-I	signal transduction	phosphoprotein phosphatase activity; protein phosphatase type 2A regulator activity	nucleus; protein phosphatase type 2A complex
Protein phosphatase 3 (formerly 2B), catalytic subunit, alpha isoform (calcineurin A alpha)	PPP3CA	1.0207	1.14217	1.16216	1.27942	GI_19923130-S	protein amino acid dephosphorylation	calcium ion binding; calmodulin binding; hydrolase activity; protein serine/threonine phosphatase activity	calcineurin complex
Protein phosphatase 3 (formerly 2B), catalytic subunit, beta isoform (calcineurin A beta)	PPP3CB	0.941958	0.81919	0.798016	0.805444	GI_11036639-S		hydrolase activity
Protein phosphatase 3 (formerly 2B), regulatory subunit B, 19kDa, alpha isoform (calcineurin B, type I)	PPP3R1	1.06548	1.31803	1.24595	1.00849	GI_45238847-S		calcium ion binding; calcium-dependent protein serine/threonine phosphatase activity; calmodulin inhibitor activity	calcineurin complex
Protein phosphatase 4, regulatory subunit 1	PPP4R1	0.968365	1.27813	1.13289	1.00239	GI_4826933-S		binding; phosphoprotein phosphatase activity
Protein predicted by clone 23882	HSU79303	1.08731	0.780968	0.710218	0.760065	GI_9558742-S
Protein serine kinase H1	PSKH1	0.988339	1.236	1.34945	1.31715	GI_27901802-S	protein amino acid phosphorylation	ATP binding; protein serine/threonine kinase activity; transferase activity	Golgi apparatus; nucleus
Protein tyrosine phosphatase type IVA, member 1	PTP4A1	1.26394	1.58173	1.70683	1.44584	GI_17986281-S	protein amino acid dephosphorylation	protein tyrosine phosphatase activity
Protein tyrosine phosphatase type IVA, member 2	PTP4A2	0.987837	1.2522	1.00879	1.17889	GI_18104972-A	protein amino acid dephosphorylation	prenylated protein tyrosine phosphatase activity
Protein tyrosine phosphatase, non-receptor type substrate 1	PTPNS1	0.898134	0.908809	0.674566	0.867921	GI_18426910-S
Proteolipid protein 2 (colonic epithelium-enriched)	PLP2	0.989978	1.09708	1.25575	1.06205	GI_4505892-S	ion transport	ion transporter activity	endoplasmic reticulum membrane; integral to membrane; membrane fraction
PRP4 pre-mRNA processing factor 4 homolog (yeast)	PRPF4	1.00702	1.16961	1.21543	1.22541	GI_34222192-S	RNA splicing; nuclear mRNA splicing, via spliceosome	pre-mRNA splicing factor activity	spliceosome complex
Pseudouridylate synthase 1	PUS1	1.06381	1.16064	1.25942	1.09509	GI_34147590-S	tRNA processing	lyase activity; pseudouridylate synthase activity	nucleus
Purinergic receptor P2X, ligand-gated ion channel, 7	P2RX7	0.993484	0.947755	0.784363	0.809058	GI_34335274-A	ion transport; signal transduction	ATP binding; ATP-gated cation channel activity; receptor activity	integral to membrane; integral to plasma membrane
Putative acyl-CoA dehydrogenase	FLJ12592	1.05718	0.848352	0.832644	0.805133	GI_38505217-S	electron transport	acyl-CoA dehydrogenase activity; oxidoreductase activity
Putative breast adenocarcinoma marker (32kD)	BC-2	1.10473	0.811055	0.813632	0.779977	GI_38372936-A		molecular_function unknown
Pyruvate dehydrogenase kinase, isoenzyme 3	PDK3	1.0059	0.77384	0.749919	0.92687	GI_4885544-S	glucose metabolism; protein amino acid phosphorylation	ATP binding; [pyruvate dehydrogenase (lipoamide)] kinase activity; protein kinase activity	mitochondrion
RAB, member of RAS oncogene family-like 3	RABL3	1.14923	1.29805	1.33483	1.3061	GI_28376659-S	small GTPase mediated signal transduction; two-component signal transduction system (phosphorelay)	DNA binding; GTP binding
RAB21, member RAS oncogene family	RAB21	1.17565	1.56414	1.67653	1.44183	GI_7661921-S	protein transport; small GTPase mediated signal transduction	GTP binding
RAB23, member RAS oncogene family	RAB23	0.747571	0.772864	0.780968	0.911722	GI_34485715-A	protein transport; small GTPase mediated signal transduction	GTP binding
RAB3A, member RAS oncogene family	RAB3A	0.729034	0.641426	0.699699	0.822176	GI_34147654-S	exocytosis; neurotransmitter secretion; protein transport; small GTPase mediated signal transduction	GTP binding; GTPase activity	synaptic vesicle
RAB6B, member RAS oncogene family	RAB6B	1.09536	0.774355	0.733141	0.802223	GI_7706674-S	intracellular protein transport; retrograde transport, Golgi to ER; small GTPase mediated signal transduction	GTP binding; GTPase activity	Golgi apparatus
RAB8B, member RAS oncogene family	RAB8B	1.15743	1.23715	1.2375	1.25227	GI_7706562-S	protein transport; small GTPase mediated signal transduction	GTP binding; GTPase activity	cellular_component unknown
Rac/Cdc42 guanine nucleotide exchange factor (GEF) 6	ARHGEF6	1.00002	0.791093	0.684705	0.764366	GI_22027524-S	JNK cascade; apoptosis	GTPase activator activity; Rho guanyl-nucleotide exchange factor activity; Rho interactor activity	intracellular
RAD21 homolog (S. pombe)	RAD21	0.628304	0.622498	0.618636	0.88038	GI_5453993-S	apoptosis; cell cycle; chromosome organization and biogenesis (sensu Eukaryota); chromosome segregation; double-strand break repair; meiotic recombination; mitosis	protein binding	nuclear chromosome
Radixin	RDX	0.868462	1.26733	1.31862	0.798195	GI_16905513-S	cytoskeletal anchoring	actin binding; structural molecule activity	actin cytoskeleton; cytoplasm; plasma membrane
RAN binding protein 3	RANBP3	1.46078	1.35285	1.27564	1.29555	GI_4506408-I	protein transport; small GTPase mediated signal transduction	RAN protein binding	nuclear pore; nucleus
RAP1B, member of RAS oncogene family	RAP1B	0.967958	1.85923	1.53305	1.5028	GI_34222320-S	intracellular protein transport; small GTPase mediated signal transduction	GTP binding	membrane
RAP2A, member of RAS oncogene family	RAP2A	1.33941	1.78417	1.71339	1.66285	GI_31377551-S	signal transduction; small GTPase mediated signal transduction	GTP binding; GTPase activity	membrane
RAP2C, member of RAS oncogene family	RAP2C	1.07421	1.48857	1.54986	1.50491	GI_32129208-S	small GTPase mediated signal transduction	GTP binding
RA-regulated nuclear matrix-associated protein	RAMP	2.05439	2.54786	2.66855	1.89726	GI_7705575-S
Ras and Rab interactor 2	RIN2	1.35735	1.44854	1.43453	1.38638	GI_35493905-S	endocytosis; intracellular signaling cascade	GTPase activator activity; Rab guanyl-nucleotide exchange factor activity
Ras association (RalGDS/AF-6) domain family 1	RASSF1	1.04506	1.24625	1.30873	1.25508	GI_25777681-I	Ras protein signal transduction; cell cycle; cell cycle arrest; intracellular signaling cascade; negative regulation of cell cycle	diacylglycerol binding; protein binding; zinc ion binding	microtubule cytoskeleton; nucleus
Ras homolog gene family, member G (rho G)	RHOG	1.25913	1.22161	1.56301	1.28581	GI_4502218-S	Rho protein signal transduction; positive regulation of cell proliferation; regulation of cell cycle	GTP binding; GTPase activity
Ras-GTPase-activating protein SH3-domain-binding protein	G3BP	1.20177	1.47574	1.58437	1.44466	GI_38327551-A	Ras protein signal transduction; nuclear mRNA splicing, via spliceosome; protein transport; protein-nucleus import	ATP binding; ATP-dependent DNA helicase activity; ATP-dependent RNA helicase activity; DNA binding; RNA binding; endonuclease activity; hydrolase activity; nucleic acid binding; protein binding; protein transporter activity	cytoplasm; nucleus
Ras-related C3 botulinum toxin substrate 1 (rho family, small GTP binding protein Rac1)	RAC1	0.983602	1.08306	1.20334	1.37705	GI_38505162-I	protein transport; small GTPase mediated signal transduction	GTP binding
RAVER1	RAVER1	1.34431	1.29784	1.31784	1.24941	GI_33457331-S	nuclear mRNA splicing, via spliceosome	nucleic acid binding
Receptor tyrosine kinase-like orphan receptor 1	ROR1	1.04894	1.4833	1.57264	1.58849	GI_4826867-S	development; protein amino acid phosphorylation; transmembrane receptor protein tyrosine kinase signaling pathway	ATP binding; transferase activity; transmembrane receptor activity; transmembrane receptor protein tyrosine kinase activity	cytoplasm; integral to plasma membrane
Related RAS viral (r-ras) oncogene homolog 2	RRAS2	1.09768	1.92252	1.83862	1.47449	GI_38569462-S	intracellular protein transport; small GTPase mediated signal transduction	GTP binding
Ret finger protein	RFP	1.05489	1.46999	1.25879	1.31269	GI_18641280-A	cell proliferation; protein ubiquitination; regulation of transcription, DNA-dependent; spermatogenesis	DNA binding; metal ion binding; transmembrane receptor protein tyrosine kinase activity; ubiquitin-protein ligase activity; zinc ion binding	integral to plasma membrane; membrane fraction; nucleus; ubiquitin ligase complex
Retinoic acid receptor, alpha	RARA	1.01376	1.15573	1.29981	1.16079	GI_4506418-S	regulation of transcription, DNA-dependent; signal transduction	retinoic acid receptor activity; steroid hormone receptor activity; transcription coactivator activity; transcription factor activity	nucleus
Reversion-inducing-cysteine-rich protein with kazal motifs	RECK	1.04776	1.39794	1.54954	1.56522	GI_11863155-S	negative regulation of cell cycle	metalloendopeptidase inhibitor activity; serine-type endopeptidase inhibitor activity	membrane; membrane fraction
Rho family GTPase 3	ARHE	1.16739	1.29632	1.3605	1.2188	GI_21361257-S	protein transport; small GTPase mediated signal transduction	GTP binding	Golgi apparatus
Rho GDP dissociation inhibitor (GDI) beta	ARHGDIB	1.04715	0.664799	0.791888	0.730413	GI_10835001-S	Rho protein signal transduction; actin cytoskeleton organization and biogenesis; development; immune response; negative regulation of cell adhesion	GTPase activator activity; Rho GDP-dissociation inhibitor activity	cytoplasmic vesicle
Rho GTPase activating protein 18	ARHGAP18	1.14187	1.52269	1.22312	1.42084	GI_39932588-S		GTPase activator activity
Rho-associated, coiled-coil containing protein kinase 2	ROCK2	0.818091	0.942043	0.685779	1.04994	GI_41872582-S	cytokinesis; intracellular signaling cascade; muscle contraction; protein amino acid phosphorylation	ATP binding; diacylglycerol binding; protein serine/threonine kinase activity; protein-tyrosine kinase activity; structural molecule activity; transferase activity	actin cytoskeleton; intracellular
Ribonucleotide reductase M2 polypeptide	RRM2	0.897607	1.3872	1.36224	1.25172	GI_4557844-S	DNA replication; deoxyribonucleoside diphosphate metabolism	oxidoreductase activity; ribonucleoside-diphosphate reductase activity	cytoplasm
Ribose 5-phosphate isomerase A (ribose 5-phosphate epimerase)	RPIA	1.15263	1.22116	1.0477	1.16616	GI_21389336-S	pentose-phosphate shunt, non-oxidative branch	isomerase activity; ribose-5-phosphate isomerase activity	intracellular
Ribosomal protein L34	RPL34	0.91574	1.13762	1.4075	1.20742	GI_16117786-A	protein biosynthesis	RNA binding; structural constituent of ribosome	cytosolic large ribosomal subunit (sensu Eukaryota); intracellular; ribosome
Ribosomal protein S27-like	RPS27L	1.56612	1.95623	1.92323	1.61147	GI_18490988-S	protein biosynthesis	structural constituent of ribosome	intracellular; ribosome
Ribosomal protein S6 kinase, 90kDa, polypeptide 5	RPS6KA5	1.50986	1.13527	1.27454	1.16031	GI_32528294-I	epidermal growth factor receptor signaling pathway; histone phosphorylation; protein amino acid phosphorylation; protein kinase cascade; proteolysis and peptidolysis; regulation of transcription, DNA-dependent; response to chemical substance; response to external stimulus; response to stress	ATP binding; catalytic activity; metallopeptidase activity; protein serine/threonine kinase activity; protein-tyrosine kinase activity; transferase activity; zinc ion binding	nucleus
Ring finger and CHY zinc finger domain containing 1	RCHY1	0.975796	1.29623	1.3141	1.17017	GI_24308060-S	protein ubiquitination	ubiquitin-protein ligase activity; zinc ion binding	ubiquitin ligase complex
Ring finger and KH domain containing 1	RKHD1	1.26093	1.11804	1.28504	1.20952	GI_42558261-S	protein ubiquitination	RNA binding; ubiquitin-protein ligase activity; zinc ion binding	ribonucleoprotein complex; ubiquitin ligase complex
Ring finger and KH domain containing 2	RKHD2	0.967609	1.28289	1.21356	1.1506	GI_39545576-S	protein ubiquitination	ubiquitin-protein ligase activity; zinc ion binding	ubiquitin ligase complex
Ring finger protein 121	RNF121	1.31001	1.35397	1.35541	1.16201	GI_37588864-A	protein ubiquitination	ubiquitin-protein ligase activity; zinc ion binding	ubiquitin ligase complex
Ring finger protein 144	RNF144	1.64003	1.66226	1.63133	1.3793	GI_38045937-S	electron transport; protein ubiquitination	electron transporter activity; iron ion binding; ubiquitin-protein ligase activity; zinc ion binding	nucleus; ubiquitin ligase complex
Ring finger protein 182	MGC33993	0.935008	1.22735	1.47475	1.24833	GI_22749454-S	protein ubiquitination	ubiquitin-protein ligase activity; zinc ion binding	ubiquitin ligase complex
Ring finger protein 24	RNF24	1.28719	1.04111	1.11912	1.15757	GI_10518498-S	protein ubiquitination	ubiquitin-protein ligase activity; zinc ion binding	ubiquitin ligase complex
Ring finger protein 38	RNF38	1.12112	1.30153	1.17416	0.923996	GI_37577182-A	protein ubiquitination	ubiquitin-protein ligase activity; zinc ion binding	ubiquitin ligase complex
Ring finger protein 44	RNF44	0.612742	0.570575	0.55209	0.89906	GI_42718018-S	protein ubiquitination	ubiquitin-protein ligase activity; zinc ion binding	ubiquitin ligase complex
RNA terminal phosphate cyclase-like 1	RCL1	0.860741	0.853938	0.818382	0.702438	GI_21361284-S	biological_process unknown	RNA-3'-phosphate cyclase activity	nucleolus
Ropporin, rhophilin associated protein 1	ROPN1	0.932512	0.877703	0.805745	0.684719	GI_21359919-S		porin activity	integral to membrane; outer membrane
RRS1 ribosome biogenesis regulator homolog (S. cerevisiae)	RRS1	1.11588	1.25272	1.28973	1.18134	GI_34147329-S	ribosome biogenesis		nucleus
Sarcoma amplified sequence	SAS	1.00837	0.749916	0.677752	0.684496	GI_42741672-S	positive regulation of cell proliferation		integral to plasma membrane; membrane fraction
Scavenger receptor class B, member 2	SCARB2	0.985303	1.12758	1.11588	1.29886	GI_33598925-S	cell adhesion	receptor activity	integral to plasma membrane; lysosomal membrane; membrane fraction
Scrapie responsive protein 1	SCRG1	0.877955	0.709836	0.598216	0.683641	GI_6005869-S	neurogenesis		extracellular space
SEC11-like 3 (S. cerevisiae)	SEC11L3	0.967159	0.755195	0.583089	0.715726	GI_15150808-S	proteolysis and peptidolysis; signal peptide processing	serine-type peptidase activity	endoplasmic reticulum; integral to membrane; microsome
SEC15-like 2 (S. cerevisiae)	SEC15L2	0.886796	0.856613	0.720253	0.807423	GI_37546938-S	protein transport; vesicle docking during exocytosis		exocyst
Sec23 homolog B (S. cerevisiae)	SEC23B	0.917872	0.93189	0.824339	0.998473	GI_16905502-A	ER to Golgi transport; intracellular protein transport; vesicle-mediated transport	protein binding	COPII vesicle coat; Golgi apparatus; endoplasmic reticulum; membrane
SEH1-like (S. cerevisiae)	SEH1L	1.10231	1.31663	1.42282	1.28238	GI_14591917-S	protein transport
Selenoprotein X, 1	SEPX1	1.00031	0.773857	0.9862	0.940601	GI_45439350-S	protein repair	oxidoreductase activity; protein-methionine-R-oxide reductase activity; zinc ion binding	cytoplasm; nucleus
Sema domain, immunoglobulin domain (Ig), transmembrane domain (TM) and short cytoplasmic domain, (semaphorin) 4B	SEMA4B	0.97532	1.29494	1.18406	1.28801	GI_39777607-A	development; neurogenesis	receptor activity	integral to membrane
Sema domain, immunoglobulin domain (Ig), transmembrane domain (TM) and short cytoplasmic domain, (semaphorin) 4F	SEMA4F	0.893825	0.615405	0.546657	0.674659	GI_19923278-S	axon guidance; cell-cell signaling; development; neurogenesis	receptor activity	integral to plasma membrane; membrane fraction
Sequestosome 1	SQSTM1	1.17971	1.37508	1.40573	1.32548	GI_19923742-S	endosome transport; intracellular signaling cascade; positive regulation of transcription from Pol II promoter; protein localization; regulation of I-kappaB kinase/NF-kappaB cascade; response to stress	SH2 domain binding; protein kinase binding; ubiquitin binding	cytosol
Ser/Thr-like kinase	MGC4796	0.966275	1.24345	1.16842	1.31485	GI_31543197-S	protein amino acid phosphorylation	ATP binding; protein kinase activity; protein serine/threonine kinase activity; protein-tyrosine kinase activity; transferase activity	membrane
Serine (or cysteine) proteinase inhibitor, clade B (ovalbumin), member 1	SERPINB1	0.907218	0.774126	0.756738	0.848495	GI_20149554-S		serine-type endopeptidase inhibitor activity	cytoplasm
Serine/threonine kinase 32A	STK32A	0.971265	0.660811	0.504921	0.602511	GI_21450708-S	protein amino acid phosphorylation	ATP binding; protein serine/threonine kinase activity; transferase activity
Serine/threonine kinase 35	STK35	1.06914	1.33258	1.29918	1.06412	GI_38327559-S	protein amino acid phosphorylation	ATP binding; protein serine/threonine kinase activity; transferase activity
SERTA domain containing 3	SERTAD3	1.15547	1.26336	1.40105	1.21423	GI_15718683-S
Serum response factor (c-fos serum response element-binding transcription factor)	SRF	1.5847	1.39223	1.38953	1.25967	GI_4507204-S	regulation of transcription from Pol II promoter; signal transduction	RNA polymerase II transcription factor activity	nucleus
Serum/glucocorticoid regulated kinase	SGK	1.08254	1.61668	1.44856	1.228	GI_25168262-S	apoptosis; protein amino acid phosphorylation; response to stress; sodium ion transport	ATP binding; protein serine/threonine kinase activity; transferase activity	nucleus
Sestrin 2	SESN2	1.35487	1.10467	1.35281	1.10205	GI_32454742-S	cell cycle arrest		nucleus
SET domain, bifurcated 2	SETDB2	0.952373	0.798154	0.785896	0.866862	GI_13994281-S	chromatin modification	DNA binding; histone-lysine N-methyltransferase activity; zinc ion binding	nucleus
SFRS protein kinase 2	SRPK2	0.754438	0.595789	0.496269	0.800437	GI_33188446-I	protein amino acid phosphorylation	ATP binding; protein serine/threonine kinase activity; protein-tyrosine kinase activity; transferase activity
SH3 domain containing ring finger 2	SH3RF2	1.00947	0.839747	0.88761	0.729436	GI_22749146-S	protein ubiquitination	ubiquitin-protein ligase activity; zinc ion binding	ubiquitin ligase complex
SH3 multiple domains 2	SH3MD2	0.890655	0.871673	0.786973	0.782601	GI_32698739-S	protein ubiquitination	ubiquitin-protein ligase activity; zinc ion binding	ubiquitin ligase complex
Shroom-related protein	ShrmL	1.05443	1.32861	1.31561	1.85907	GI_18699721-S		protein binding
Sialyltransferase 1 (beta-galactoside alpha-2,6-sialyltransferase)	SIAT1	0.824395	1.15701	1.01339	1.3003	GI_27765092-A	growth; humoral immune response; oligosaccharide metabolism; protein amino acid glycosylation	beta-galactoside alpha-2,6-sialyltransferase activity	Golgi apparatus; integral to membrane
Sialyltransferase 9 (CMP-NeuAc:lactosylceramide alpha-2,3-sialyltransferase; GM3 synthase)	SIAT9	0.817289	0.957662	0.804699	0.755964	GI_28373079-S	ganglioside biosynthesis; protein amino acid glycosylation	lactosylceramide alpha-2,3-sialyltransferase activity	Golgi membrane; integral to membrane
Sideroflexin 1	SFXN1	1.31441	1.23159	1.15894	0.857713	GI_23618866-S	cation transport; iron ion transport	cation transporter activity	integral to membrane; mitochondrion
Sideroflexin 2	SFXN2	1.05443	1.12914	1.24496	1.38267	GI_34222270-S	cation transport; iron ion transport	cation transporter activity	integral to membrane; mitochondrion
Sideroflexin 5	SFXN5	1.02294	1.40774	1.2216	1.30558	GI_21389350-S	cation transport; iron ion transport	cation transporter activity	integral to membrane; mitochondrion
Signal recognition particle 68kDa	SRP68	0.810504	0.758736	0.629813	0.847396	GI_24497619-S		RNA binding; signal recognition particle binding	endoplasmic reticulum; nucleolus; ribosome; signal recognition particle (sensu Eukaryota)
Signal recognition particle receptor ('docking protein')	SRPR	1.06125	1.29794	1.19531	1.32059	GI_23308696-S	SRP-dependent cotranslational protein-membrane targeting; intracellular protein transport	GTP binding; GTPase activity; RNA binding; nucleotide binding; receptor activity; signal recognition particle binding	endoplasmic reticulum; integral to membrane; signal recognition particle (sensu Eukaryota); signal recognition particle receptor complex
Signal-transducing adaptor protein-2	STAP2	1.06611	0.776024	0.721499	0.703288	GI_8923213-S	intracellular signaling cascade	kinase activity
Similar to Munc13-3 protein - rat	UNC13C	1.01966	1.0962	1.41079	1.38328	GI_27482629-S
Similar to RIKEN cDNA 1110033O09 gene	MGC45386	1.00265	0.741865	0.841442	0.893617	GI_38348359-S		catalytic activity
Similar to RIKEN cDNA 2210009G21	LOC128710	0.823743	0.879308	0.708816	0.909932	GI_37556080-S
Similar to RIKEN cDNA 4931428D14 gene	MGC15407	0.928221	0.888026	0.832474	0.763001	GI_42476197-S
Similar to selenophosphate synthetase; selenium donor protein; selenide, water dikinase 1; selenophosphate synthase	na	0.899119	1.5609	1.31287	1.4093	GI_42662629-S
Similar to Succinyl-CoA ligase [GDP-forming] beta-chain, mitochondrial precursor (Succinyl-CoA synthetase, betaG chain) (SCS-betaG) (GTP-specific succinyl-CoA synthetase beta subunit)	na	0.973237	1.58283	1.35709	1.47117	GI_37541894-S
Sirtuin (silent mating type information regulation 2 homolog) 7 (S. cerevisiae)	SIRT7	0.953465	0.765851	0.760762	0.768041	GI_7706711-S	chromatin silencing; regulation of transcription, DNA-dependent	DNA binding; hydrolase activity	chromatin silencing complex
Sjogren syndrome antigen A2 (60kDa, ribonucleoprotein autoantigen SS-A/Ro)	SSA2	1.02738	1.22898	1.20838	1.23316	GI_34222274-S	transcription from Pol III promoter	RNA binding	ribonucleoprotein complex
SMAD, mothers against DPP homolog 5 (Drosophila)	SMAD5	0.992353	1.09968	0.815395	1.25245	GI_38455399-S	BMP signaling pathway; embryonic pattern specification; regulation of transcription, DNA-dependent; signal transduction	receptor signaling protein activity; transcription factor activity; transcriptional activator activity	integral to membrane; nucleus
Small nuclear ribonucleoprotein polypeptide B''	SNRPB2	1.45716	1.62687	1.71127	1.48739	GI_38149917-I	RNA splicing; nuclear mRNA splicing, via spliceosome	RNA binding; pre-mRNA splicing factor activity	nucleus; ribonucleoprotein complex; snRNP U2
Small nuclear ribonucleoprotein polypeptide B''	SNRPB2	1.07322	1.52792	1.50542	1.59943	GI_38149980-A	RNA splicing; nuclear mRNA splicing, via spliceosome	RNA binding; pre-mRNA splicing factor activity	nucleus; ribonucleoprotein complex; snRNP U2
Snail homolog 2 (Drosophila)	SNAI2	1.22622	1.43538	1.35671	1.4425	GI_24497625-S	development; ectoderm and mesoderm interaction; negative regulation of transcription from Pol II promoter; regulation of transcription, DNA-dependent	DNA binding; zinc ion binding	nucleus
SNF-1 related kinase	SNRK	1.00376	1.3203	1.40263	1.35199	GI_31442407-S	protein amino acid phosphorylation	ATP binding; protein serine/threonine kinase activity; protein-tyrosine kinase activity
Solute carrier family 10 (sodium/bile acid cotransporter family), member 3	SLC10A3	1.02394	1.11936	1.33128	1.1395	GI_10938005-S	organic anion transport; sodium ion transport	bile acid:sodium symporter activity	integral to membrane
Solute carrier family 11 (proton-coupled divalent metal ion transporters), member 2	SLC11A2	0.982089	0.862041	0.775945	1.01901	GI_10835168-S	iron ion transport	iron ion transporter activity	integral to plasma membrane
Solute carrier family 17 (anion/sugar transporter), member 5	SLC17A5	1.31002	1.26531	1.26016	1.25642	GI_34222139-S	transport	symporter activity; transporter activity	integral to membrane; lysosome
Solute carrier family 2 (facilitated glucose transporter), member 6	SLC2A6	1.25029	0.824681	0.982952	0.787881	GI_9938031-S	carbohydrate transport	glucose transporter activity; sugar porter activity	integral to membrane
Solute carrier family 2, (facilitated glucose transporter) member 8	SLC2A8	1.17364	0.785357	0.898984	0.729492	GI_21361448-S	carbohydrate metabolism; carbohydrate transport; glucose transport	glucose transporter activity; sugar porter activity	integral to membrane; integral to plasma membrane
Solute carrier family 20 (phosphate transporter), member 1	SLC20A1	0.936877	1.41735	1.29243	1.08995	GI_31543629-S	phosphate metabolism; phosphate transport; positive regulation of I-kappaB kinase/NF-kappaB cascade	receptor activity; sodium:phosphate symporter activity	integral to plasma membrane
Solute carrier family 20 (phosphate transporter), member 2	SLC20A2	1.13115	1.3015	1.2551	1.19571	GI_34222154-S	phosphate transport	receptor activity; sodium:phosphate symporter activity	integral to plasma membrane; membrane fraction
Solute carrier family 22 (organic cation transporter), member 1-like antisense	SLC22A1LS	1.11143	1.01881	1.3275	1.21056	GI_6005877-S	biological_process unknown	molecular_function unknown	cellular_component unknown
Solute carrier family 25 (mitochondrial carrier; Graves disease autoantigen), member 16	SLC25A16	1.07891	0.841187	0.895621	0.826175	GI_31652216-S	transport	binding; solute:solute antiporter activity	integral to membrane; mitochondrial inner membrane; mitochondrion
Solute carrier family 25, member 13 (citrin)	SLC25A13	0.934766	0.9148	0.731564	1.03936	GI_7657580-S	transport	binding; calcium ion binding; carrier activity	integral to plasma membrane; mitochondrial inner membrane; mitochondrion
Solute carrier family 25, member 28	SLC25A28	1.27969	1.20796	1.31276	1.22978	GI_19923633-S	transport	binding	integral to membrane; mitochondrial inner membrane
Solute carrier family 26 (sulfate transporter), member 2	SLC26A2	0.875428	1.17953	1.05468	1.26493	GI_4557538-S	sulfate transport	sulfate porter activity	integral to plasma membrane; membrane fraction
Solute carrier family 35 (CMP-sialic acid transporter), member A1	SLC35A1	1.06232	1.12038	1.19193	1.33744	GI_20149579-S	CMP-sialic acid transport; carbohydrate metabolism; carbohydrate transport; nucleotide-sugar transport; protein modification	CMP-sialic acid transporter activity; nucleotide-sugar transporter activity; sugar porter activity	Golgi membrane; integral to membrane; integral to plasma membrane
Solute carrier family 35, member F2	SLC35F2	0.980014	1.31631	1.20753	1.09679	GI_34222328-S	biological_process unknown	molecular_function unknown	cellular_component unknown
Solute carrier family 35, member F5	SLC35F5	0.66582	0.732673	0.730391	0.680157	GI_21361958-S
Solute carrier family 4, sodium bicarbonate cotransporter, member 7	SLC4A7	0.837115	0.717647	0.751737	0.784168	GI_19923175-S	anion transport; bicarbonate transport	inorganic anion exchanger activity; sodium:bicarbonate symporter activity	integral to membrane
Sorbin and SH3 domain containing 1	SORBS1	0.783921	0.861569	0.714783	0.834391	GI_7661699-I	focal adhesion formation; glucose transport; insulin receptor signaling pathway; stress fiber formation	insulin receptor binding; protein binding	cell-cell adherens junction; cell-substrate adherens junction; lipid raft; membrane; nucleus; stress fiber
Sorting nexin 15	SNX15	0.88541	0.55133	0.507282	0.568301	GI_22547192-A	intracellular protein transport; intracellular signaling cascade	protein transporter activity	cytosol; membrane
Sorting nexin 16	SNX16	1.40744	1.37024	1.4258	1.63608	GI_23238247-A	intracellular signaling cascade
Sorting nexin 3	SNX3	1.05793	1.08321	1.20941	1.23209	GI_23111040-A	endocytosis; intracellular signaling cascade; protein transport
SP110 nuclear body protein	SP110	0.996491	1.15463	1.34605	1.43732	GI_17986251-A	regulation of transcription, DNA-dependent	transcription factor activity	nucleus
SP110 nuclear body protein	SP110	1.07373	1.06037	1.30232	1.64141	GI_17986251-I	regulation of transcription, DNA-dependent	transcription factor activity	nucleus
Sperm specific antigen 2	SSFA2	0.892366	1.39059	1.0056	1.47902	GI_34222128-S			plasma membrane
Spermatogenesis associated 2	SPATA2	1.08656	1.17954	1.40013	1.05789	GI_38176156-S	spermatogenesis	molecular_function unknown	cytoplasm
Spermatogenesis associated 7	SPATA7	0.764405	0.895448	1.03515	0.887511	GI_13384599-S
Spermidine/spermine N1-acetyltransferase	SAT	1.01785	0.811218	0.755584	0.892202	GI_4506788-S		acyltransferase activity; diamine N-acetyltransferase activity
SPFH domain family, member 1	SPFH1	0.585072	0.418944	0.363778	0.490096	GI_24431956-S
Sphingosine-1-phosphate lyase 1	SGPL1	1.39394	1.69682	1.89327	1.5942	GI_31982935-S	amino acid metabolism; apoptosis; ceramide metabolism; lipid metabolism; sphingolipid catabolism	carboxy-lyase activity; sphinganine-1-phosphate aldolase activity	endoplasmic reticulum; integral to endoplasmic reticulum membrane
Splicing factor 3a, subunit 3, 60kDa	SF3A3	1.09727	1.10476	1.29578	1.19064	GI_5803166-S	RNA splicing; nuclear mRNA splicing, via spliceosome	nucleic acid binding; pre-mRNA splicing factor activity; zinc ion binding	spliceosome complex
Sprouty homolog 2 (Drosophila)	SPRY2	1.39253	1.77054	1.67855	1.74797	GI_22209007-S	cell-cell signaling; development; organogenesis; regulation of signal transduction		membrane
Sprouty homolog 4 (Drosophila)	SPRY4	1.10222	1.69091	1.77819	1.49253	GI_23308573-S	development; regulation of signal transduction		membrane
Sprouty-related, EVH1 domain containing 1	SPRED1	1.28283	1.43454	1.71497	1.38235	GI_22749220-S			membrane
Src homology 3 domain-containing guanine nucleotide exchange factor	SGEF	1.13034	1.26053	1.20501	1.40216	GI_21361486-S
SRY (sex determining region Y)-box 4	SOX4	0.829663	0.618284	0.558975	0.725378	GI_30179901-S	regulation of transcription, DNA-dependent	transcription factor activity	nucleus
Stem-loop (histone) binding protein	SLBP	1.04466	1.18297	1.20111	1.38438	GI_19913344-S	histone mRNA 3'-end processing; mRNA processing	mRNA binding	nucleus; ribonucleoprotein complex
Steroid-5-alpha-reductase, alpha polypeptide 1 (3-oxo-5 alpha-steroid delta 4-dehydrogenase alpha 1)	SRD5A1	0.86019	0.771093	0.66301	0.730905	GI_4507200-S	cell-cell signaling; sex determination; sex differentiation	3-oxo-5-alpha-steroid 4-dehydrogenase activity; electron transporter activity; oxidoreductase activity	integral to membrane; microsome
Succinate-CoA ligase, GDP-forming, beta subunit	SUCLG2	0.893738	1.46698	1.51561	1.30288	GI_29788999-S	metabolism; succinyl-CoA metabolism; tricarboxylic acid cycle	catalytic activity; ligase activity; succinate-CoA ligase (GDP-forming) activity	mitochondrion
Sulfide quinone reductase-like (yeast)	SQRDL	1.0399	0.874665	0.763042	0.726324	GI_10864010-S	electron transport	disulfide oxidoreductase activity	mitochondrion
Survival of motor neuron 1, telomeric	SMN2	0.878526	0.820036	0.642344	0.843606	GI_13259511-A	mRNA processing; spliceosome assembly	RNA binding; protein binding	Cajal body; cytoplasm; spliceosome complex
Sushi-repeat-containing protein, X-linked	SRPX	0.884006	1.14358	1.12288	1.33883	GI_21314639-S	cell adhesion	protein binding	membrane
SWI/SNF related, matrix associated, actin dependent regulator of chromatin, subfamily a, member 5	SMARCA5	0.799716	0.809219	0.703109	0.986413	GI_21071057-S	chromatin modification; chromatin remodeling; regulation of transcription from Pol II promoter	ATP binding; DNA binding; RNA polymerase II transcription factor activity; helicase activity; hydrolase activity	nucleoplasm
Synaptojanin 2 binding protein	SYNJ2BP	1.11973	0.919121	0.579414	1.0563	GI_8922963-S		protein binding	integral to membrane; mitochondrion; outer membrane
Synaptophysin-like protein	SYPL	1.39121	1.97116	1.92677	1.84103	GI_33239442-A	synaptic transmission; transport	transporter activity	integral to plasma membrane; synaptic vesicle
Synaptotagmin-like 2	SYTL2	0.749105	1.07731	0.81338	0.839748	GI_15011899-I	intracellular protein transport; vesicle-mediated transport	Rab interactor activity; neurexin binding; transporter activity	extrinsic to plasma membrane; melanosome; membrane fraction; synaptic vesicle
Syndecan 4 (amphiglycan, ryudocan)	SDC4	1.2033	1.4432	1.87917	1.22676	GI_38201674-S	biological_process unknown	cytoskeletal protein binding	integral to plasma membrane
Syndecan binding protein (syntenin)	SDCBP	1.03101	1.56872	1.29516	1.33659	GI_5032082-S	actin cytoskeleton organization and biogenesis; intracellular signaling cascade; metabolism; protein-membrane targeting; substrate-bound cell migration, cell extension; synaptic transmission	cytoskeletal adaptor activity; interleukin-5 receptor binding; neurexin binding; oxidoreductase activity; protein binding; syndecan binding	adherens junction; cytoskeleton; endoplasmic reticulum; interleukin-5 receptor complex; membrane; nucleus
synonym: bA106M7.3; RP11-106M7.3; Homo sapiens KIAA1600 (KIAA1600), mRNA.	KIAA1600; bA106M7.3	1.19054	1.33796	1.3954	1.64782	GI_22055650-S
synonym: DKFZp434D0215; Homo sapiens SH3 domain protein D19 (EVE1), mRNA.	EVE1; DKFZp434D0215	0.980021	1.2278	1.27631	1.38255	GI_27477709-S
synonym: KIAA0469; go_function: protein binding [goid 0005515] [evidence IEA]; Homo sapiens kelch-like 21 (Drosophila) (KLHL21), mRNA.	KLHL21; KIAA0469	1.20984	1.53561	1.18348	1.20338	GI_42655623-S		protein binding
synonym: LZT-Hs2; solute carrier family 39 (metal ion transporter), member 10; go_component: membrane [goid 0016020] [evidence IEA]; go_function: metal ion transporter activity [goid 0046873] [evidence IEA]; go_process: metal ion transport [goid 0030001] [evidence IEA]; Homo sapiens solute carrier family 39 (zinc transporter), member 10 (SLC39A10), mRNA.	SLC39A10; LZT-Hs2	0.976456	1.35698	1.35387	1.20501	GI_37549342-S	metal ion transport	metal ion transporter activity	integral to membrane
synonym: PRMT3; heterogeneous nuclear ribonucleoprotein methyltransferase-like 3; protein arginine N-methyltransferase 3; go_component: nucleus [goid 0005634] [evidence IEA]; go_component: cytoplasm [goid 0005737] [evidence NAS] [pmid 9642256]; go_function: zinc ion binding [goid 0008270] [evidence IEA]; go_function: nucleic acid binding [goid 0003676] [evidence IEA]; go_function: transferase act…	HRMT1L3	1.37912	1.81338	1.65865	1.50558	GI_29743852-S
synonyms: FLJ10337, KIAA1437; leucine-rich repeat-containing 8; go_component: integral to membrane [goid 0016021] [evidence IEA]; Homo sapiens leucine rich repeat containing 8 (LRRC8), mRNA.	LRRC8	1.1304	1.21638	1.42416	1.15803	GI_37540496-S
synonyms: FLJ20357, FLJ20361, KIAA1416; Homo sapiens chromodomain helicase DNA binding protein 7 (CHD7), mRNA.	CHD7; FLJ20357; FLJ20361; KIAA1416	1.01784	1.13462	1.16458	1.34977	GI_37556013-S	chromatin assembly or disassembly; chromatin modification; regulation of transcription, DNA-dependent	ATP binding; chromatin binding; helicase activity; hydrolase activity	chromatin; nucleus
synonyms: FOXN3, PRO1635, C14orf116; chromosome 14 open reading frame 116; go_component: nucleus [goid 0005634] [evidence IEA]; go_function: transcription factor activity [goid 0003700] [evidence TAS] [pmid 9154802]; go_process: DNA damage checkpoint [goid 0000077] [evidence TAS] [pmid 9154802]; go_process: G2 phase of mitotic cell cycle [goid 0000085] [evidence TAS] [pmid 9154802]; go_process: r…	CHES1	1.03676	0.691925	0.588442	0.670938	GI_20127573-S
synonyms: LPP2, STB2, MGC5338; van gogh-like 1; loop-tail protein 2; vang (van gogh, Drosophila)-like 1, vang, van gogh-like 1 (Drosophila); go_component: integral to membrane [goid 0016021] [evidence IEA]; go_process: development [goid 0007275] [evidence IEA]; Homo sapiens vang-like 1 (van gogh, Drosophila) (VANGL1), mRNA.	VANGL1	1.06554	1.16064	1.16654	1.38032	GI_15011886-S
synonyms: MST108, TMBS62, MSTP108, DKFZp434N093; go_component: nucleus [goid 0005634] [evidence IEA]; go_function: DNA binding [goid 0003677] [evidence IEA]; go_process: regulation of transcription, DNA-dependent [goid 0006355] [evidence IEA]; Homo sapiens ELYS transcription factor-like protein TMBS62 (ELYS), mRNA.	ELYS	0.776932	0.784403	0.907085	0.801213	GI_41281873-I
synonyms: PXF, HK33, D1S2223E; peroxisomal farnesylated protein; housekeeping gene, 33kD; go_component: peroxisomal membrane [goid 0005778] [evidence NR]; go_component: integral to membrane [goid 0016021] [evidence TAS] [pmid 10051604]; go_process: peroxisome organization and biogenesis [goid 0007031] [evidence TAS] [pmid 9339377]; Homo sapiens peroxisomal biogenesis factor 19 (PEX19), mRNA.	PEX19	1.25063	1.64523	1.58111	1.00245	GI_42656114-S
synonyms: VGL-4, KIAA0121; Vestigial-like 4; go_component: nucleus [goid 0005634] [evidence IEA]; go_process: regulation of transcription, DNA-dependent [goid 0006355] [evidence IEA]; Homo sapiens vestigial like 4 (Drosophila) (VGLL4), mRNA.	VGLL4	0.975509	0.637187	0.542563	0.720093	GI_37550007-S
synonyms: WDF1, FENS-1, ZFYVE17; phosphoinositide-binding protein SR1; WD40 and FYVE domain containing 1; go_component: cytosol [goid 0005829] [evidence IDA] [pmid 11739631]; go_component: nucleus [goid 0005634] [evidence IDA] [pmid 11739631]; go_component: early endosome [goid 0005769] [evidence IDA] [pmid 11739631]; go_function: zinc ion binding [goid 0008270] [evidence NAS] [pmid 11739631]; go…	WDFY1	1.61257	1.58449	1.4385	1.62494	GI_30795185-A
synonyms: YC1, MSSP, SCR2, MSSP-1, MSSP-2, MSSP-3, MGC3331, MGC15146; isoform a is encoded by transcript variant 1; c-myc gene single strand binding protein 2; suppressor of cdc 2 (cdc13) with RNA binding motif 2; go_component: nucleus [goid 0005634] [evidence IEA]; go_component: nucleus [goid 0005634] [evidence NAS] [pmid 7838710]; go_function: RNA binding [goid 0003723] [evidence IEA]; go_funct…	RBMS1	0.857261	0.851751	0.763684	1.05161	GI_8400721-A
Synovial sarcoma translocation, chromosome 18	SS18	1.03018	1.33125	1.43969	1.33655	GI_5032124-S			nucleus
Syntaxin 18	STX18	0.915932	0.817983	0.747717	0.926825	GI_39725935-S	ER to Golgi transport; intracellular protein transport; vesicle docking during exocytosis	protein transporter activity	Golgi apparatus; endoplasmic reticulum; integral to membrane
Syntaxin 3A	STX3A	1.46647	1.75887	1.67212	1.44466	GI_34147491-S	intracellular protein transport; neurotransmitter transport	protein transporter activity	integral to membrane
Syntaxin binding protein 1	STXBP1	0.861949	0.935316	0.773904	0.85534	GI_4507296-S
Syntrophin, beta 1 (dystrophin-associated protein A1, 59kDa, basic component 1)	SNTB1	0.984599	0.714292	0.642648	0.680925	GI_18860908-S		actin binding; calcium ion binding; calmodulin binding	cytoskeleton; membrane
Synuclein, alpha (non A4 component of amyloid precursor)	SNCA	0.886744	0.81453	0.718235	0.696235	GI_6806897-A	anti-apoptosis; central nervous system development		cytoplasm
Talin 2	TLN2	0.834521	0.934517	0.853617	0.744526	GI_22035664-S	cell adhesion	actin binding; protein binding; structural molecule activity	actin cytoskeleton; synapse
Target of myb1-like 2 (chicken)	TOM1L2	0.977345	0.792307	0.813254	0.813379	GI_33186853-S	intra-Golgi transport; intracellular protein transport	protein transporter activity	Golgi stack
TatD DNase domain containing 2	TATDN2	1.12426	1.29778	1.20027	1.21704	GI_42656673-S		hydrolase activity; nuclease activity
Testis enhanced gene transcript (BAX inhibitor 1)	TEGT	1.04717	1.21808	1.22718	0.879675	GI_4507432-S	apoptosis; negative regulation of apoptosis		endoplasmic reticulum; insoluble fraction; integral to plasma membrane; nucleus
Testis expressed sequence 27	TEX27	1.3381	1.23615	1.17199	1.3253	GI_11345483-S		DNA binding; zinc ion binding
Tetratricopeptide repeat domain 8	TTC8	0.99499	0.81835	0.75095	0.723987	GI_38146007-A	visual perception	binding
THAP domain containing 6	THAP6	0.699962	0.532126	0.510931	0.867176	GI_37059751-S		DNA binding
Thioredoxin domain containing 10	TXNDC10	1.01415	1.27367	1.31075	1.31609	GI_38505221-S	electron transport	calcium ion binding; electron transporter activity; isomerase activity
Thioredoxin interacting protein	TXNIP	0.801044	0.869526	0.931602	0.631525	GI_5454161-S	biological_process unknown	molecular_function unknown	cellular_component unknown
Thioredoxin reductase 2	TXNRD2	1.11027	0.876524	0.899847	0.709393	GI_22035669-A	electron transport; response to oxygen radicals	disulfide oxidoreductase activity; oxidoreductase activity, acting on NADH or NADPH, disulfide as acceptor; thioredoxin-disulfide reductase activity	mitochondrion
Thrombospondin 1	THBS1	0.695421	0.775673	0.641526	0.751847	GI_40317625-S	blood coagulation; cell adhesion; cell motility; development; neurogenesis	calcium ion binding; endopeptidase inhibitor activity; heparin binding; protein binding; signal transducer activity; structural molecule activity	extracellular region
Thymine-DNA glycosylase	TDG	1.53395	1.9595	1.93365	1.26747	GI_32189389-S	DNA repair; base-excision repair; carbohydrate metabolism	damaged DNA binding; hydrolase activity, acting on glycosyl bonds; pyrimidine-specific mismatch base pair DNA N-glycosylase activity	nucleoplasm
Tissue factor pathway inhibitor (lipoprotein-associated coagulation inhibitor)	TFPI	1.15431	1.18392	1.44932	1.52044	GI_40254845-S	blood coagulation	serine-type endopeptidase inhibitor activity	extracellular region
Tissue inhibitor of metalloproteinase 3 (Sorsby fundus dystrophy, pseudoinflammatory)	TIMP3	0.77817	0.752746	0.780638	0.943169	GI_21536431-S	induction of apoptosis by extracellular signals; visual perception	metalloendopeptidase inhibitor activity	extracellular matrix (sensu Metazoa)
Transcription factor Dp-1	TFDP1	0.964876	1.17393	1.3902	1.34454	GI_34147667-S	regulation of cell cycle; regulation of transcription from Pol II promoter	transcription coactivator activity; transcription factor activity	nucleus; transcription factor complex
Transforming growth factor, beta receptor III (betaglycan, 300kDa)	TGFBR3	0.755939	0.727773	0.614396	0.93422	GI_4507470-S	development; signal transduction; transforming growth factor beta receptor signaling pathway	glycosaminoglycan binding; receptor activity	integral to membrane
Translocation associated membrane protein 2	TRAM2	0.923884	1.48522	1.23634	1.25177	GI_6912449-S	protein targeting		integral to membrane
Transmembrane 4 superfamily member 14	TM4SF14	1.05791	1.61937	1.31812	1.21094	GI_13569888-S			integral to membrane
Transmembrane 7 superfamily member 1 (upregulated in kidney)	TM7SF1	1.13013	1.2737	1.13232	1.15006	GI_4507544-S			integral to plasma membrane; membrane fraction
Transmembrane 7 superfamily member 3	TM7SF3	0.948028	0.778437	0.595621	0.638795	GI_7706574-S			integral to membrane
Transmembrane emp24 protein transport domain containing 5	TMED5	1.1846	1.35882	1.46807	1.31953	GI_19923441-S	intracellular protein transport	protein carrier activity	endoplasmic reticulum; integral to membrane
Transmembrane protein 16C	TMEM16C	0.876074	0.759221	0.717638	0.996724	GI_13899226-S			integral to membrane
Transmembrane protein 20	TMEM20	1.18704	1.45923	1.43838	1.27155	GI_23397491-S			membrane
Transmembrane protein 39A	TMEM39A	1.02083	1.42834	1.65058	1.32275	GI_8922755-S			integral to membrane
Transmembrane protein 9	TMEM9	0.889937	0.867156	0.821732	0.930961	GI_24308523-S	transport	molecular_function unknown	integral to membrane; late endosome; lysosome
Transmembrane protein induced by tumor necrosis factor alpha	TMPIT	1.08839	0.861907	0.789293	0.796995	GI_13994299-S	carbon utilization by fixation of carbon dioxide	ribulose-bisphosphate carboxylase activity	integral to membrane; ribulose bisphosphate carboxylase complex (sensu Magnoliophyta)
Tribbles homolog 1 (Drosophila)	TRIB1	0.827195	0.599394	0.565333	0.669439	GI_40788016-S	cell proliferation; protein amino acid phosphorylation	ATP binding; protein kinase activity	cytoplasm
Tripartite motif-containing 2	TRIM2	0.851743	1.00823	0.706799	0.888662	GI_15011942-S	protein ubiquitination	myosin binding; ubiquitin-protein ligase activity; zinc ion binding	cytoplasm; ubiquitin ligase complex
Tripartite motif-containing 23	TRIM23	0.827426	0.672012	0.709029	0.959964	GI_44955890-I	protein ubiquitination; small GTPase mediated signal transduction	GTP binding; GTPase activity; enzyme activator activity; ubiquitin-protein ligase activity; zinc ion binding	ubiquitin ligase complex
Tripartite motif-containing 36	TRIM36	0.951227	1.24018	1.25941	1.04527	GI_21450857-S	protein ubiquitination	ubiquitin-protein ligase activity; zinc ion binding	ubiquitin ligase complex
Tripartite motif-containing 37	TRIM37	0.948235	0.746551	0.809385	0.75159	GI_15147332-S	protein ubiquitination	ubiquitin-protein ligase activity; zinc ion binding	ubiquitin ligase complex
Tripartite motif-containing 48	TRIM48	0.809822	1.18971	1.16954	1.46535	GI_34147361-S	protein ubiquitination	ubiquitin-protein ligase activity; zinc ion binding	ubiquitin ligase complex
TRNA splicing 2' phosphotransferase 1	MGC11134	0.936321	0.771934	0.72564	0.725007	GI_34147401-S	tRNA splicing	transferase activity, transferring phosphorus-containing groups
Tropomyosin 1 (alpha)	TPM1	1.24303	0.750538	0.689269	0.611188	GI_34222222-S	muscle development; regulation of heart contraction rate; regulation of muscle contraction	actin binding; structural constituent of cytoskeleton; structural constituent of muscle	cytoskeleton; muscle thin filament tropomyosin
TU12B1-TY protein	TU12B1-TY	1.08628	1.33746	1.31477	1.336	GI_7706748-S
Tubby like protein 4	TULP4	0.949712	0.884025	0.754122	0.994151	GI_12383052-S	intracellular signaling cascade; regulation of transcription, DNA-dependent	transcription factor activity	cellular_component unknown
Tubulin, alpha 3	TUBA3	0.867455	0.710711	0.540617	0.713589	GI_17986282-S	microtubule polymerization; microtubule-based movement	GTP binding; GTPase activity; structural molecule activity	tubulin
Tubulin, beta 6	TUBB6	0.968114	1.06636	1.36064	1.08342	GI_14210535-S	microtubule polymerization; microtubule-based movement	GTP binding; GTPase activity; structural molecule activity	tubulin
Tudor domain containing 7	TDRD7	0.7861	0.873714	0.597067	0.76205	GI_24307950-S		nucleic acid binding
Tumor necrosis factor (ligand) superfamily, member 9	TNFSF9	1.15437	1.01283	1.33704	1.1759	GI_24119163-S	apoptosis; cell proliferation; cell-cell signaling; immune response; signal transduction	tumor necrosis factor receptor binding	integral to plasma membrane
Tumor necrosis factor receptor superfamily, member 10b	TNFRSF10B	1.24125	1.79481	1.74589	1.66152	GI_22547118-A	activation of NF-kappaB-inducing kinase; caspase activation; electron transport; induction of apoptosis; induction of apoptosis via death domain receptors; positive regulation of I-kappaB kinase/NF-kappaB cascade; regulation of apoptosis; signal transduction	TRAIL binding; caspase activator activity; electron transporter activity; iron ion binding; protein binding; receptor activity	integral to membrane
Tumor necrosis factor receptor superfamily, member 14 (herpesvirus entry mediator)	TNFRSF14	0.850703	0.837127	0.589009	0.77122	GI_23200040-S	apoptosis; cell surface receptor linked signal transduction; immune response	receptor activity; transmembrane receptor activity; tumor necrosis factor receptor activity	integral to plasma membrane
Tumor necrosis factor receptor superfamily, member 21	TNFRSF21	1.20846	1.77101	1.80329	1.93077	GI_23238206-S	apoptosis; signal transduction	protein binding; receptor activity	integral to membrane
Tumor necrosis factor, alpha-induced protein 3	TNFAIP3	1.04142	1.32999	1.19489	0.867521	GI_26051241-S	anti-apoptosis; negative regulation of transcription; ubiquitin cycle	DNA binding; cysteine-type peptidase activity; hydrolase activity; protein binding; zinc ion binding	nucleus
Tumor protein D52-like 1	TPD52L1	0.965565	0.852459	0.893881	0.705038	GI_4507640-S	biological_process unknown	molecular_function unknown	cellular_component unknown
Tumor protein p53 inducible protein 3	TP53I3	0.904007	0.861102	0.776353	0.684123	GI_22538445-A	induction of apoptosis by oxidative stress	alcohol dehydrogenase activity, zinc-dependent; zinc ion binding	cellular_component unknown
Two pore segment channel 2	TPCN2	0.984287	0.895974	0.776675	0.723354	GI_20589957-S	cation transport	cation channel activity	membrane
Tyrosinase-related protein 1	TYRP1	0.923739	0.913864	0.773233	0.79208	GI_4507756-S	melanin biosynthesis from tyrosine; metabolism	monooxygenase activity	integral to membrane
Tyrosine 3-monooxygenase/tryptophan 5-monooxygenase activation protein, beta polypeptide	YWHAB	0.996554	0.831962	0.784168	0.89572	GI_31742480-A		protein domain specific binding
Tyrosine 3-monooxygenase/tryptophan 5-monooxygenase activation protein, gamma polypeptide	YWHAG	0.7694	0.81299	0.596013	0.759299	GI_21464100-S	cytoskeleton organization and biogenesis; negative regulation of apoptosis; negative regulation of protein kinase activity; regulation of mitosis; regulation of neuron differentiation; regulation of signal transduction; regulation of synaptic plasticity	actin binding; insulin-like growth factor receptor binding; protein domain specific binding; protein homodimerization activity; protein kinase C binding; protein kinase C inhibitor activity	cytoplasm
U2-associated SR140 protein	SR140	1.10326	1.21995	1.46449	1.24394	GI_37550558-S	nuclear mRNA splicing, via spliceosome	RNA binding	nucleus
Ubiquitin domain containing 1	UBTD1	1.13666	1.24273	1.45951	1.29033	GI_34222339-S	protein modification
Ubiquitin-conjugating enzyme E2 variant 1	UBE2V1	1.07146	1.29126	1.27068	1.19215	GI_40806165-A	regulation of transcription, DNA-dependent; ubiquitin cycle	transcriptional activator activity; ubiquitin conjugating enzyme activity	nucleus
Ubiquitin-conjugating enzyme E2 variant 1	UBE2V1	1.18296	1.24044	1.43439	1.23728	GI_40806189-I	ubiquitin cycle	ubiquitin conjugating enzyme activity
Ubiquitin-conjugating enzyme E2 variant 1	UBE2V1	1.64734	1.90703	2.06727	1.63923	GI_40806191-I	ubiquitin cycle	ubiquitin conjugating enzyme activity
Ubiquitin-conjugating enzyme E2 variant 1	UBE2V1	1.92205	2.85794	2.78948	2.3248	GI_40806192-S
Ubiquitin-conjugating enzyme E2 variant 2	UBE2V2	0.817198	1.16568	1.38683	1.1306	GI_12025664-S	cell proliferation; protein polyubiquitination; regulation of DNA repair; regulation of cell cycle; ubiquitin cycle	ubiquitin conjugating enzyme activity
Ubiquitin-conjugating enzyme E2C	UBE2C	0.947557	1.12853	1.38998	1.264	GI_32967282-I	cell cycle; cyclin catabolism; cytokinesis; mitosis; positive regulation of cell proliferation; ubiquitin cycle; ubiquitin-dependent protein catabolism	ligase activity; ubiquitin conjugating enzyme activity; ubiquitin-protein ligase activity
Ubiquitin-conjugating enzyme E2C	UBE2C	1.12171	1.01959	1.35205	1.18826	GI_32967290-A	cell cycle; cyclin catabolism; cytokinesis; mitosis; positive regulation of cell proliferation; ubiquitin cycle; ubiquitin-dependent protein catabolism	ligase activity; ubiquitin conjugating enzyme activity; ubiquitin-protein ligase activity
Ubiquitin-conjugating enzyme E2E 3 (UBC4/5 homolog, yeast)	UBE2E3	1.73271	2.21363	2.47777	2.0954	GI_33359693-A	ubiquitin cycle	ligase activity; ubiquitin conjugating enzyme activity; ubiquitin-protein ligase activity
Ubiquitin-conjugating enzyme E2Q (putative)	UBE2Q	0.87756	0.770871	0.654544	0.896094	GI_38045949-S	ubiquitin cycle	ubiquitin conjugating enzyme activity
Ubiquitin-like, containing PHD and RING finger domains, 1	UHRF1	1.06056	1.45768	1.25189	1.39056	GI_16507203-S	cell proliferation; protein modification; protein ubiquitination; regulation of transcription from Pol II promoter	RNA polymerase II transcription factor activity; ubiquitin-protein ligase activity; zinc ion binding	ubiquitin ligase complex
UDP-Gal:betaGlcNAc beta 1,4- galactosyltransferase, polypeptide 4	B4GALT4	1.09864	1.22257	1.3429	1.00656	GI_13929469-S	carbohydrate metabolism; membrane lipid metabolism	N-acetyllactosamine synthase activity; galactosyltransferase activity; manganese ion binding; transferase activity, transferring glycosyl groups	Golgi apparatus; integral to membrane
UDP-Gal:betaGlcNAc beta 1,4- galactosyltransferase, polypeptide 6	B4GALT6	0.663808	0.783899	0.755323	0.932577	GI_13929471-S	carbohydrate metabolism	galactosyltransferase activity; magnesium ion binding; manganese ion binding; transferase activity, transferring glycosyl groups	Golgi apparatus; integral to membrane
UDP-N-acetyl-alpha-D-galactosamine:polypeptide N-acetylgalactosaminyltransferase 4 (GalNAc-T4)	GALNT4	1.26288	1.27838	1.36313	1.17357	GI_34452724-S		manganese ion binding; polypeptide N-acetylgalactosaminyltransferase activity; sugar binding; transferase activity, transferring glycosyl groups	Golgi apparatus; integral to membrane
Uracil-DNA glycosylase	UNG	1.03651	1.29356	1.15496	1.26629	GI_19718750-A	base-excision repair; carbohydrate metabolism	hydrolase activity, acting on glycosyl bonds; uracil DNA N-glycosylase activity	mitochondrion; nucleus
Uracil-DNA glycosylase	UNG	1.00452	1.10399	1.31204	1.43347	GI_19718750-I	base-excision repair; carbohydrate metabolism	hydrolase activity, acting on glycosyl bonds; uracil DNA N-glycosylase activity	mitochondrion; nucleus
USP6 N-terminal like	USP6NL	0.787145	0.772674	0.731382	0.855597	GI_42659463-S	biological_process unknown	GTPase activator activity	cellular_component unknown
Uveal autoantigen with coiled-coil domains and ankyrin repeats	UACA	0.967975	0.822862	0.763695	0.815289	GI_24308154-S	viral life cycle	molecular_function unknown	extracellular region
Vacuolar protein sorting 33A (yeast)	VPS33A	0.980455	0.752768	0.760853	0.926699	GI_42544226-S	protein transport; vesicle docking during exocytosis; vesicle-mediated transport		membrane
vacuolar proton-ATPase subunit; go_component: proton-transporting two-sector ATPase complex [goid 0016469] [evidence IEA]; go_function: hydrogen-transporting ATPase activity, rotational mechanism [goid 0046961] [evidence IEA]; go_function: hydrogen-transporting ATP synthase activity, rotational mechanism [goid 0046933] [evidence IEA]; go_process: ATP synthesis coupled proton transport [goid 00159…	C7orf32	1.08314	0.706355	0.653935	0.600107	GI_42658665-S	ATP synthesis coupled proton transport	hydrogen-transporting ATP synthase activity, rotational mechanism; hydrogen-transporting ATPase activity, rotational mechanism	proton-transporting two-sector ATPase complex
Ventricular zone expressed PH domain homolog 1 (zebrafish)	FLJ12604	0.896857	0.927919	0.650749	0.740952	GI_22003857-S
Vesicle-associated membrane protein 3 (cellubrevin)	VAMP3	1.00822	1.78487	1.93318	0.988415	GI_42544205-S	membrane fusion; protein complex assembly; vesicle docking during exocytosis; vesicle-mediated transport		integral to membrane; synapse; synaptosome
Vitelliform macular dystrophy (Best disease, bestrophin)	VMD2	0.840638	0.802012	0.681765	0.791042	GI_4759309-S	ion transport; visual perception	ion channel activity	basolateral plasma membrane; integral to membrane; membrane fraction
V-myb myeloblastosis viral oncogene homolog (avian)-like 2	MYBL2	0.997203	1.20098	1.23171	1.09874	GI_31652260-S	anti-apoptosis; development; regulation of cell cycle; regulation of transcription, DNA-dependent; transcription from Pol II promoter	transcription factor activity	chromatin; nucleus
V-myc myelocytomatosis viral oncogene homolog (avian)	MYC	1.06874	1.57703	1.43021	1.40174	GI_31543215-S	cell cycle arrest; cell proliferation; iron ion homeostasis; regulation of transcription from Pol II promoter	protein binding; transcription factor activity	nucleus
WAS protein family, member 1	WASF1	1.06042	1.32455	1.31458	1.32953	GI_4507912-S	actin filament polymerization; cell motility; protein complex assembly	actin binding	actin cytoskeleton
WD repeat domain 1	WDR1	0.920281	0.984873	0.82383	0.862416	GI_17105398-A	perception of sound	actin binding; protein binding	cytoskeleton
WD repeat domain 41	WDR41	1.5723	1.64261	1.60078	1.47912	GI_42716286-S
WEE1 homolog (S. pombe)	WEE1	1.56437	2.08289	2.16944	1.662	GI_19718775-S	mitosis; protein amino acid phosphorylation; regulation of cell cycle	ATP binding; protein serine/threonine kinase activity; protein-tyrosine kinase activity; transferase activity	nucleus
Whn-dependent transcript 2	FLJ10116	0.772575	0.812583	0.756468	0.747246	GI_8922236-S
XIAP associated factor-1	HSXIAPAF1	0.955213	0.855156	0.699344	1.00899	GI_40288190-S		zinc ion binding
Yes-associated protein 1, 65kDa	YAP1	1.28357	1.89557	2.03688	1.37269	GI_20986484-S		protein binding
YTH domain family, member 1	YTHDF1	1.12818	1.2697	1.35349	1.37358	GI_31377749-S
Zinc finger and BTB domain containing 5	ZBTB5	1.22294	1.25875	1.28577	1.25279	GI_7662073-S	regulation of transcription, DNA-dependent	DNA binding; protein binding; zinc ion binding	nucleus
Zinc finger and BTB domain containing 7	ZBTB7	0.91203	0.772414	0.714931	0.948304	GI_40549452-S	regulation of transcription, DNA-dependent	DNA binding; protein binding; zinc ion binding	nucleus
Zinc finger protein 106 homolog (mouse)	ZFP106	1.22635	1.68837	1.50832	1.27933	GI_11968022-S	electron transport	nucleic acid binding; zinc ion binding	nucleus
Zinc finger protein 263	ZNF263	0.734888	0.859634	0.752093	0.875944	GI_34222305-S	regulation of transcription, DNA-dependent	transcription factor activity; zinc ion binding	nucleus
Zinc finger protein 266	ZNF266	1.19282	1.39743	1.28866	1.2858	GI_37622342-A	regulation of transcription, DNA-dependent	DNA binding; nucleic acid binding; zinc ion binding	nucleus
Zinc finger protein 271	ZNF271	0.888466	0.910362	0.743768	0.988596	GI_24586660-S	regulation of transcription, DNA-dependent	DNA binding; zinc ion binding	nucleus
Zinc finger protein 297	ZNF297	1.03047	0.833905	0.810732	0.911168	GI_20070223-S	regulation of transcription, DNA-dependent	DNA binding; protein binding; zinc ion binding	nucleus
Zinc finger protein 317	ZNF317	0.974834	0.86952	0.72692	0.897405	GI_19923567-S	regulation of transcription, DNA-dependent	DNA binding; nucleic acid binding; zinc ion binding	nucleus
Zinc finger protein 36, C3H type, homolog (mouse)	ZFP36	1.36418	1.2512	1.31568	0.988746	GI_4507960-S	mRNA catabolism	DNA binding; single-stranded RNA binding	cytoplasm; nucleus
Zinc finger protein 36, C3H type-like 2	ZFP36L2	1.03869	1.35743	1.47298	1.25518	GI_15812177-S	cell proliferation	transcription factor activity	nucleus
Zinc finger protein 433	ZNF433	1.16112	1.28345	1.11072	1.15895	GI_22749236-S	regulation of transcription, DNA-dependent	DNA binding; zinc ion binding	nucleus
Zinc finger protein 435	ZNF435	0.715047	0.856082	0.761849	0.914628	GI_13376833-S	regulation of transcription, DNA-dependent	transcription factor activity; zinc ion binding	nucleus
Zinc finger protein 503	ZNF503	1.02355	0.940588	0.713413	1.12436	GI_34222201-S		nucleic acid binding; zinc ion binding	nucleus
Zinc finger protein 519	ZNF519	1.01926	1.29446	1.23875	1.12308	GI_21686996-S	regulation of transcription, DNA-dependent	DNA binding; zinc ion binding	nucleus
Zinc finger protein 544	ZNF544	0.91376	0.811049	0.590905	0.834361	GI_7656870-S	regulation of transcription, DNA-dependent	nucleic acid binding; zinc ion binding	intracellular; nucleus
Zinc finger protein 559	ZNF559	1.55678	1.47357	1.38869	1.54558	GI_23618925-S	regulation of transcription, DNA-dependent	DNA binding; zinc ion binding	nucleus
Zinc finger protein 586	ZNF586	1.61415	1.38446	1.37603	1.38113	GI_8923076-S	regulation of transcription, DNA-dependent	nucleic acid binding; zinc ion binding	nucleus
Zinc finger protein 655	ZNF655	1.08728	0.932401	1.00881	0.705756	GI_28416425-I	regulation of transcription, DNA-dependent	DNA binding; nucleic acid binding; zinc ion binding	nucleus
Zinc finger protein 91 homolog (mouse)	ZFP91	1.0594	1.25678	1.28445	0.911658	GI_25777699-I	regulation of transcription, DNA-dependent	DNA binding; zinc ion binding	nucleus
Zinc finger, BED domain containing 3	ZBED3	1.03085	0.855763	0.791291	0.775072	GI_14150184-S		DNA binding
Zinc finger, CCHC domain containing 10	ZCCHC10	1.05162	1.15306	1.15204	1.31273	GI_8923105-S		nucleic acid binding
Zinc finger, CCHC domain containing 3	ZCCHC3	1.08756	1.22702	1.26265	1.35064	GI_31581519-S		nucleic acid binding
Zinc finger, DHHC domain containing 8	ZDHHC8	1.02489	1.34305	1.07016	1.24169	GI_32698691-S			integral to membrane
Zinc finger, FYVE domain containing 1	ZFYVE1	1.004	0.89216	0.741776	0.895869	GI_30795181-A	vesicle-mediated transport	phosphatidylinositol binding; zinc ion binding	Golgi stack; endoplasmic reticulum; perinuclear region
Zinc finger, FYVE domain containing 21	ZFYVE21	0.863802	0.801732	0.88051	0.802482	GI_20070329-S		zinc ion binding
Zinc fingers and homeoboxes 1	ZHX1	1.32288	1.3993	1.71942	1.61315	GI_31377779-S	negative regulation of transcription, DNA-dependent	protein binding; transcription factor activity; zinc ion binding	nucleus
