# Supplementary material for: Genome-wide changes accompanying knockdown of fatty acid synthase in breast cancer
Source: BMC Genomics. 2007 Jun 12;8:168. doi: 10.1186/1471-2164-8-168 (PMC1913522; doi:10.1186/1471-2164-8-168)
Supplement: Additional file 2 — Genes significantly modified by FAS siRNA duplex #2 (≥1.2 or ≤0.83 fold). The fold change values represent the average from 2 replicates of FAS siRNA duplex #2 compared to non-silencing control siRNA. Significance was determined using a p-value of < 0.05, with a 1.2 fold change cutoff for both biological replicates at a given time point. [file 1471-2164-8-168-S2.xls]

## Sheet: FAS2-Supp Tble 1B
		Additional File 2 Genes significantly modified by FAS siRNA duplex #2 (≥1.2 or ≤0.83 fold )
Gene Description	Symbol	12h Fold ∆	24h Fold ∆	36h Fold ∆	48h Fold ∆	Gene Identifier	GO biological process	GO molecular function	GO cellular component
1-acylglycerol-3-phosphate O-acyltransferase 5 (lysophosphatidic acid acyltransferase, epsilon)	AGPAT5	1.04969	1.12408	1.23059	1.09796	GI_8922941-S	metabolism; phospholipid biosynthesis	1-acylglycerol-3-phosphate O-acyltransferase activity	integral to membrane
2,4-dienoyl CoA reductase 1, mitochondrial	DECR1	0.863236	0.830619	0.763034	0.747495	GI_4503300-S	metabolism	2,4-dienoyl-CoA reductase (NADPH) activity; oxidoreductase activity	mitochondrion
5-hydroxytryptamine (serotonin) receptor 2B	HTR2B	0.946806	0.883891	0.62505	0.58685	GI_40254430-S	G-protein signaling, coupled to IP3 second messenger (phospholipase C activating); circulation; positive regulation of I-kappaB kinase/NF-kappaB cascade	rhodopsin-like receptor activity; serotonin receptor activity; signal transducer activity	integral to plasma membrane
5'-nucleotidase, ecto (CD73)	NT5E	0.847136	1.24089	1.63292	1.58568	GI_4505466-S	DNA metabolism; nucleotide catabolism	5'-nucleotidase activity; hydrolase activity, acting on ester bonds; nucleotide binding	membrane fraction
82-kD FMRP Interacting Protein	182-FIP	1.07744	1.17639	1.26464	1.08934	GI_32698729-S
A disintegrin and metalloproteinase domain 9 (meltrin gamma)	ADAM9	1.00323	0.954549	1.11914	1.31134	GI_4501914-S	protein kinase cascade; proteolysis and peptidolysis	SH3 domain binding; hydrolase activity; integrin binding; metalloendopeptidase activity; protein binding; protein kinase binding; zinc ion binding	integral to plasma membrane
A kinase (PRKA) anchor protein (gravin) 12	AKAP12	0.787032	0.789688	0.791249	0.775595	GI_21493023-A	G-protein coupled receptor protein signaling pathway; protein targeting; signal transduction	protein binding; protein kinase A binding	cytoplasm
A kinase (PRKA) anchor protein 8	AKAP8	1.14603	1.06721	1.23063	1.12782	GI_21493046-S	mitosis; signal transduction; transport	DNA binding; protein kinase A binding; sugar porter activity; zinc ion binding	membrane; nucleus
Abhydrolase domain containing 2	ABHD2	1.00201	1.10817	1.17795	1.31706	GI_38026872-A	biological_process unknown	catalytic activity	integral to membrane
Absent in melanoma 1	AIM1	0.944589	1.13342	1.23376	1.22676	GI_37551098-S	biological_process unknown	sugar binding	cellular_component unknown
Acid phosphatase 2, lysosomal	ACP2	0.982614	0.99562	0.773089	1.01616	GI_4557009-S		acid phosphatase activity; hydrolase activity	integral to membrane; lysosomal membrane
Acid phosphatase 6, lysophosphatidic	ACP6	0.908711	0.77224	0.77037	0.8736	GI_21359910-S		acid phosphatase activity
Actin, alpha 2, smooth muscle, aorta	ACTA2	1.00563	0.81252	0.605946	0.622899	GI_4501882-S	muscle development	motor activity; structural constituent of cytoskeleton	actin filament
Actin, gamma 2, smooth muscle, enteric	ACTG2	1.0393	0.709858	0.474927	0.496801	GI_11038625-S	muscle development	structural constituent of cytoskeleton	actin cytoskeleton
Activating transcription factor 4 (tax-responsive enhancer element B67)	ATF4	1.52044	1.14507	1.34042	1.11668	GI_33469973-A	regulation of transcription, DNA-dependent	DNA binding; RNA polymerase II transcription factor activity	nucleus
Acyl-Coenzyme A dehydrogenase family, member 8	ACAD8	0.931993	0.756101	0.695163	0.809384	GI_7656848-S	branched chain family amino acid catabolism; electron transport; lipid metabolism; regulation of transcription, DNA-dependent	acyl-CoA dehydrogenase activity; oxidoreductase activity	mitochondrion
Acyl-Coenzyme A dehydrogenase, short/branched chain	ACADSB	0.709658	0.834955	0.749412	0.669466	GI_38373685-S	electron transport; fatty acid metabolism	acyl-CoA dehydrogenase activity; oxidoreductase activity	mitochondrion
AD023 protein	AD023	0.884845	0.807763	0.824002	0.779525	GI_23510351-S	protein biosynthesis	RNA binding
Adducin 3 (gamma)	ADD3	0.851696	0.804554	0.674422	0.899122	GI_45580743-I		calmodulin binding; structural constituent of cytoskeleton	cytoskeleton; membrane
Adenylate cyclase 3	ADCY3	0.843627	1.41565	1.29643	1.19319	GI_10947058-S	cAMP biosynthesis; intracellular signaling cascade; perception of smell	adenylate cyclase activity; calmodulin binding; guanylate cyclase activity; lyase activity; magnesium ion binding	integral to plasma membrane
Adenylate kinase 2	AK2	1.04582	1.20205	1.57479	1.28145	GI_26665888-I		ATP binding; adenylate kinase activity; transferase activity	mitochondrion
Adenylate kinase 3	AK3	0.858343	1.10572	1.16867	0.658281	GI_8051578-S	amino acid biosynthesis; nucleobase, nucleoside, nucleotide and nucleic acid metabolism	ATP binding; GTP binding; adenylate kinase activity; shikimate kinase activity; transferase activity	mitochondrion
ADP-dependent glucokinase	ADPGK	1.19505	1.18816	1.30353	1.30876	GI_31542508-S	carbohydrate metabolism	phosphotransferase activity, alcohol group as acceptor
ADP-ribosylation factor interacting protein 1 (arfaptin 1)	ARFIP1	1.14337	1.3316	1.22369	1.32076	GI_7657209-S	biological_process unknown	molecular_function unknown	Golgi membrane
ADP-ribosyltransferase 3	ART3	0.938666	1.08845	1.39278	1.2388	GI_21361166-S	protein amino acid ADP-ribosylation	NAD(P)+-protein-arginine ADP-ribosyltransferase activity; NAD+ ADP-ribosyltransferase activity; transferase activity, transferring glycosyl groups	integral to plasma membrane
Alcohol dehydrogenase 5 (class III), chi polypeptide	ADH5	0.585498	0.540286	0.534866	0.835445	GI_11496890-S	ethanol oxidation	alcohol dehydrogenase activity, zinc-dependent; electron transporter activity; fatty acid binding; formaldehyde dehydrogenase (glutathione) activity; oxidoreductase activity; zinc ion binding
Aldehyde dehydrogenase 6 family, member A1	ALDH6A1	0.85076	0.80666	0.757774	0.820716	GI_25777737-S	metabolism; pyrimidine nucleotide metabolism; valine metabolism	malonate-semialdehyde dehydrogenase (acetylating) activity; methylmalonate-semialdehyde dehydrogenase (acylating) activity; oxidoreductase activity	mitochondrion
Aldo-keto reductase family 1, member B10 (aldose reductase)	AKR1B10	0.840087	1.09641	1.74471	1.44477	GI_24497578-S	biological_process unknown	aldo-keto reductase activity	cellular_component unknown
Alpha tubulin-like	MGC16703	0.991056	0.87712	0.978637	0.709125	GI_34147705-S	microtubule-based movement	GTP binding; structural molecule activity	microtubule
Alpha-2-glycoprotein 1, zinc	AZGP1	1.03762	0.740982	0.802147	0.651817	GI_38372939-S	antigen presentation; cell adhesion; lipid catabolism; negative regulation of cell proliferation	MHC class I receptor activity; fatty acid binding; protein carrier activity; ribonuclease activity	MHC class I protein complex; extracellular region
Amyloid beta (A4) precursor protein-binding, family A, member 2 binding protein	APBA2BP	0.768881	0.947379	0.801275	0.904764	GI_38569414-I	antibiotic biosynthesis; protein metabolism; protein secretion; regulation of amyloid precursor protein biosynthesis	calcium ion binding; oxidoreductase activity; protein binding	Golgi cis cisterna; cytoplasm; endoplasmic reticulum membrane
Amyotrophic lateral sclerosis 2 (juvenile) chromosome region, candidate 2	ALS2CR2	0.882918	1.14028	1.28639	1.32138	GI_21359970-S	protein amino acid phosphorylation	ATP binding; protein kinase activity; transferase activity	cellular_component unknown
Angiomotin	AMOT	0.797594	0.755196	0.688182	0.727985	GI_19111149-S
Ankyrin repeat and FYVE domain containing 1	ANKFY1	0.853909	0.791598	0.694988	0.872215	GI_31317211-I	endocytosis	protein binding; zinc ion binding	endosome membrane
Ankyrin repeat and SOCS box-containing 2	ASB2	0.858778	0.693465	0.501675	0.642038	GI_22208962-S	intracellular signaling cascade
Ankyrin repeat and sterile alpha motif domain containing 1	ANKS1	0.759495	1.0391	0.894626	1.46739	GI_38683796-S
Ankyrin repeat domain 15	ANKRD15	0.796347	0.945132	0.801432	1.07787	GI_23510374-A	immune response; negative regulation of cell cycle	GTP binding; GTPase activity
Ankyrin repeat domain 32	ANKRD32	0.875414	1.1524	1.28914	1.02859	GI_14150036-S
Annexin A1	ANXA1	1.39474	2.1624	2.30268	1.4806	GI_4502100-S	cell motility; cell surface receptor linked signal transduction; inflammatory response; lipid metabolism	calcium ion binding; calcium-dependent phospholipid binding; phospholipase A2 inhibitor activity; phospholipase inhibitor activity; receptor binding
APG12 autophagy 12-like (S. cerevisiae)	APG12L	1.24586	1.38576	1.57157	1.25774	GI_38261968-S	apoptosis; autophagic vacuole formation; autophagy; ubiquitin cycle		cytoplasm
APG5 autophagy 5-like (S. cerevisiae)	APG5L	0.638918	0.717588	0.765548	0.762068	GI_4757797-S	apoptosis; autophagy		cytoplasm
Apolipoprotein A-I binding protein	APOA1BP	0.918592	0.780737	0.782983	0.790992	GI_21426826-S		molecular_function unknown
Apoptotic chromatin condensation inducer 1	ACIN1	1.20667	1.02616	1.24615	1.04558	GI_7662237-S	apoptosis; apoptotic chromosome condensation; erythrocyte differentiation; positive regulation of monocyte differentiation	ATPase activity; DNA binding; enzyme binding	nucleus
Archease	ARCH	0.98872	0.928145	0.957471	0.791694	GI_31341729-S
Armadillo repeat containing 8	ARMC8	0.747809	0.789173	0.749683	0.970694	GI_7661763-I	cell adhesion	protein binding; structural molecule activity	cytoskeleton
Armadillo repeat containing, X-linked 3	ARMCX3	0.965259	1.22659	1.17707	1.13483	GI_29540565-A
Armadillo repeat containing, X-linked 5	ARMCX5	0.940576	1.14495	1.28929	1.23924	GI_41054845-S		binding
ARP6 actin-related protein 6 homolog (yeast)	ACTR6	0.740694	0.816743	0.810138	0.792035	GI_31541858-S		structural constituent of cytoskeleton	actin cytoskeleton
Arsenate resistance protein ARS2	ARS2	0.964304	1.39848	1.25468	1.30071	GI_33383230-A	response to arsenic	molecular_function unknown	cellular_component unknown
ARV1 homolog (yeast)	ARV1	0.868884	0.818159	0.822035	0.74496	GI_12232478-S
Aryl hydrocarbon receptor	AHR	0.981828	0.903312	0.990249	0.688574	GI_5016091-S	apoptosis; cell cycle; regulation of transcription, DNA-dependent; response to stress; response to xenobiotic stimulus; signal transduction; transcription from Pol II promoter	ligand-dependent nuclear receptor activity; transcription factor activity	nucleus
Aryl-hydrocarbon receptor nuclear translocator 2	ARNT2	0.810946	0.785352	0.58828	0.859659	GI_41281514-S	central nervous system development; embryonic development (sensu Mammalia); neuronal lineage restriction; positive regulation of transcription; regulation of transcription, DNA-dependent; response to hypoxia; response to toxin; response to xenobiotic stimulus; signal transduction	aryl hydrocarbon receptor binding; aryl hydrocarbon receptor nuclear translocator activity; protein heterodimerization activity; protein homodimerization activity; signal transducer activity; transcription factor activity	nucleus
ASF1 anti-silencing function 1 homolog B (S. cerevisiae)	ASF1B	1.17815	1.24129	1.46035	1.29596	GI_8922548-S
Asp (abnormal spindle)-like, microcephaly associated (Drosophila)	ASPM	0.737513	0.802628	0.954557	1.00322	GI_24211028-S	mitosis	calmodulin binding	nucleus
Asparagine-linked glycosylation 2 homolog (yeast, alpha-1,3-mannosyltransferase)	ALG2	0.990121	1.33116	1.34883	1.461	GI_37574156-I	biosynthesis	transferase activity; transferase activity, transferring glycosyl groups	integral to membrane
Aspartate beta-hydroxylase	ASPH	1.03698	1.48548	1.93917	1.79314	GI_14589859-I	muscle contraction; peptidyl-amino acid modification	binding; calcium ion binding; electron transporter activity; iron ion binding; oxidoreductase activity; oxidoreductase activity, acting on single donors with incorporation of molecular oxygen, incorporation of two atoms of oxygen; peptide-aspartate beta-dioxygenase activity; structural constituent of muscle	integral to endoplasmic reticulum membrane
AT rich interactive domain 3A (BRIGHT- like)	ARID3A	1.13824	1.3595	1.1765	1.10752	GI_4885192-S	regulation of transcription, DNA-dependent	transcription factor activity	nucleus
Ataxin 3	ATXN3	1.11261	1.15164	1.02804	1.229	GI_13518012-A	neurogenesis; nucleotide-excision repair; regulation of transcription, DNA-dependent; synaptic transmission		cytoplasm; nucleoplasm
ATP synthase, H+ transporting, mitochondrial F1 complex, beta polypeptide	ATP5B	0.857933	0.883756	0.770418	0.886222	GI_32189393-S	ATP synthesis coupled proton transport; generation of precursor metabolites and energy	ATP binding; hydrogen-exporting ATPase activity, phosphorylative mechanism; hydrogen-transporting ATP synthase activity, rotational mechanism; hydrogen-transporting ATPase activity, rotational mechanism; hydrolase activity; nucleoside-triphosphatase activity; nucleotide binding; transporter activity	mitochondrion; proton-transporting ATP synthase complex (sensu Eukaryota); proton-transporting ATP synthase, catalytic core (sensu Eukaryota)
ATPase family, AAA domain containing 1	ATAD1	1.19402	1.48463	1.43607	1.02506	GI_31377643-S		ATP binding; nucleoside-triphosphatase activity; nucleotide binding
ATPase, Ca++ transporting, plasma membrane 1	ATP2B1	0.944822	1.23054	1.41177	0.888352	GI_4502286-S	calcium ion transport; cation transport; metabolism	ATP binding; calcium ion binding; calcium-transporting ATPase activity; calmodulin binding; hydrolase activity; hydrolase activity, acting on acid anhydrides, catalyzing transmembrane movement of substances; magnesium ion binding	integral to plasma membrane
ATPase, Class V, type 10D	ATP10D	0.869489	1.39098	1.4357	1.58166	GI_28466988-S	cation transport	ATP binding; ATPase activity; hydrolase activity; magnesium ion binding; phospholipid-translocating ATPase activity	integral to membrane
ATPase, H+ transporting, lysosomal 56/58kDa, V1 subunit B, isoform 2	ATP6V1B2	0.721527	0.666784	0.586417	0.824293	GI_19913427-S	ATP synthesis coupled proton transport; energy coupled proton transport, against electrochemical gradient	ATP binding; hydrogen-exporting ATPase activity, phosphorylative mechanism; hydrogen-transporting ATP synthase activity, rotational mechanism; hydrogen-transporting ATPase activity, rotational mechanism; hydrolase activity	cytoplasm; proton-transporting two-sector ATPase complex
ATPase, H+ transporting, lysosomal 9kDa, V0 subunit e	ATP6V0E	1.11747	1.26594	1.33502	1.17404	GI_19913435-S	ATP synthesis coupled proton transport	hydrogen-transporting ATP synthase activity, rotational mechanism; hydrogen-transporting ATPase activity, rotational mechanism; hydrolase activity; transporter activity	membrane fraction; proton-transporting two-sector ATPase complex
ATP-binding cassette, sub-family F (GCN20), member 3	ABCF3	1.22398	1.25208	1.11255	1.31291	GI_8922935-S		ATP binding; ATPase activity; nucleotide binding
Autoimmune regulator (autoimmune polyendocrinopathy candidiasis ectodermal dystrophy)	AIRE	1.19749	0.940788	1.04495	0.69036	GI_4557290-I	humoral immune response; regulation of transcription, DNA-dependent	transcription factor activity; translation regulator activity	cytoplasm; nucleus
B7 homolog 3	B7H3	1.16099	1.26626	1.26193	1.42205	GI_13376851-S	cell proliferation; positive regulation of T-cell proliferation; positive regulation of interferon-gamma biosynthesis; regulation of immune response	receptor binding	external side of plasma membrane; integral to membrane
Bardet-Biedl syndrome 2	BBS2	0.79882	0.873725	0.74402	0.878974	GI_22208996-S	cell-matrix adhesion; visual perception	molecular_function unknown	integrin complex
Basic leucine zipper and W2 domains 1	BZW1	1.01026	1.36704	1.47379	1.3923	GI_41281428-S	regulation of translational initiation	translation initiation factor activity
Basic leucine zipper nuclear factor 1 (JEM-1)	BLZF1	1.0567	0.871892	1.04655	0.766199	GI_37622354-S
Bcl-2 inhibitor of transcription	Bit1	1.31105	1.07822	1.10837	1.05599	GI_7706350-S	apoptosis; regulation of transcription	DNA binding; aminoacyl-tRNA hydrolase activity	chromosome, pericentric region; mitochondrion; nucleus
BCL2/adenovirus E1B 19kDa interacting protein 2	BNIP2	1.017	1.13306	1.22148	1.2642	GI_4757855-S	anti-apoptosis	GTPase activator activity
BCL2-associated athanogene 3	BAG3	1.04234	1.14515	1.20943	1.3172	GI_14043023-S	anti-apoptosis; protein folding	Hsp70/Hsc70 protein regulator activity; unfolded protein binding	cellular_component unknown
Beta-1,3-glucuronyltransferase 2 (glucuronosyltransferase S)	B3GAT2	0.90253	1.00015	1.20703	1.30998	GI_18152774-S	carbohydrate biosynthesis	galactosylgalactosylxylosylprotein 3-beta-glucuronosyltransferase activity; manganese ion binding; transferase activity, transferring glycosyl groups	Golgi apparatus; integral to membrane
Branched chain keto acid dehydrogenase E1, beta polypeptide (maple syrup urine disease)	BCKDHB	0.806011	0.841474	0.696882	0.79673	GI_34101271-I		3-methyl-2-oxobutanoate dehydrogenase (2-methylpropanoyl-transferring) activity; oxidoreductase activity	alpha-ketoglutarate dehydrogenase complex (sensu Eukaryota); mitochondrion
BRI3 binding protein	BRI3BP	1.17776	1.55081	1.36149	1.23069	GI_24475808-S
Bridging integrator 3	BIN3	1.08621	1.29712	1.21468	1.10678	GI_39725693-S	actin filament organization; barrier septum formation; protein localization; unidimensional cell growth	cytoskeletal adaptor activity; protein binding	cytoplasm; cytoskeleton
Bromodomain and WD repeat domain containing 3	BRWD3	1.16915	1.23095	1.12543	0.908231	GI_45120095-S
Bromodomain containing 2	BRD2	1.35371	1.03408	1.07176	0.953345	GI_12408641-S	spermatogenesis	protein serine/threonine kinase activity	nucleus
BUB1 budding uninhibited by benzimidazoles 1 homolog beta (yeast)	BUB1B	0.864451	0.994943	1.33161	1.15436	GI_20149508-S	cell cycle; mitosis; mitotic checkpoint; protein amino acid phosphorylation	ATP binding; protein serine/threonine kinase activity; transferase activity	anaphase-promoting complex; kinetochore; nucleus
Butyrophilin, subfamily 2, member A1	BTN2A1	1.31502	1.2947	1.11019	1.19701	GI_17975773-A			integral to membrane
C1q domain containing 1	C1QDC1	1.27252	1.12046	1.15467	1.04615	GI_23503234-A
Cadherin 19, type 2	CDH19	0.994321	1.20628	1.46831	1.00486	GI_16306535-S	homophilic cell adhesion	calcium ion binding; protein binding	integral to membrane
Cadherin, EGF LAG seven-pass G-type receptor 2 (flamingo homolog, Drosophila)	CELSR2	0.826832	0.845579	0.771201	0.889945	GI_13325063-S	cell adhesion; development; homophilic cell adhesion; neuropeptide signaling pathway	G-protein coupled receptor activity; calcium ion binding; structural molecule activity	integral to membrane
Calbindin 2, 29kDa (calretinin)	CALB2	0.993882	0.900694	0.792924	0.770472	GI_6031161-A		calcium ion binding
Calcium homeostasis endoplasmic reticulum protein	CHERP	1.25637	1.1591	1.14047	1.20627	GI_34147634-S	RNA processing; neurogenesis; nuclear mRNA splicing, via spliceosome	RNA binding	intracellular
Calcium/calmodulin-dependent protein kinase kinase 2, beta	CAMKK2	1.1521	1.34975	1.00529	1.23726	GI_27437022-A	MAPKKK cascade; autophosphorylation; calcium-mediated signaling; positive regulation of transcription; regulation of protein kinase activity	ATP binding; calcium ion binding; calcium- and calmodulin-dependent protein kinase activity; calmodulin binding; protein serine/threonine kinase activity; protein-tyrosine kinase activity; transferase activity	intracellular
Calpain 1, (mu/I) large subunit	CAPN1	0.78978	0.936077	0.727975	0.880239	GI_12408655-S	positive regulation of cell proliferation; proteolysis and peptidolysis	calcium ion binding; calpain activity; hydrolase activity	intracellular
Calpain 3, (p94)	CAPN3	0.931649	0.65994	0.581573	0.739118	GI_27765077-A	muscle development; proteolysis and peptidolysis	calcium ion binding; calpain activity; hydrolase activity; signal transducer activity	intracellular
Calpastatin	CAST	0.927481	1.21223	1.11963	0.750903	GI_27765082-I		calpain inhibitor activity
Calpastatin	CAST	0.681219	0.936191	0.906309	0.781797	GI_27765084-I		calpain inhibitor activity
Calpastatin	CAST	0.802627	0.969017	0.832815	0.760431	GI_27765086-A		calpain inhibitor activity
Carbonic anhydrase XIV	CA14	0.863608	0.829574	0.765994	0.807126	GI_6912283-S	one-carbon compound metabolism	carbonate dehydratase activity; lyase activity; zinc ion binding	integral to membrane
Cartilage associated protein	CRTAP	0.851494	0.995679	1.15179	1.22508	GI_21536278-S		binding	extracellular matrix (sensu Metazoa)
Caspase 7, apoptosis-related cysteine protease	CASP7	1.13425	1.29913	1.36706	1.09719	GI_15718701-A	apoptotic program; proteolysis and peptidolysis	caspase activity; cysteine-type peptidase activity; hydrolase activity	cytoplasm
Caspase 9, apoptosis-related cysteine protease	CASP9	0.87032	0.866493	0.808407	0.775311	GI_14790127-A	apoptotic program; caspase activation via cytochrome c; proteolysis and peptidolysis; regulation of apoptosis	caspase activity; enzyme activator activity; protein binding	intracellular
Caspase recruitment domain family, member 14	CARD14	0.953512	0.84416	0.827983	0.794743	GI_16507954-A	activation of NF-kappaB-inducing kinase; regulation of apoptosis	protein binding	intracellular; plasma membrane
Catastrophin	MGC10233	1.14786	1.22675	1.24848	1.1538	GI_22749416-S	protein modification
Catenin, beta interacting protein 1	CTNNBIP1	0.735872	0.916358	0.824237	1.03882	GI_9910389-S	Wnt receptor signaling pathway; cell proliferation; development; regulation of transcription, DNA-dependent; signal transduction	beta-catenin binding	nucleus
Cathepsin L	CTSL	0.905902	0.902743	0.730816	0.838533	GI_22202618-A	proteolysis and peptidolysis	cathepsin L activity; hydrolase activity	extracellular region; lysosome
Cathepsin Z	CTSZ	0.908651	0.957419	0.74191	0.890624	GI_22538441-S	proteolysis and peptidolysis	cysteine-type endopeptidase activity; cysteine-type peptidase activity; hydrolase activity	lysosome
Caveolin 2	CAV2	0.862764	0.841914	0.713338	0.837133	GI_38176291-A			caveolar membrane; integral to membrane
CCAAT/enhancer binding protein (C/EBP), beta	CEBPB	1.30025	1.46518	1.44872	1.12642	GI_28872795-S	acute-phase response; inflammatory response; regulation of transcription, DNA-dependent; transcription from Pol II promoter	transcription factor activity	nucleus
CCR4-NOT transcription complex, subunit 2	CNOT2	1.26943	1.14357	1.18432	1.06836	GI_7657384-S	regulation of global transcription from Pol II promoter; regulation of transcription, DNA-dependent	RNA polymerase II transcription mediator activity; transcription regulator activity	nucleus
CCR4-NOT transcription complex, subunit 4	CNOT4	1.32613	1.025	1.12111	1.05535	GI_7019466-S
CCR4-NOT transcription complex, subunit 8	CNOT8	0.978213	0.909658	0.86414	0.730993	GI_31542314-S	negative regulation of transcription; regulation of transcription, DNA-dependent	transcription factor activity; transcriptional repressor activity	nucleus
CD164 antigen, sialomucin	CD164	0.962824	1.47752	1.48787	1.06182	GI_34222157-S	cell adhesion; development; hemopoiesis; immune response; negative regulation of cell adhesion; negative regulation of cell proliferation; signal transduction		endosome; integral to plasma membrane; membrane fraction; soluble fraction
CD200 antigen	CD200	0.736105	0.714672	0.669098	0.755088	GI_15451903-S			integral to plasma membrane
CD74 antigen (invariant polypeptide of major histocompatibility complex, class II antigen-associated)	CD74	0.965575	0.809312	0.832269	0.814559	GI_10835070-S	T-cell selection; antigen presentation, endogenous antigen; cell proliferation; humoral defense mechanism (sensu Vertebrata); immune response; intracellular protein transport; negative regulation of apoptosis; prostaglandin biosynthesis; protein complex assembly; protein folding; regulation of macrophage activation; signal transduction	MHC class II protein binding; cytokine binding; protein self binding; unfolded protein binding	integral to membrane; intracellular
CDC16 cell division cycle 16 homolog (S. cerevisiae)	CDC16	0.861884	0.847705	0.881133	0.813614	GI_14110370-S	cell cycle; cytokinesis; regulation of mitosis; ubiquitin cycle	binding	centrosome; spindle
CDC23 (cell division cycle 23, yeast, homolog)	CDC23	1.19967	1.6168	1.56865	1.58093	GI_16554575-S	G1 phase of mitotic cell cycle; cytokinesis; mitosis; mitotic metaphase plate congression; regulation of mitotic metaphase/anaphase transition; ubiquitin cycle	binding; ubiquitin-protein ligase activity	anaphase-promoting complex
CDC42 effector protein (Rho GTPase binding) 2	CDC42EP2	1.17196	1.2021	1.29684	1.12806	GI_30089963-S	actin cytoskeleton organization and biogenesis	Rho GTPase activator activity	plasma membrane
Cdc42 guanine nucleotide exchange factor (GEF) 9	ARHGEF9	1.06171	1.32264	1.26731	1.51624	GI_7662107-S
Cell division cycle 34	CDC34	1.13501	1.25569	1.24424	1.20012	GI_16357476-S	DNA replication initiation; G1/S transition of mitotic cell cycle; ubiquitin cycle	ligase activity; ubiquitin conjugating enzyme activity; ubiquitin-protein ligase activity	nucleus
Cell division cycle associated 4	CDCA4	1.2607	1.47503	1.58985	1.57168	GI_22027508-I
Cell division cycle associated 4	CDCA4	1.59476	1.83694	2.07542	1.60606	GI_22027510-A
Cellular repressor of E1A-stimulated genes 1	CREG1	0.916735	0.852987	0.842044	0.762726	GI_4503036-S	cell proliferation; development; regulation of cell growth; regulation of transcription from Pol II promoter	RNA polymerase II transcription factor activity; transcription corepressor activity
Ceramide kinase	CERK	0.879573	0.812489	0.746083	0.961262	GI_32967302-A	ceramide metabolism; protein kinase C activation	calcium- and calmodulin-dependent protein kinase activity; ceramide kinase activity; diacylglycerol kinase activity; magnesium ion binding; transferase activity	integral to membrane of membrane fraction
CGI-141 protein	CGI-141	1.42382	1.77986	2.09098	2.00441	GI_19923443-S	positive regulation of I-kappaB kinase/NF-kappaB cascade; vesicle-mediated transport	signal transducer activity	integral to membrane
CGI-77 protein	CGI-77	1.15715	1.14498	1.35745	1.20689	GI_40254878-S
Chemokine (C-C motif) receptor-like 1	CCRL1	0.847549	0.962135	0.774944	0.589558	GI_30795218-A	G-protein coupled receptor protein signaling pathway; chemotaxis; immune response	C-C chemokine receptor activity; rhodopsin-like receptor activity	integral to plasma membrane
Chemokine-like factor super family 3	CKLFSF3	1.33701	1.56641	1.37149	1.53327	GI_32130529-A	chemotaxis	cytokine activity	integral to membrane
Chemokine-like factor super family 4	CKLFSF4	0.96607	0.802216	0.71687	0.831173	GI_31343534-I	chemotaxis	cytokine activity	integral to membrane
Chemokine-like factor super family 6	CKLFSF6	1.1702	1.6983	1.92434	1.67771	GI_32130534-S	chemotaxis	cytokine activity	integral to membrane
Chemokine-like factor super family 7	CKLFSF7	1.26279	1.30294	1.42227	1.64343	GI_31657097-I	chemotaxis	cytokine activity	integral to membrane
Chemokine-like factor super family 7	CKLFSF7	1.19256	1.30978	1.46862	1.5307	GI_31657098-A	chemotaxis	cytokine activity	integral to membrane
Chloride channel 7	CLCN7	0.897907	1.06022	0.772095	0.810285	GI_39725672-S	chloride transport; ion transport	voltage-gated chloride channel activity	integral to plasma membrane; membrane fraction
Cholinergic receptor, nicotinic, alpha polypeptide 5	CHRNA5	0.967117	0.860941	0.883235	0.710426	GI_33589826-S	ion transport; signal transduction; synaptic transmission	acetylcholine receptor activity; extracellular ligand-gated ion channel activity; nicotinic acetylcholine-activated cation-selective channel activity	integral to membrane; nicotinic acetylcholine-gated receptor-channel complex; postsynaptic membrane
Chondroitin beta1,4 N-acetylgalactosaminyltransferase	ChGn	0.915562	1.14634	1.50191	1.46516	GI_40255140-S	UDP-N-acetylgalactosamine metabolism; UDP-glucuronate metabolism; cell proliferation; cell recognition; chondroitin sulfate biosynthesis; chondroitin sulfate proteoglycan biosynthesis, polysaccharide chain biosynthesis; dermatan sulfate proteoglycan biosynthesis, polysaccharide chain biosynthesis; extracellular matrix organization and biogenesis; heparan sulfate proteoglycan biosynthesis, polysac…	N-acetylgalactosaminyl-proteoglycan 3-beta-glucuronosyltransferase activity; glucuronosyl-N-acetylgalactosaminyl-proteoglycan 4-beta-N-acetylgalactosaminyltransferase activity; glucuronylgalactosylproteoglycan 4-beta-N-acetylgalactosaminyltransferase activity; metal ion binding; peptidoglycan glycosyltransferase activity; protein binding	Golgi apparatus; integral to Golgi membrane; intracellular; soluble fraction
Chondroitin sulfate GalNAcT-2	GALNACT-2	1.1167	1.20494	1.36673	0.925223	GI_24429591-S	chondroitin sulfate proteoglycan biosynthesis, polysaccharide chain biosynthesis; dermatan sulfate proteoglycan biosynthesis, polysaccharide chain biosynthesis	N-acetylgalactosaminyl-proteoglycan 3-beta-glucuronosyltransferase activity; acetylgalactosaminyltransferase activity; protein binding	Golgi apparatus; integral to Golgi membrane
Chromobox homolog 6	CBX6	0.977101	1.30545	1.18523	1.22684	GI_30348976-S	chromatin assembly or disassembly; chromatin modification; regulation of transcription, DNA-dependent	chromatin binding	chromatin; nucleus
Chromosome 1 open reading frame 24	C1orf24	1.11587	0.959151	0.782381	0.717417	GI_11545796-A	protein folding	heat shock protein binding; unfolded protein binding	cellular_component unknown
Chromosome 1 open reading frame 24	C1orf24	0.770278	0.826715	0.699048	0.656865	GI_16757969-I	protein folding	heat shock protein binding; unfolded protein binding	cellular_component unknown
Chromosome 10 open reading frame 33	C10orf33	0.827681	0.773538	0.722232	0.749145	GI_14249307-S	carotenoid biosynthesis; electron transport	FAD binding; oxidoreductase activity, acting on paired donors, with incorporation or reduction of molecular oxygen	mitochondrion
Chromosome 12 open reading frame 14	C12orf14	1.23541	1.22707	1.35425	1.26385	GI_10864048-S
Chromosome 13 open reading frame 22	C13orf22	1.26653	1.17077	1.06198	1.12177	GI_34222300-S	ubiquitin-dependent protein catabolism	cysteine-type endopeptidase activity; hydrolase activity; ubiquitin thiolesterase activity
Chromosome 13 open reading frame 7	C13orf7	1.32931	1.25018	1.44554	1.16634	GI_21362045-S	protein ubiquitination	ubiquitin-protein ligase activity; zinc ion binding	nucleus; ubiquitin ligase complex
Chromosome 14 open reading frame 104	C14orf104	1.12793	1.19361	1.38787	1.10184	GI_8922518-S
Chromosome 14 open reading frame 120	C14orf120	1.4529	1.28443	1.50938	1.26605	GI_37545891-S
Chromosome 14 open reading frame 125	C14orf125	1.11814	0.874212	1.00564	0.730287	GI_37545911-S
Chromosome 14 open reading frame 147	C14orf147	0.9269	0.468655	0.507372	0.807156	GI_19923718-S
Chromosome 14 open reading frame 24	C14orf24	0.993502	1.44754	1.43495	1.4475	GI_31377542-S
Chromosome 14 open reading frame 31	C14orf31	1.38138	1.12676	0.958097	1.08712	GI_34303929-S		binding	cytoskeleton
Chromosome 14 open reading frame 35	C14orf35	1.66925	1.84752	2.25945	1.85671	GI_27479422-S
Chromosome 14 open reading frame 87	C14orf87	1.08793	1.21012	1.24955	1.30458	GI_42516575-S			mitochondrion
Chromosome 16 open reading frame 34	C16orf34	1.51882	2.01245	1.85924	1.43367	GI_21700762-S	regulation of transcription, DNA-dependent	DNA binding	nucleus
Chromosome 18 open reading frame 24	C18orf24	1.21199	1.01254	1.19192	1.26461	GI_21450831-S
Chromosome 18 open reading frame 9	C18orf9	1.06928	1.0476	1.20058	1.27063	GI_21314727-S
Chromosome 20 open reading frame 108	C20orf108	0.706408	0.821726	0.719157	0.57356	GI_18201877-S			integral to membrane
Chromosome 20 open reading frame 121	C20orf121	2.12353	2.18825	2.03519	1.62624	GI_34147379-S	transport	transporter activity	intracellular
Chromosome 20 open reading frame 18	C20orf18	0.907702	1.16749	1.22438	1.26445	GI_14043031-A	protein ubiquitination	ubiquitin-protein ligase activity; zinc ion binding	ubiquitin ligase complex
Chromosome 20 open reading frame 20	C20orf20	1.52871	1.64894	1.78909	1.67822	GI_40353206-S
Chromosome 20 open reading frame 36	C20orf36	1.17814	0.905514	0.905419	0.707834	GI_8922738-S	protein modification	protein-L-isoaspartate (D-aspartate) O-methyltransferase activity
Chromosome 20 open reading frame 9	C20orf9	0.870398	0.849078	0.798368	0.857468	GI_7705768-S
Chromosome 21 open reading frame 5	C21orf5	0.784225	0.853723	0.752154	0.834375	GI_4826652-S	development	molecular_function unknown	cellular_component unknown
Chromosome 3 open reading frame 6	C3orf6	0.874787	0.867932	0.748948	0.698641	GI_33186926-A
Chromosome 5 open reading frame 4	C5orf4	0.831425	0.699663	0.534873	0.737711	GI_7705942-A	metabolism	catalytic activity
Chromosome 6 open reading frame 139	C6orf139	1.44734	1.86213	2.10037	1.28194	GI_40068060-S
Chromosome 6 open reading frame 167	C6orf167	0.945003	1.30327	1.50147	1.20528	GI_38348255-S
Chromosome 6 open reading frame 64	C6orf64	0.803983	0.76339	0.784464	0.928371	GI_8922866-S
Chromosome 6 open reading frame 68	C6orf68	0.890929	1.01306	1.37406	1.21564	GI_34147547-S	metabolism	transferase activity
Chromosome 6 open reading frame 85	C6orf85	0.770745	0.784706	0.696902	0.746129	GI_24431990-S	transport	transporter activity	integral to membrane
Chromosome 9 open reading frame 100	C9orf100	0.745378	0.778251	0.710176	0.823957	GI_14249513-S
Chromosome 9 open reading frame 12	C9orf12	2.34434	2.06279	2.1776	1.9992	GI_34222142-S		kinase activity
Chromosome 9 open reading frame 127	C9orf127	0.801579	0.885708	0.662877	0.750169	GI_27552763-S			integral to membrane
Chromosome 9 open reading frame 3	C9orf3	0.933041	1.12796	1.40621	1.18797	GI_24432057-S	proteolysis and peptidolysis	aminopeptidase activity; membrane alanyl aminopeptidase activity; metallopeptidase activity
Chromosome 9 open reading frame 40	C9orf40	0.790064	0.710289	0.772679	1.01667	GI_8922232-S		actin binding
Chromosome 9 open reading frame 95	C9orf95	0.833481	0.921101	1.32943	1.16398	GI_8923529-S	pyridine nucleotide biosynthesis	ATP binding; kinase activity; transferase activity; uridine kinase activity
Chromosome X open reading frame 41	CXorf41	1.02055	0.889095	1.00097	0.667874	GI_33859792-S
Claudin 12	CLDN12	2.04617	2.46376	2.91091	1.86282	GI_37537523-S		structural molecule activity	integral to membrane; tight junction
Cleavage and polyadenylation specific factor 4, 30kDa	CPSF4	1.18629	1.19919	1.2178	1.21119	GI_5729938-S	mRNA processing	RNA binding	nucleus
Cluster 101007 , UniGene build 163	Hs.101007	0.898418	0.721834	0.682219	1.01105	Hs.101007-S
Cluster 153400 , UniGene build 163	Hs.153400	1.05061	0.861176	1.10645	0.672951	Hs.153400-S
Cluster 16346 , UniGene build 163	Hs.16346	1.18993	1.31986	1.08653	1.34087	Hs.16346-S
Cluster 195400 , UniGene build 163	Hs.195400	1.08658	0.913418	0.684437	0.706087	Hs.195400-S
Cluster 196008 , UniGene build 163	Hs.196008	0.695217	0.718457	0.633005	0.862795	Hs.196008-S
Cluster 21177 , UniGene build 163	Hs.21177	0.836507	0.747562	0.748789	1.07006	Hs.21177-S
Cluster 289044 , UniGene build 163	Hs.289044	1.06366	1.26456	1.27507	1.2375	Hs.289044-S
Cluster 296743 , UniGene build 163	Hs.296743	0.874957	0.843624	0.651802	0.648486	Hs.296743-S
Cluster 307772 , UniGene build 163	Hs.307772	1.51776	1.78249	2.73161	1.87484	Hs.307772-S
Cluster 318549 , UniGene build 163	Hs.318549	0.750587	1.03954	1.00522	0.751088	Hs.318549-S
Cluster 333732 , UniGene build 163	Hs.333732	1.15065	1.39186	1.68301	1.38445	Hs.333732-S
Cluster 350550 , UniGene build 163	Hs.350550	0.928395	1.11518	1.43333	0.778448	Hs.350550-S
Cluster 371609 , UniGene build 163	Hs.371609	0.897398	0.780914	0.74006	0.885733	Hs.371609-S
Cluster 374838 , UniGene build 163	Hs.374838	0.852544	0.826385	0.768733	0.842587	Hs.374838-S
Cluster 400456 , UniGene build 163	Hs.400456	0.799339	0.710077	0.849661	0.935162	Hs.400456-S
Cluster 43047 , UniGene build 163	Hs.43047	0.914312	1.49868	1.52479	1.57741	Hs.43047-S
Cluster 440492 , UniGene build 163	Hs.440492	0.976044	1.28827	1.44766	1.28409	Hs.440492-S
Cluster 448642 , UniGene build 163	Hs.448642	0.908414	0.991802	0.989506	0.687585	Hs.448642-S
Cluster 477011 , UniGene build 163	Hs.477011	1.21623	1.31408	1.11086	1.23913	Hs.477011-S
Cluster 493562 , UniGene build 163	Hs.493562	1.11801	0.844255	0.983989	0.657229	Hs.493562-S
Cluster 496654 , UniGene build 163	Hs.496654	1.04028	1.13039	1.25232	1.13801	Hs.496654-S
Cluster 522735 , UniGene build 163	Hs.522735	0.870355	0.799894	0.716418	0.886649	Hs.522735-S
Cluster 523346 , UniGene build 163	Hs.523346	1.04	1.1863	1.35448	0.790846	Hs.523346-S
Cluster 55028 , UniGene build 163	Hs.55028	0.991351	1.04567	1.16657	1.30469	Hs.55028-S
Cluster 61558 , UniGene build 163	Hs.61558	0.79596	0.925693	0.948683	1.04513	Hs.61558-S
C-myc binding protein	MYCBP	1.01223	1.29907	1.40951	1.33293	GI_8850230-S	regulation of transcription, DNA-dependent	transcription coactivator activity	mitochondrion; nucleus
CNDP dipeptidase 2 (metallopeptidase M20 family)	CNDP2	0.809784	0.829426	0.699274	0.830898	GI_8922698-S	proteolysis and peptidolysis	carboxypeptidase activity; hydrolase activity; metallopeptidase activity
Cofilin 2 (muscle)	CFL2	1.07183	1.35369	1.56632	1.50563	GI_33946276-A		actin binding	cytoskeleton; nucleus
Cold inducible RNA binding protein	CIRBP	1.15306	0.902564	0.81893	0.85724	GI_4502846-S	nuclear mRNA splicing, via spliceosome; response to cold	RNA binding; nucleic acid binding	nucleus
Collagen, type IV, alpha 3 (Goodpasture antigen) binding protein	COL4A3BP	0.852176	0.760789	0.745398	0.559517	GI_14165451-A	immune response; protein amino acid phosphorylation	protein serine/threonine kinase activity; transferase activity	cellular_component unknown
Collagen, type IX, alpha 1	COL9A1	0.772857	0.87843	0.863315	0.998064	GI_17978503-A	organogenesis; phosphate transport	extracellular matrix structural constituent	collagen type IX; cytoplasm; extracellular matrix (sensu Metazoa)
Collagen, type XVI, alpha 1	COL16A1	0.9485	0.653285	0.607583	0.589204	GI_18641351-S	cell adhesion; phosphate transport; pregnancy	structural molecule activity	collagen type XVI; cytoplasm; extracellular matrix (sensu Metazoa)
COMM domain containing 7	COMMD7	0.972612	0.909011	0.798382	0.838347	GI_29789284-S
Component of oligomeric golgi complex 2	COG2	1.09883	1.17007	1.17517	1.51006	GI_6678675-S	Golgi organization and biogenesis; intra-Golgi transport; intracellular protein transport; oligosaccharide biosynthesis; protein amino acid glycosylation	protein transporter activity	Golgi membrane; Golgi transport complex
Connective tissue growth factor	CTGF	0.867861	0.532773	0.521472	0.608253	GI_4503122-S	DNA metabolism; cell adhesion; cell motility; epidermis development; regulation of cell growth; response to wounding	heparin binding; insulin-like growth factor binding; protein binding	extracellular matrix (sensu Metazoa); extracellular space; plasma membrane; soluble fraction
Copine VIII	CPNE8	1.17754	1.20384	1.38691	1.20937	GI_38683845-S
Core-binding factor, beta subunit	CBFB	0.850384	1.17653	1.2328	1.32186	GI_13124880-A	transcription from Pol II promoter	RNA polymerase II transcription factor activity; transcription coactivator activity	nucleus
Core-binding factor, runt domain, alpha subunit 2; translocated to, 2	CBFA2T2	0.818372	0.844134	0.78834	0.925897	GI_28610154-A	regulation of transcription, DNA-dependent	transcription factor activity	nucleus
CP110 protein	CP110	1.02002	1.09969	1.25762	0.87818	GI_34222317-S	biological_process unknown	molecular_function unknown	cellular_component unknown
Creatine kinase, mitochondrial 1 (ubiquitous)	CKMT1	0.951674	0.793615	0.752084	0.76535	GI_11641403-S		creatine kinase activity	mitochondrion
Crystallin, alpha B	CRYAB	0.924263	0.935432	0.689893	0.600273	GI_4503056-S	muscle contraction; protein folding; visual perception	structural constituent of eye lens; unfolded protein binding	cytoplasm; nucleus
CSE1 chromosome segregation 1-like (yeast)	CSE1L	1.06001	1.18747	1.67356	1.64144	GI_29029560-I	apoptosis; cell proliferation; protein transport; protein-nucleus import, docking	binding; importin-alpha export receptor activity; protein transporter activity	cytoplasm; nuclear pore; nucleus
CTD (carboxy-terminal domain, RNA polymerase II, polypeptide A) small phosphatase 1	CTDSP1	0.834576	1.26829	0.955924	1.11965	GI_10864008-I	biological_process unknown	hydrolase activity; phosphoprotein phosphatase activity	nucleus
CUG triplet repeat, RNA binding protein 2	CUGBP2	0.349163	0.285284	0.266409	0.362799	GI_5729815-S	neuromuscular junction development; nuclear mRNA splicing, via spliceosome; regulation of heart contraction rate	RNA binding
CutC copper transporter homolog (E.coli)	CUTC	1.00606	1.07337	1.29168	1.09328	GI_7705727-S
Cyclin E2	CCNE2	1.18191	1.38435	1.61875	1.38799	GI_17318566-A	cell cycle checkpoint; cytokinesis; regulation of cell cycle; regulation of cyclin dependent protein kinase activity		nucleus
Cyclin H	CCNH	0.865237	0.948092	0.869734	0.778029	GI_17738313-S	DNA repair; cell cycle; regulation of cyclin dependent protein kinase activity; regulation of transcription, DNA-dependent		nucleus
Cyclin K	CCNK	0.946973	1.24947	1.28081	1.36143	GI_38176157-S	G-protein coupled receptor protein signaling pathway; cell cycle; cytokinesis; mitosis; regulation of cyclin dependent protein kinase activity; regulation of transcription, DNA-dependent; transcription from Pol II promoter; visual perception	rhodopsin-like receptor activity	integral to membrane
Cyclin-dependent kinase 2	CDK2	1.17376	1.48268	1.47878	1.55553	GI_16936527-I	G2/M transition of mitotic cell cycle; cytokinesis; mitosis; positive regulation of cell proliferation; protein amino acid phosphorylation; regulation of DNA replication; traversing start control point of mitotic cell cycle	ATP binding; cyclin-dependent protein kinase activity; protein serine/threonine kinase activity; transferase activity	cytoplasm; nucleus
Cyclin-dependent kinase 2	CDK2	1.1417	1.79102	1.58704	1.54044	GI_16936529-A	G2/M transition of mitotic cell cycle; cytokinesis; mitosis; positive regulation of cell proliferation; protein amino acid phosphorylation; regulation of DNA replication; traversing start control point of mitotic cell cycle	ATP binding; cyclin-dependent protein kinase activity; protein serine/threonine kinase activity; transferase activity	cytoplasm; nucleus
Cyclin-dependent kinase 8	CDK8	1.04424	1.1092	1.266	1.2612	GI_4502744-S	cytokinesis; protein amino acid phosphorylation; regulation of cell cycle; regulation of transcription, DNA-dependent	ATP binding; protein serine/threonine kinase activity; transferase activity
Cyclin-dependent kinase inhibitor 1A (p21, Cip1)	CDKN1A	1.6311	1.57592	1.3944	1.57957	GI_17978496-A	cell cycle arrest; induction of apoptosis by intracellular signals; negative regulation of cell proliferation; regulation of cyclin dependent protein kinase activity	cyclin-dependent protein kinase inhibitor activity; kinase activity; protein kinase activity	nucleus
Cysteine and glycine-rich protein 2	CSRP2	0.895243	0.773996	0.71351	0.714573	GI_4503100-S	cell differentiation; cell growth; cell proliferation; muscle development	zinc ion binding	nucleus
Cysteine-rich with EGF-like domains 1	CRELD1	0.965873	0.862691	0.750988	0.949355	GI_22095396-S		calcium ion binding; structural molecule activity
Cytidine monophosphate N-acetylneuraminic acid synthetase	CMAS	1.0857	1.04853	1.42881	0.793817	GI_22027483-S	lipopolysaccharide biosynthesis	N-acylneuraminate cytidylyltransferase activity	nucleus
Cytochrome b reductase 1	CYBRD1	0.925145	1.61433	1.7153	0.93616	GI_19923602-S	electron transport	transferase activity	integral to membrane
Cytochrome b5 reductase b5R.2	CYB5R2	1.01215	0.871144	0.701748	0.961573	GI_7706442-S	electron transport	cytochrome-b5 reductase activity; oxidoreductase activity	membrane; soluble fraction
Cytochrome c, somatic	CYCS	0.981907	0.904162	0.906178	0.72301	GI_34328939-S	DNA fragmentation during apoptosis; caspase activation via cytochrome c; cellular respiration; electron transport	electron transporter, transferring electrons from CoQH2-cytochrome c reductase complex and cytochrome c oxidase complex activity; heme binding; protein binding	cytosol; mitochondrial electron transport chain; mitochondrial intermembrane space
Cytochrome P450, family 27, subfamily A, polypeptide 1	CYP27A1	0.870059	0.882329	0.645106	0.830311	GI_13904863-S	electron transport	steroid hydroxylase activity	membrane; mitochondrion
Cytoplasmic linker 2	CYLN2	0.818329	0.927797	0.723264	0.771993	GI_14702161-A			microtubule associated complex
Cytoskeleton-associated protein 4	CKAP4	1.01041	1.24981	1.06345	1.38982	GI_19920316-S			integral to membrane; membrane fraction
DAZ associated protein 2	DAZAP2	0.518555	0.29469	0.303722	0.655224	GI_41281480-S
DCP2 decapping enzyme homolog (S. cerevisiae)	DCP2	1.0147	1.27768	1.37278	1.35217	GI_37537718-S		hydrolase activity
DEAD (Asp-Glu-Ala-Asp) box polypeptide 39	DDX39	1.16032	1.11121	1.30675	1.13211	GI_21040370-A		ATP binding; ATP-dependent helicase activity; RNA binding; hydrolase activity; nucleic acid binding	nucleus
DEAD (Asp-Glu-Ala-Asp) box polypeptide 52	DDX52	1.0328	1.27693	1.32609	1.33486	GI_38569502-I		ATP binding; ATP-dependent helicase activity; RNA binding; hydrolase activity; nucleic acid binding	nucleus
DEAD (Asp-Glu-Ala-Asp) box polypeptide 52	DDX52	1.12308	1.24184	1.34698	1.08101	GI_38569504-A		ATP binding; ATP-dependent helicase activity; RNA binding; hydrolase activity; nucleic acid binding	nucleus
Deafness, autosomal dominant 5	DFNA5	0.786035	0.867861	0.730029	0.868239	GI_4758153-S	perception of sound
DEAH (Asp-Glu-Ala-His) box polypeptide 33	DHX33	1.19255	1.22652	1.25264	1.12172	GI_20336301-S		ATP binding; ATP-dependent helicase activity; hydrolase activity; nucleic acid binding	nucleus
Decay accelerating factor for complement (CD55, Cromer blood group system)	DAF	1.06849	1.23497	1.36756	1.34942	GI_40788009-S	complement activation, classical pathway		integral to plasma membrane; soluble fraction
Degenerative spermatocyte homolog 1, lipid desaturase (Drosophila)	DEGS1	0.976039	1.27895	1.2243	1.15783	GI_21614500-A	fatty acid biosynthesis; fatty acid desaturation	electron transporter activity; oxidoreductase activity; oxidoreductase activity, acting on paired donors, with oxidation of a pair of donors resulting in the reduction of molecular oxygen to two molecules of water	endoplasmic reticulum; integral to plasma membrane; membrane fraction
Dehydrogenase/reductase (SDR family) member 10	DHRS10	0.975617	0.954666	0.851513	0.800317	GI_7705906-S	metabolism	oxidoreductase activity
Deleted in lymphocytic leukemia, 2	DLEU2	0.900285	1.03168	1.48379	1.02218	GI_5174494-S	negative regulation of cell cycle
Dendritic cell-derived ubiquitin-like protein	DC-UbP	1.2755	1.11259	1.14108	1.21057	GI_22748634-S	protein modification
Density-regulated protein	DENR	1.18472	1.27684	1.42261	1.44115	GI_27501445-S	translational initiation	translation initiation factor activity	cellular_component unknown
Deoxyribonuclease II, lysosomal	DNASE2	0.875069	0.818688	0.7809	0.841657	GI_4503348-S	DNA metabolism; apoptosis; development	DNA binding; deoxyribonuclease II activity; endonuclease activity; hydrolase activity	lysosome
DEP domain containing 1	DEPDC1	0.846567	0.69708	0.801348	0.649455	GI_41282232-S	intracellular signaling cascade	GTPase activator activity
DEP domain containing 1B	DEPDC1B	1.10642	1.44212	1.68258	1.36888	GI_23510330-S	intracellular signaling cascade	GTPase activator activity
Derived by automated computational analysis using gene prediction method: GNOMON. Supporting evidence includes similarity to: 1 mRNA; Accession NM_001001697 represents GeneID 401011; PREDICTED: Homo sapiens similar to FLJ41821 protein (LOC400856), mRNA.	na	1.17434	0.841605	0.999387	0.614687	GI_42662303-S
Desmuslin	DMN	0.80252	0.812553	0.710031	0.706312	GI_24586683-A		protein binding; structural constituent of muscle	intermediate filament
Diacylglycerol kinase, delta 130kDa	DGKD	1.08881	0.912014	0.743925	0.842685	GI_25777595-A	cell growth; development; diacylglycerol metabolism; epidermal growth factor receptor signaling pathway; immune response; intracellular signaling cascade; protein homooligomerization; protein kinase C activation; second-messenger-mediated signaling	diacylglycerol binding; diacylglycerol kinase activity; protein binding	cytoplasm
Dicer1, Dcr-1 homolog (Drosophila)	DICER1	1.09898	1.11885	1.30601	1.00718	GI_29294648-A	RNA interference, targeting of mRNA for destruction; RNA processing	ATP binding; ATP-dependent helicase activity; double-stranded RNA binding; endonuclease activity; hydrolase activity; ribonuclease III activity	intracellular
Dickkopf homolog 1 (Xenopus laevis)	DKK1	2.31255	1.60521	1.25068	0.889218	GI_7110718-S	Wnt receptor signaling pathway; development; negative regulation of Wnt receptor signaling pathway	growth factor activity; signal transducer activity	extracellular region
Dimethylarginine dimethylaminohydrolase 1	DDAH1	0.792816	0.800961	0.705684	0.488555	GI_31881756-S	arginine catabolism; nitric oxide mediated signal transduction	dimethylargininase activity; hydrolase activity
Dipeptidylpeptidase 3	DPP3	0.795741	0.811892	0.705866	0.732679	GI_18491025-A	proteolysis and peptidolysis	aminopeptidase activity; dipeptidyl-peptidase III activity; hydrolase activity; metallopeptidase activity	cytoplasm
Discoidin, CUB and LCCL domain containing 2	DCBLD2	1.12965	1.53603	1.94736	1.77909	GI_21314771-S	cell adhesion; intracellular receptor-mediated signaling pathway; negative regulation of cell growth; wound healing	protein binding	cell surface; integral to membrane; integral to plasma membrane
Discs, large (Drosophila) homolog-associated protein 4	DLGAP4	0.999195	0.953318	0.775117	0.783553	GI_34335250-I	cell-cell signaling		membrane
Discs, large homolog 5 (Drosophila)	DLG5	0.820326	0.657242	0.532547	1.00229	GI_28466996-S	cell-cell adhesion; intracellular signaling cascade; regulation of cell cycle	protein binding; receptor signaling complex scaffold activity	plasma membrane
Dishevelled associated activator of morphogenesis 1	DAAM1	0.897382	0.74753	0.76239	0.699143	GI_21071076-S	actin cytoskeleton organization and biogenesis; cell organization and biogenesis	Rho GTPase binding; actin binding
Dishevelled associated activator of morphogenesis 2	DAAM2	0.772356	0.995338	0.759965	0.935607	GI_40548414-S	actin cytoskeleton organization and biogenesis; cell organization and biogenesis	Rho GTPase binding; actin binding
Dishevelled, dsh homolog 3 (Drosophila)	DVL3	0.89359	0.752075	0.816572	1.0248	GI_41406096-S	development; frizzled signaling pathway; heart development; intracellular signaling cascade; neurogenesis	kinase activity; protein binding; signal transducer activity	intracellular
Distal-less homeo box 1	DLX1	1.12265	1.38832	1.25361	1.0013	GI_31342420-S	development; regulation of transcription, DNA-dependent	transcription factor activity	nucleus
DKFZP434B0335 protein	DKFZP434B0335	0.903213	0.928781	0.77062	0.78857	GI_32698703-S			integral to membrane
DKFZP434C245 protein	DKFZP434C245	0.884763	0.701429	0.723753	0.878802	GI_31377769-S
DKFZP564O243 protein	DKFZP564O243	0.94063	0.855619	0.705109	0.843567	GI_34147328-S	aromatic compound metabolism	hydrolase activity
DNA cross-link repair 1A (PSO2 homolog, S. cerevisiae)	DCLRE1A	0.958193	1.05464	1.24639	1.12231	GI_42734318-S
DNA replication complex GINS protein PSF2	Pfs2	1.28623	1.41463	1.40146	1.14742	GI_7706366-S	DNA replication		nucleus
DNA replication factor	CDT1	1.25295	1.44353	1.2921	1.26312	GI_19923847-S	DNA replication; DNA replication checkpoint; cell cycle; regulation of DNA replication initiation	DNA binding	nucleus; replication fork
DNA-damage-inducible transcript 4	DDIT4	1.32115	1.23219	1.4451	1.24209	GI_9506686-S
DnaJ (Hsp40) homolog, subfamily C, member 12	DNAJC12	0.998932	0.826087	0.855479	0.755344	GI_41406092-I	protein folding	heat shock protein binding; unfolded protein binding
Dnaj-like protein	LOC148418	0.959615	1.21652	1.27924	1.23095	GI_37540068-S
Docking protein 1, 62kDa (downstream of tyrosine kinase 1)	DOK1	0.950245	1.10466	0.833004	0.83035	GI_4755133-S	cell surface receptor linked signal transduction; transmembrane receptor protein tyrosine kinase signaling pathway	insulin receptor binding; protein binding
Dopachrome tautomerase (dopachrome delta-isomerase, tyrosine-related protein 2)	DCT	0.731921	0.799965	0.577583	0.514538	GI_6041666-S	epidermis development; melanin biosynthesis from tyrosine; melanin metabolism	copper ion binding; dopachrome isomerase activity; oxidoreductase activity	integral to membrane
DOT1-like, histone H3 methyltransferase (S. cerevisiae)	DOT1L	1.25952	1.21299	1.12396	1.27128	GI_22094134-S	chromatin modification	histone-lysine N-methyltransferase activity	nucleus
Down syndrome critical region gene 1	DSCR1	0.990118	0.924384	0.951038	0.754871	GI_44680111-S	calcium-mediated signaling; central nervous system development; circulation; signal transduction	transcription factor activity	nucleus
Downstream neighbor of SON	DONSON	0.944339	1.3286	1.4836	1.12483	GI_22035582-I	biological_process unknown	molecular_function unknown	cellular_component unknown
Downstream neighbor of SON	DONSON	1.00756	1.32242	1.4433	1.1426	GI_22035585-A	biological_process unknown	molecular_function unknown	cellular_component unknown
Drebrin 1	DBN1	0.881034	0.818349	0.587503	0.880912	GI_18426914-A	actin filament organization; neurogenesis; regulation of dendrite morphogenesis; regulation of neuronal synaptic plasticity	actin binding; profilin binding	actin cytoskeleton; actomyosin; cytoplasm; dendrite; intracellular
Dual specificity phosphatase 12	DUSP12	0.960725	1.09714	1.23872	1.16227	GI_6005955-S	protein amino acid dephosphorylation	hydrolase activity; nucleic acid binding; protein tyrosine phosphatase activity; protein tyrosine/serine/threonine phosphatase activity; zinc ion binding	nucleus
Dual specificity phosphatase 4	DUSP4	1.12198	1.30367	1.41862	1.32551	GI_34328908-I	MAPKKK cascade; protein amino acid dephosphorylation; regulation of cell cycle	MAP kinase phosphatase activity; hydrolase activity; protein tyrosine/threonine phosphatase activity	nucleus
Dual-specificity tyrosine-(Y)-phosphorylation regulated kinase 2	DYRK2	1.71963	1.72111	1.81619	1.51717	GI_5922002-A	protein amino acid phosphorylation	ATP binding; magnesium ion binding; manganese ion binding; protein serine/threonine kinase activity; protein-tyrosine kinase activity; transferase activity	cytoplasm
Dynein, cytoplasmic, intermediate polypeptide 1	DNCI1	0.812029	0.695591	0.626745	0.576061	GI_4758177-S		motor activity	cytoplasmic dynein complex
Dyskeratosis congenita 1, dyskerin	DKC1	1.22797	1.33534	1.54461	1.05952	GI_15011921-S	cell proliferation; rRNA processing; regulation of cell cycle; telomerase-dependent telomere maintenance	RNA binding; pseudouridylate synthase activity; telomerase activity	chromosome, telomeric region; nucleolus; nucleoplasm; telomerase holoenzyme complex
E2F transcription factor 7	E2F7	1.25372	1.49444	1.60407	1.59334	GI_44955909-S	regulation of cell cycle; regulation of transcription, DNA-dependent	transcription factor activity	transcription factor complex
E74-like factor 4 (ets domain transcription factor)	ELF4	1.06695	1.26722	1.09156	1.34777	GI_4503554-S	regulation of transcription, DNA-dependent; transcription from Pol II promoter	transcription coactivator activity; transcription factor activity	nucleus
Early growth response 1	EGR1	1.93522	1.53587	1.53193	1.46786	GI_31317226-S	regulation of transcription, DNA-dependent	transcription factor activity; zinc ion binding	nucleus
Echinoderm microtubule associated protein like 2	EML2	0.992906	0.961383	0.918771	0.812357	GI_6912355-S	perception of sound; visual perception		microtubule associated complex
Ecotropic viral integration site 5	EVI5	1.14793	1.54196	1.39386	1.24112	GI_19923324-S	cell proliferation; development	protein binding
Ectonucleotide pyrophosphatase/phosphodiesterase 2 (autotaxin)	ENPP2	0.885037	0.795395	0.631625	0.74829	GI_20070229-S	G-protein coupled receptor protein signaling pathway; cell motility; chemotaxis; nucleotide metabolism; phosphate metabolism	endonuclease activity; hydrolase activity; nucleic acid binding; nucleotide diphosphatase activity; phosphodiesterase I activity; transcription factor binding	integral to plasma membrane
EF hand domain family, member D2	EFHD2	1.0773	1.4323	1.46661	1.45277	GI_42734435-S		calcium ion binding
EF-hand domain (C-terminal) containing 1	EFHC1	0.968877	0.758698	0.733327	0.707051	GI_8922435-S	muscle development	calcium ion binding
Elongation factor, RNA polymerase II, 2	ELL2	1.44402	1.4795	1.53557	1.32443	GI_34222159-S	RNA elongation from Pol II promoter; regulation of transcription, DNA-dependent	RNA polymerase II transcription factor activity	nucleus; transcription elongation factor complex
Endoplasmic reticulum thioredoxin superfamily member, 18 kDa	TLP19	1.10784	1.24504	1.38521	1.34005	GI_23943808-S	electron transport	electron transporter activity	endoplasmic reticulum
Endothelial differentiation, lysophosphatidic acid G-protein-coupled receptor, 2	EDG2	0.795757	0.873004	0.737244	0.780157	GI_45580697-A	G-protein coupled receptor protein signaling pathway; phospholipase C activation; positive regulation of I-kappaB kinase/NF-kappaB cascade; positive regulation of cytosolic calcium ion concentration	lysosphingolipid and lysophosphatidic acid receptor activity; signal transducer activity	integral to plasma membrane
EPH receptor B4	EPHB4	0.961272	1.10697	1.15851	1.26761	GI_32528300-S	cell proliferation; organogenesis; protein amino acid phosphorylation; transmembrane receptor protein tyrosine kinase signaling pathway	ATP binding; ephrin receptor activity; protein-tyrosine kinase activity; transferase activity	integral to plasma membrane
Ephrin-B3	EFNB3	0.854977	0.919774	0.787738	0.854408	GI_38201712-S	cell-cell signaling; development; neurogenesis	transmembrane-ephrin receptor activity	integral to plasma membrane
Epidermal growth factor receptor pathway substrate 8	EPS8	0.830396	0.952247	0.822025	0.85097	GI_34222299-S	cell proliferation; epidermal growth factor receptor signaling pathway; signal transduction	SH3/SH2 adaptor protein activity
Epimorphin	EPIM	1.27851	1.44948	1.57854	1.61113	GI_37577286-A	ectoderm development; intracellular protein transport; organogenesis; signal transduction	protein transporter activity	integral to membrane; microsome; soluble fraction
Ethanolamine kinase 1	ETNK1	0.764941	0.657182	0.750973	0.911143	GI_21071078-S	phosphatidylethanolamine biosynthesis	ethanolamine kinase activity; transferase activity	cytoplasm
Eukaryotic translation initiation factor 2-alpha kinase 3	EIF2AK3	1.18383	1.11648	1.42289	1.24179	GI_21361154-S	protein amino acid phosphorylation; regulation of translation; response to unfolded protein	ATP binding; protein serine/threonine kinase activity; transferase activity	endoplasmic reticulum; integral to membrane
Eukaryotic translation initiation factor 4 gamma, 3	EIF4G3	0.914482	0.860967	0.812313	0.748731	GI_10092600-S	regulation of translational initiation	RNA cap binding; translation initiation factor activity	eukaryotic translation initiation factor 4F complex
Eukaryotic translation initiation factor 5A2	EIF5A2	0.995782	1.38768	1.62064	1.16081	GI_33187364-S	translational initiation	nucleic acid binding; translation initiation factor activity
Eukaryotic translation termination factor 1	ETF1	1.23493	1.51456	1.53016	1.3861	GI_4759033-S	protein biosynthesis; translational termination	protein binding; ribosome binding; translation release factor activity, codon specific	cytoplasm
Exostoses (multiple)-like 1	EXTL1	0.893147	0.780933	0.616885	0.826577	GI_4758317-S	skeletal development	glucuronosyl-N-acetylglucosaminyl-proteoglycan 4-alpha-N-acetylglucosaminyltransferase activity; transferase activity, transferring glycosyl groups	endoplasmic reticulum; integral to membrane
Family with sequence similarity 14, member A	FAM14A	1.05818	0.899177	0.832071	0.547708	GI_14042963-S	response to pest, pathogen or parasite		integral to membrane
Family with sequence similarity 35, member A	FAM35A	1.14443	1.42666	1.57121	1.25519	GI_12963480-S
Family with sequence similarity 53, member B	FAM53B	1.24345	1.33447	1.1787	1.20783	GI_42734309-S	biological_process unknown	S-adenosylmethionine-dependent methyltransferase activity	cellular_component unknown
Far upstream element (FUSE) binding protein 1	FUBP1	1.16444	1.123	1.26269	1.23145	GI_17402899-S	phosphate transport; regulation of transcription, DNA-dependent	transcription factor activity	cytoplasm; nucleus
Fasciculation and elongation protein zeta 1 (zygin I)	FEZ1	0.886636	0.77901	0.604894	0.590875	GI_17105402-I	axon guidance; cell adhesion; neurogenesis
Fatty acid synthase	FASN	0.328465	0.322488	0.273527	0.27702	GI_41872630-S	biosynthesis; fatty acid biosynthesis	3-oxoacyl-[acyl-carrier protein] reductase activity; 3-oxoacyl-[acyl-carrier protein] synthase activity; S-adenosylmethionine-dependent methyltransferase activity; [acyl-carrier protein] S-acetyltransferase activity; [acyl-carrier protein] S-malonyltransferase activity; alcohol dehydrogenase activity, zinc-dependent; cofactor binding; enoyl-[acyl-carrier protein] reductase (NADPH, B-specific) act…
FBJ murine osteosarcoma viral oncogene homolog B	FOSB	1.51466	1.23152	1.34818	1.42117	GI_5803016-S	behavior; development; negative regulation of transcription from Pol II promoter; regulation of cell cycle; regulation of transcription, DNA-dependent	DNA binding; transcription factor binding	nucleus
F-box and leucine-rich repeat protein 12	FBXL12	1.77576	1.90337	1.61818	1.4818	GI_8923178-S	ubiquitin cycle
F-box and leucine-rich repeat protein 22	FBXL22	1.11266	0.93224	1.08408	0.607665	GI_42794272-S	ubiquitin cycle
F-box and leucine-rich repeat protein 7	FBXL7	1.55513	1.46902	1.63467	1.53325	GI_21071079-S	ubiquitin cycle
F-box protein 32	FBXO32	1.39471	0.954946	0.946726	1.05271	GI_22547143-A	ubiquitin cycle
Fer-1-like 3, myoferlin (C. elegans)	FER1L3	0.878725	0.923401	0.78835	0.785126	GI_19718758-A	circulation; muscle contraction		integral to membrane; nuclear membrane; plasma membrane
Ferredoxin reductase	FDXR	0.819224	0.817709	0.676527	0.890543	GI_13435349-A	cholesterol metabolism; electron transport; steroid biosynthesis	ferredoxin-NADP+ reductase activity; oxidoreductase activity	mitochondrion
Fibronectin leucine rich transmembrane protein 3	FLRT3	1.1984	1.29859	1.38848	1.42076	GI_38202220-A	cell adhesion	protein binding, bridging; receptor signaling protein activity	extracellular matrix (sensu Metazoa); integral to plasma membrane
Fibronectin type 3 and SPRY domain containing 1	FSD1	0.860156	0.733179	0.619686	0.585372	GI_13236584-S	biological_process unknown	molecular_function unknown	intracellular
Fidgetin-like 1	FIGNL1	1.11087	1.19433	1.31654	1.14323	GI_31742535-S		ATP binding; nucleoside-triphosphatase activity; nucleotide binding
FK506 binding protein 11, 19 kDa	FKBP11	1.09325	1.10169	1.27815	1.32644	GI_7706130-S	protein folding	isomerase activity; peptidyl-prolyl cis-trans isomerase activity
FK506 binding protein 3, 25kDa	FKBP3	1.02048	1.22661	1.31171	1.09248	GI_17149845-S	protein folding	FK506 binding; isomerase activity; peptidyl-prolyl cis-trans isomerase activity; receptor activity	nucleus
FKSG44 gene	FKSG44	1.22125	1.43337	1.11083	1.39323	GI_31982912-S		binding	cytoskeleton
FLJ39237 protein	FLJ39237	0.87775	0.92594	0.734241	0.937998	GI_38348415-S
Flotillin 2	FLOT2	0.797871	0.983392	0.97475	1.02739	GI_4758393-S	cell adhesion; epidermis development	protein binding	flotillin complex; integral to membrane; plasma membrane
FN5 protein	FN5	1.2756	1.56865	1.59746	1.75877	GI_9910225-S	biological_process unknown	molecular_function unknown	cellular_component unknown
Folylpolyglutamate synthase	FPGS	1.14296	1.31163	1.22238	1.16226	GI_22024384-S	biosynthesis; folic acid and derivative biosynthesis; nucleobase, nucleoside, nucleotide and nucleic acid metabolism; one-carbon compound metabolism	ATP binding; ligase activity; tetrahydrofolylpolyglutamate synthase activity	cytosol; mitochondrion
Forkhead box F2	FOXF2	1.16796	1.30694	1.11836	1.10357	GI_4557594-S	regulation of transcription, DNA-dependent; transcription from Pol II promoter	RNA polymerase II transcription factor activity; transcription coactivator activity	nucleus; transcription factor complex
Forkhead box J2	FOXJ2	1.25979	1.34358	1.24126	1.30291	GI_38146114-S	regulation of transcription, DNA-dependent	transcription factor activity	nucleus
Formin binding protein 1	FNBP1	0.798945	0.743351	0.585021	0.771795	GI_38524621-S	protein biosynthesis	RNA binding; structural constituent of ribosome	intracellular; ribosome
Formin homology 2 domain containing 3	FHOD3	0.9012	0.664377	0.667917	0.733186	GI_42661382-S	cell organization and biogenesis	actin binding
Forty-two-three domain containing 1	DKFZp761B1514	0.629954	0.562651	0.508054	0.672262	GI_42716294-S
FOS-like antigen 1	FOSL1	1.22354	1.62054	1.68752	1.4965	GI_34734076-S	cellular defense response; chemotaxis; positive regulation of cell proliferation; regulation of transcription from Pol II promoter; response to virus	transcription factor activity	nucleus
Frizzled homolog 6 (Drosophila)	FZD6	0.590968	0.449101	0.442196	0.649493	GI_34734078-S	G-protein coupled receptor protein signaling pathway; cell surface receptor linked signal transduction; development; establishment of tissue polarity; frizzled signaling pathway	G-protein coupled receptor activity; Wnt receptor activity; non-G-protein coupled 7TM receptor activity	integral to plasma membrane
Fucosidase, alpha-L- 1, tissue	FUCA1	0.84071	0.784045	0.659384	0.755597	GI_24475878-S	carbohydrate metabolism; glycosaminoglycan catabolism	alpha-L-fucosidase activity; hydrolase activity, acting on glycosyl bonds	cytoplasm; lysosome
Fukutin related protein	FKRP	1.18283	1.15633	1.23352	1.18071	GI_36951139-S		transferase activity	Golgi apparatus; integral to membrane
FUS interacting protein (serine-arginine rich) 1	FUSIP1	1.01431	1.10615	1.39455	1.0097	GI_16905515-I	assembly of spliceosomal tri-snRNP; cytoplasmic transport; mRNA-nucleus export; negative regulation of nuclear mRNA splicing, via spliceosome; nuclear mRNA 5'-splice site recognition; regulation of transcription	RNA binding; RS domain binding; pre-mRNA splicing factor activity; unfolded protein binding	cytoplasm; nucleoplasm
G protein-coupled receptor 1	GPR1	1.15318	0.854421	1.09912	0.675081	GI_36951011-S	G-protein coupled receptor protein signaling pathway	G-protein coupled receptor activity, unknown ligand; rhodopsin-like receptor activity	integral to membrane; integral to plasma membrane
G protein-coupled receptor 3	GPR3	1.12353	1.3925	1.38183	1.0085	GI_31377791-S	G-protein coupled receptor protein signaling pathway; G-protein signaling, adenylate cyclase activating pathway	G-protein coupled receptor activity, unknown ligand; rhodopsin-like receptor activity	integral to plasma membrane
G protein-coupled receptor 97	GPR97	0.936835	1.29263	0.908842	1.0251	GI_40538803-S	neuropeptide signaling pathway	G-protein coupled receptor activity	integral to membrane
Gap junction protein, beta 1, 32kDa (connexin 32, Charcot-Marie-Tooth neuropathy, X-linked)	GJB1	0.777365	0.761594	0.624185	0.903811	GI_31542846-S	cell-cell signaling; neurogenesis; transport	connexon channel activity	connexon complex; integral to membrane
Gelsolin (amyloidosis, Finnish type)	GSN	0.876508	0.977478	0.791204	1.08958	GI_38044287-A	actin filament polymerization; actin filament severing; barbed-end actin filament capping	actin binding; calcium ion binding	actin cytoskeleton; cytosol; extracellular region
Gem (nuclear organelle) associated protein 4	GEMIN4	1.24655	1.52106	1.26055	1.35697	GI_7657121-S	nuclear mRNA splicing, via spliceosome; rRNA processing		cytoplasm; nucleolus; small nuclear ribonucleoprotein complex; spliceosome complex
Gem (nuclear organelle) associated protein 5	GEMIN5	1.76417	2.05194	1.98141	1.68986	GI_22001416-S	protein complex assembly; spliceosomal snRNP biogenesis	pre-mRNA splicing factor activity; protein binding	cytoplasm; nuclear body; spliceosome complex
Genethonin 1	GENX-3414	1.12908	1.2631	1.19926	1.27478	GI_4503976-S	carbohydrate metabolism; muscle contraction	catalytic activity	integral to plasma membrane; membrane fraction
GLE1 RNA export mediator-like (yeast)	GLE1L	0.843916	0.979786	0.759374	0.992087	GI_4557626-S	mRNA-nucleus export		nuclear pore
GLI-Kruppel family member HKR1	HKR1	1.11527	1.23639	1.25342	1.15206	GI_34330189-S	development; regulation of transcription, DNA-dependent	DNA binding; zinc ion binding	nucleus
Glucocorticoid modulatory element binding protein 1	GMEB1	1.28942	1.07042	1.1274	0.984959	GI_13435374-A		transcription coactivator activity; transcription factor activity	nucleus
Glucosidase, beta (bile acid) 2	GBA2	1.22415	0.901256	0.781962	0.992617	GI_27413907-S	O-glycoside catabolism; bile acid metabolism	beta-glucosidase activity	integral to membrane; microsome; smooth endoplasmic reticulum
Glucosidase, beta; acid (includes glucosylceramidase)	GBA	0.813532	0.899083	0.732393	0.743393	GI_4503934-S	carbohydrate metabolism; lysosome organization and biogenesis; sphingolipid metabolism	glucosylceramidase activity; hydrolase activity, acting on glycosyl bonds	lysosome; membrane
Glutamate-cysteine ligase, catalytic subunit	GCLC	0.809126	0.81911	0.711932	0.973853	GI_45359851-S	circulation; cysteine metabolism; glutamate metabolism; glutathione biosynthesis	glutamate-cysteine ligase activity; nucleic acid binding
Glutamic-oxaloacetic transaminase 1, soluble (aspartate aminotransferase 1)	GOT1	0.854825	0.714367	0.688518	0.780653	GI_4504066-S	amino acid metabolism; aspartate catabolism; biosynthesis	aspartate transaminase activity	cytosol
Glutaminase	GLS	1.03855	0.903393	0.780266	0.983945	GI_21361451-S	glutamine catabolism	glutaminase activity; hydrolase activity	mitochondrion
Glutathione S-transferase kappa 1	GSTK1	1.02179	0.873227	0.813294	0.77135	GI_7705703-S		glutathione transferase activity; protein disulfide oxidoreductase activity	periplasmic space (sensu Gram-negative Bacteria); peroxisome
Glutathione S-transferase theta 1	GSTT1	1.12417	0.894351	0.781936	0.790849	GI_4504184-S	response to stress	glutathione transferase activity
Glycerol-3-phosphate dehydrogenase 1-like	GPD1L	0.880401	0.807558	0.713299	0.847338	GI_34222096-S	carbohydrate metabolism; glycerol-3-phosphate metabolism	glycerol-3-phosphate dehydrogenase (NAD+) activity; oxidoreductase activity, acting on CH-OH group of donors	glycerol-3-phosphate dehydrogenase complex
Gnomon gene hmm27155 , RefSeq build 34	hmm27155	1.02575	1.37588	1.17009	1.62508	hmm27155-S
Gnomon gene hmm29156 , RefSeq build 34	hmm29156	0.820388	0.949645	1.31225	0.849719	hmm29156-S
Gnomon gene hmm30776 , RefSeq build 34	hmm30776	0.993948	0.946625	1.36469	1.30006	hmm30776-S
Gnomon gene hmm31250 , RefSeq build 34	hmm31250	1.5113	1.11126	1.29592	1.16413	hmm31250-S
Gnomon gene hmm3305 , RefSeq build 34	hmm3305	1.0654	1.22438	1.21741	1.5054	hmm3305-S
Gnomon gene hmm6136 , RefSeq build 34	hmm6136	1.04095	1.237	1.63082	1.42568	hmm6136-S
Gnomon gene hmm7223 , RefSeq build 34	hmm7223	1.3555	1.21321	1.26199	1.02089	hmm7223-S
go_component: nucleus [goid 0005634] [evidence IEA]; go_component: nuclear pore [goid 0005643] [evidence IDA] [pmid 11564755]; go_component: nuclear pore [goid 0005643] [evidence IDA] [pmid 11684705]; go_function: nucleocytoplasmic transporter activity [goid 0005487] [evidence IDA] [pmid 11684705]; go_process: transport [goid 0006810] [evidence IEA]; go_process: mRNA-nucleus export [goid 0006406]…	NUP160	1.06325	1.4419	1.41347	1.53959	GI_37541634-S	mRNA-nucleus export; transport	nucleocytoplasmic transporter activity	nuclear pore; nucleus
go_component: ubiquitin ligase complex [goid 0000151] [evidence IEA]; go_function: DNA binding [goid 0003677] [evidence IEA]; go_function: zinc ion binding [goid 0008270] [evidence IEA]; go_function: ubiquitin-protein ligase activity [goid 0004842] [evidence IEA]; go_process: protein ubiquitination [goid 0016567] [evidence IEA]; go_process: regulation of transcription, DNA-dependent [goid 0006355…	KIAA1542	1.07945	1.35578	1.1274	1.09152	GI_30157437-S	protein ubiquitination; regulation of transcription, DNA-dependent	DNA binding; ubiquitin-protein ligase activity; zinc ion binding	ubiquitin ligase complex
go_function: calcium ion binding [goid 0005509] [evidence IEA]; Homo sapiens KIAA0882 protein (KIAA0882), mRNA.	KIAA0882	0.978581	1.26521	1.30015	1.19379	GI_29728071-S		calcium ion binding
go_function: GTP binding [goid 0005525] [evidence IEA]; go_function: GTPase activity [goid 0003924] [evidence IEA]; go_process: immune response [goid 0006955] [evidence IEA]; Homo sapiens DKFZP564J0863 protein (DKFZP564J0863), mRNA.	DKFZP564J0863	1.04591	1.58661	1.83942	1.69241	GI_31343338-S
Golgi associated, gamma adaptin ear containing, ARF binding protein 2	GGA2	0.959382	0.880471	0.779078	0.897935	GI_20336263-A	intra-Golgi transport; intracellular protein transport; protein complex assembly	ADP-ribosylation factor binding; protein transporter activity	Golgi stack; Golgi trans face; clathrin coat of trans-Golgi network vesicle
Golgi autoantigen, golgin subfamily a, 2	GOLGA2	1.03601	0.823677	1.0842	0.585479	GI_30089938-S			Golgi apparatus
Golgi phosphoprotein 4	GOLPH4	0.842927	0.773761	0.658261	0.70938	GI_29826326-S			Golgi cis-face; Golgi lumen; endocytic vesicle; integral to membrane
G-rich RNA sequence binding factor 1	GRSF1	0.827592	1.1789	1.38384	1.29554	GI_4504160-S	mRNA polyadenylylation; nuclear mRNA splicing, via spliceosome	mRNA binding; nucleic acid binding	cytoplasm
GTPase, IMAP family member 2	GIMAP2	1.28739	1.47177	1.59961	1.51661	GI_28416430-S		GTP binding	integral to membrane
Guanidinoacetate N-methyltransferase	GAMT	1.04733	0.844886	0.808015	0.862909	GI_20336210-I	creatine biosynthesis; muscle contraction	guanidinoacetate N-methyltransferase activity
Guanidinoacetate N-methyltransferase	GAMT	0.970853	0.864253	0.859576	0.79833	GI_20336211-A	creatine biosynthesis; muscle contraction	guanidinoacetate N-methyltransferase activity
Guanine nucleotide binding protein (G protein), gamma 12	GNG12	1.21891	1.22257	1.41005	1.09562	GI_40254925-S	G-protein coupled receptor protein signaling pathway; signal transduction	signal transducer activity	heterotrimeric G-protein complex
Guanylate binding protein 1, interferon-inducible, 67kDa	GBP1	0.744412	0.738518	0.791878	0.714319	GI_4503938-S	immune response	GTP binding; GTPase activity
Guanylate binding protein 3	GBP3	0.944595	1.10858	1.31818	1.05367	GI_24308156-S	immune response	GTP binding; GTPase activity
H2A histone family, member J	H2AFJ	1.10752	0.848509	0.770144	0.679128	GI_29553969-A	chromosome organization and biogenesis (sensu Eukaryota); nucleosome assembly	DNA binding	nucleosome; nucleus
H2A histone family, member J	H2AFJ	1.05713	0.952708	0.775434	0.699838	GI_29553969-I	chromosome organization and biogenesis (sensu Eukaryota); nucleosome assembly	DNA binding	nucleosome; nucleus
H2A histone family, member V	H2AFV	1.33772	0.918425	1.32142	1.05444	GI_41406065-A	chromosome organization and biogenesis (sensu Eukaryota); nucleosome assembly	DNA binding	nucleosome; nucleus
H2A histone family, member Y	H2AFY	1.00846	1.18965	1.42432	1.05346	GI_20336745-I	chromosome organization and biogenesis (sensu Eukaryota); nucleosome assembly	DNA binding	chromosome; nucleosome; nucleus
HBV pre-s2 binding protein 1	SBP1	0.858547	0.739467	0.594916	0.724055	GI_30017464-S
HCF-binding transcription factor Zhangfei	ZF	1.28769	1.14463	1.30461	1.03369	GI_10864024-S	regulation of transcription, DNA-dependent; response to virus	DNA binding	nucleus
Headcase homolog (Drosophila)	HECA	0.924568	0.812518	0.738447	0.994071	GI_7706434-S	development; regulation of cell cycle; respiratory tube development	molecular_function unknown	cellular_component unknown
Heat shock 70kDa protein 14	HSPA14	1.02885	1.04196	1.2964	1.06181	GI_10047093-S	protein folding; response to unfolded protein	ATP binding
Heat shock 70kDa protein 5 (glucose-regulated protein, 78kDa) binding protein 1	HSPA5BP1	0.866948	0.892251	0.659639	0.702512	GI_30089936-A
Heme oxygenase (decycling) 1	HMOX1	1.49593	1.54415	1.41241	1.47632	GI_4504436-S	heme oxidation; positive regulation of I-kappaB kinase/NF-kappaB cascade	heme oxygenase (decyclizing) activity; oxidoreductase activity; signal transducer activity	endoplasmic reticulum; membrane fraction; microsome
Hepatitis delta antigen-interacting protein A	DIPA	0.957832	0.839209	0.762279	0.785301	GI_5803004-S	biological_process unknown	molecular_function unknown	cellular_component unknown
Hepatocellularcarcinoma-associated antigen HCA557a	DKFZP586D0919	1.12774	1.28371	1.27194	1.26231	GI_24308058-S
Hermansky-Pudlak syndrome 5	HPS5	0.79775	0.715879	0.774819	0.951758	GI_31657124-A
HESB like domain containing 2	HBLD2	1.22202	1.14933	1.03716	1.18695	GI_24475709-S		molecular_function unknown
Heterogeneous nuclear ribonucleoprotein A/B	HNRPAB	1.04798	1.14685	1.2572	1.19356	GI_14110401-A		RNA binding	nucleus
Heterogeneous nuclear ribonucleoprotein A0	HNRPA0	1.34314	1.27036	1.26366	1.32572	GI_14110425-S	mRNA processing	RNA binding	heterogeneous nuclear ribonucleoprotein complex
Heterogeneous nuclear ribonucleoprotein H3 (2H9)	HNRPH3	0.678921	0.743945	0.924838	1.03537	GI_14141158-A	mRNA processing	RNA binding	nucleus; ribonucleoprotein complex
High mobility group AT-hook 1	HMGA1	0.885273	1.15934	1.35421	1.4279	GI_22208974-A	DNA unwinding; chromosome organization and biogenesis (sensu Eukaryota); lipid transport; lipoprotein metabolism; loss of chromatin silencing; nucleosome disassembly; positive regulation of transcription; protein complex assembly; regulation of transcription, DNA-dependent	AT DNA binding; ligand-dependent nuclear receptor transcription coactivator activity; lipid binding; peroxisome proliferator activated receptor binding; retinoid X receptor binding; transcription factor activity	chromatin; extracellular region; nucleus; transcription factor complex
High mobility group AT-hook 2	HMGA2	1.04413	1.17414	1.39046	1.04693	GI_14141182-S	development; establishment and/or maintenance of chromatin architecture; regulation of transcription, DNA-dependent	AT DNA binding	chromatin; nucleus
High-mobility group box 3	HMGB3	0.76698	0.517839	0.514673	0.729984	GI_4885420-S	development; regulation of transcription, DNA-dependent	DNA bending activity; DNA binding	chromatin; nucleus
Hippocampus abundant transcript 1	HIAT1	1.11682	1.32692	1.17062	1.05835	GI_39753964-S	tetracycline transport	tetracycline:hydrogen antiporter activity; transporter activity	integral to membrane
Histone 1, H2ac	HIST1H2AC	1.15665	0.920715	0.769699	0.759268	GI_21396481-S	chromosome organization and biogenesis (sensu Eukaryota); nucleosome assembly	DNA binding	chromosome; nucleosome; nucleus
Histone 1, H2ae	HIST1H2AE	1.05793	0.951866	0.792021	0.794785	GI_19557649-S	chromosome organization and biogenesis (sensu Eukaryota); nucleosome assembly	DNA binding	chromosome; nucleosome; nucleus
Histone 1, H2ah	HIST1H2AH	1.12713	0.897059	0.815226	0.693826	GI_18105044-S	chromosome organization and biogenesis (sensu Eukaryota); nucleosome assembly	DNA binding	nucleosome; nucleus
Histone 1, H2bd	HIST1H2BD	0.928549	0.908014	0.696656	0.828752	GI_20336751-I	chromosome organization and biogenesis (sensu Eukaryota); nucleosome assembly	DNA binding	chromosome; nucleosome; nucleus
Histone 2, H2be	HIST2H2BE	0.855735	0.795628	0.607216	0.739096	GI_22027639-S	chromosome organization and biogenesis (sensu Eukaryota); nucleosome assembly	DNA binding	chromosome; nucleosome; nucleus
Histone 3, H2a	HIST3H2A	1.17181	0.815106	0.65005	0.721796	GI_28872747-S	chromosome organization and biogenesis (sensu Eukaryota); nucleosome assembly	DNA binding	nucleosome; nucleus
Histone deacetylase 5	HDAC5	1.08419	0.818953	0.699377	0.787044	GI_21237796-A	B-cell differentiation; chromatin modification; chromatin silencing; inflammatory response; negative regulation of myogenesis; regulation of cell cycle; regulation of transcription, DNA-dependent	histone deacetylase activity; hydrolase activity; specific transcriptional repressor activity; transcription factor binding	cytoplasm; histone deacetylase complex; nucleus
Histone deacetylase 5	HDAC5	0.987678	0.865186	0.813122	0.871773	GI_21237796-I	B-cell differentiation; chromatin modification; chromatin silencing; inflammatory response; negative regulation of myogenesis; regulation of cell cycle; regulation of transcription, DNA-dependent	histone deacetylase activity; hydrolase activity; specific transcriptional repressor activity; transcription factor binding	cytoplasm; histone deacetylase complex; nucleus
HIV-1 induced protein HIN-1	HSHIN1	2.01299	2.18065	2.14777	2.2136	GI_40807495-I	biological_process unknown	molecular_function unknown	cellular_component unknown
HIV-1 Rev binding protein	HRB	1.17677	1.32086	1.46071	1.26731	GI_38570131-S	mRNA-nucleus export; regulation of GTPase activity; transport	DNA binding; RNA binding	nuclear pore; nucleus
HLA-B associated transcript 4	BAT4	1.17526	1.12863	1.23931	1.11929	GI_18375635-S		nucleic acid binding	intracellular
HMBA-inducible	HIS1	1.12841	0.761637	0.668032	0.692255	GI_5453681-S	negative regulation of cyclin dependent protein kinase activity; negative regulation of transcription from Pol II promoter	cyclin-dependent protein kinase inhibitor activity; protein binding; snRNA binding; transcriptional repressor activity	cytoplasm; nucleus
HMT1 hnRNP methyltransferase-like 1 (S. cerevisiae)	HRMT1L1	0.9235	0.862823	0.813289	0.842736	GI_4504494-S	protein amino acid methylation; signal transduction	S-adenosylmethionine-dependent methyltransferase activity; signal transducer activity	nucleus
HMT1 hnRNP methyltransferase-like 3 (S. cerevisiae)	HRMT1L3	1.14901	1.35654	1.5077	1.36244	GI_44771197-S	biological_process unknown	S-adenosylmethionine-dependent methyltransferase activity; nucleic acid binding; protein-arginine N-methyltransferase activity; zinc ion binding	cytoplasm; nucleus
HMT1 hnRNP methyltransferase-like 6 (S. cerevisiae)	HRMT1L6	1.31804	1.65527	1.61027	1.30029	GI_8922514-S		S-adenosylmethionine-dependent methyltransferase activity	nucleus
Homeo box D13	HOXD13	1.30956	1.24871	1.41765	1.36562	GI_23510371-S	development; regulation of transcription, DNA-dependent; skeletal development; transcription from Pol II promoter	transcription factor activity	nucleus
Homer homolog 1 (Drosophila)	HOMER1	1.11065	1.22221	1.31641	1.1204	GI_20127465-S	regulation of transcription, DNA-dependent	transcription factor activity
Homo sapiens beta 5-tubulin (OK/SW-cl.56), mRNA.	OK/SW-cl.56	0.964865	1.15055	1.24118	1.29837	GI_27498491-S
Homo sapiens FLJ41603 protein (FLJ41603), mRNA.	FLJ41603	0.959796	0.93196	0.77389	0.745497	GI_41146994-S
Homo sapiens HLA complex group 4 (HCG4), mRNA.	HCG4	0.915507	0.990286	0.749239	0.628834	GI_9506770-S
Homo sapiens hypothetical gene supported by AK097461; BC046185 (LOC400073), mRNA.	LOC400073	0.985687	0.862316	0.69411	0.818581	GI_42660086-S
Homo sapiens hypothetical gene supported by AL832403; BC019824 (LOC347884), mRNA.	LOC347884	0.756616	0.708125	0.585189	0.896952	GI_30158043-S
Homo sapiens hypothetical protein DKFZp434I1610 (DKFZp434I1610), mRNA.	DKFZp434I1610	1.08172	1.32781	1.33323	1.14353	GI_42661972-S	regulation of transcription, DNA-dependent	nucleic acid binding; zinc ion binding	nucleus
Homo sapiens hypothetical protein DKFZp566G1424 (DKFZP566G1424), mRNA.	DKFZP566G1424	0.837394	0.70055	0.674695	0.747443	GI_38093640-S
Homo sapiens hypothetical protein FLJ11871 (FLJ11871), mRNA.	FLJ11871	0.779095	0.912043	0.808401	0.860281	GI_13376694-S
Homo sapiens hypothetical protein FLJ13456 (FLJ13456), mRNA.	FLJ13456	0.868726	0.722685	0.644025	0.807168	GI_18599776-S		binding
Homo sapiens hypothetical protein FLJ20360 (FLJ20360), mRNA.	FLJ20360	0.945468	1.06499	1.16056	1.27965	GI_37620164-S
Homo sapiens hypothetical protein FLJ21673 (FLJ21673), mRNA.	FLJ21673	1.19468	0.874314	1.03962	0.688901	GI_24475700-S
Homo sapiens hypothetical protein LOC146784 (LOC146784), mRNA.	LOC146784	0.884948	0.764169	0.765293	0.790882	GI_42661225-S
Homo sapiens hypothetical protein LOC149832 (LOC149832), mRNA.	LOC149832	1.07623	1.20783	1.02727	1.35476	GI_18592330-S
Homo sapiens hypothetical protein LOC254359 (LOC254359), mRNA.	LOC254359	0.944525	0.784887	0.723802	0.876639	GI_37541038-S
Homo sapiens hypothetical protein LOC284434 (LOC284434), mRNA.	LOC284434	1.15971	0.876235	1.03701	0.574282	GI_37552539-S		nucleic acid binding
Homo sapiens hypothetical protein LOC285148 (LOC285148), mRNA.	LOC285148	0.879386	0.943629	0.874452	0.781283	GI_30149009-S
Homo sapiens hypothetical protein LOC286177 (LOC286177), mRNA.	LOC286177	1.03685	0.836037	0.978807	0.659559	GI_30152492-S
Homo sapiens hypothetical protein LOC339745 (LOC339745), mRNA.	LOC339745	0.978145	1.14356	1.1053	1.23171	GI_42656446-S		protein binding
Homo sapiens hypothetical protein MGC16121 (MGC16121), mRNA.	MGC16121	1.25851	0.883842	1.30166	0.888223	GI_34147441-S
Homo sapiens KIAA0033 protein (KIAA0033), mRNA.	KIAA0033	1.19675	1.28988	1.41133	1.32408	GI_22062022-S
Homo sapiens KIAA0476 gene product (KIAA0476), mRNA.	KIAA0476	1.08368	1.36791	1.2121	1.43935	GI_7662151-S
Homo sapiens KIAA1698 protein (KIAA1698), mRNA.	KIAA1698	1.21674	1.54316	1.25201	1.5199	GI_37541012-S
Homo sapiens KIAA1727 protein (KIAA1727), mRNA.	KIAA1727	0.895212	0.833372	0.818565	0.805641	GI_37540070-S	cell organization and biogenesis	actin binding
Homo sapiens KIAA1949 protein (KIAA1949), mRNA.	KIAA1949	1.07736	1.34419	1.238	1.19426	GI_20555643-S
Homo sapiens LCHN protein (LCHN), mRNA.	LCHN	1.16731	1.39213	1.39285	1.42741	GI_42658639-S
Homo sapiens LOC142826 (LOC142826), mRNA.	LOC142826	1.06754	0.81438	0.952118	0.651115	GI_29738545-S
Homo sapiens LOC154084 (LOC154084), mRNA.	LOC154084	0.921582	0.731454	0.659799	0.865772	GI_27498276-S
Homo sapiens LOC283204 (LOC283204), mRNA.	LOC283204	1.06858	0.893761	0.792759	0.769891	GI_30157198-S
Homo sapiens LOC283851 (LOC283851), mRNA.	LOC283851	0.802596	0.856544	0.904931	0.937092	GI_30158765-S
Homo sapiens LOC285083 (LOC285083), mRNA.	LOC285083	1.10518	0.809243	1.04863	0.623373	GI_27481284-S
Homo sapiens LOC286126 (LOC286126), mRNA.	LOC286126	1.00581	0.878003	1.0707	0.734665	GI_27478776-S
Homo sapiens LOC286379 (LOC286379), mRNA.	LOC286379	0.901712	0.87539	0.745268	0.793183	GI_27482017-S
Homo sapiens LOC375669 (LOC375669), mRNA.	LOC375669	1.23718	1.21392	1.16403	1.22462	GI_37556011-S
Homo sapiens LOC375683 (LOC375683), mRNA.	LOC375683	1.19802	1.29916	1.21447	1.19635	GI_37555889-S
Homo sapiens LOC392620 (LOC392620), mRNA.	LOC392620	0.95245	0.8627	0.692213	0.745839	GI_41147689-S
Homo sapiens PCTAIRE protein kinase 1 (PCTK1), transcript variant 3, mRNA.	PCTK1	0.88787	1.16158	1.06917	1.28594	GI_15011927-A
Homo sapiens pleckstrin homology domain containing, family H (with MyTH4 domain) member 1 (PLEKHH1), mRNA.	PLEKHH1	1.04003	1.32575	1.26009	1.33386	GI_42660303-S		binding	cytoskeleton
Homo sapiens RAB26, member RAS oncogene family (RAB26), mRNA.	RAB26	0.93218	0.732428	0.619629	0.601142	GI_37542174-S
Homo sapiens RW1 protein (RW1), mRNA.	RW1	0.876573	1.06775	1.13892	1.37271	GI_37539734-S
Homo sapiens similar to 60S RIBOSOMAL PROTEIN L21 (LOC377296), mRNA.	LOC377296	0.926552	0.968154	1.38597	0.755301	GI_37550226-S
Homo sapiens similar to amyotrophic lateral sclerosis 2 (juvenile) chromosome region, candidate 2; ILP-interacting protein ILPIPA (LOC378204), mRNA.	LOC378204	0.784858	1.10016	1.38722	1.10386	GI_37539300-S
Homo sapiens similar to CG14980-PB (LOC375601), mRNA.	LOC375601	1.11456	0.855523	0.930872	0.73186	GI_42658510-S
Homo sapiens similar to ENSANGP00000004103 (LOC376939), mRNA.	LOC376939	0.75507	0.558282	0.505845	0.59944	GI_37539547-S
Homo sapiens similar to hypothetical protein FLJ35785 (LOC342167), mRNA.	LOC342167	0.916082	1.04535	0.702781	1.17423	GI_37540777-S
Homo sapiens similar to peptidylprolyl isomerase A (cyclophilin A) (LOC342405), mRNA.	LOC342405	0.904744	0.896237	1.26552	0.817926	GI_29747360-S
Homo sapiens similar to ribosomal protein L17 (LOC374883), mRNA.	LOC374883	1.15287	1.20032	1.34034	1.2972	GI_37552523-S
Homo sapiens similar to RIKEN cDNA 3110023B02 (LOC339230), mRNA.	LOC339230	1.20474	1.22411	1.1782	0.968483	GI_29739145-S
Homo sapiens similar to synaptogyrin 2; cellugyrin (LOC283698), mRNA.	LOC283698	1.02776	0.874371	0.674256	0.76003	GI_37540765-S
Homo sapiens similar to TBP-associated factor 15 isoform 1; TAF15 RNA polymerase II, TATA box binding protein (TBP)-associated factor, 68 kD; TATA box-binding protein-associated factor 2N (RNA-binding protein 56); TATA box binding protein (TBP)-associated facto... (LOC286088), mRNA.	LOC286088	1.08421	0.890502	0.693044	0.671636	GI_37552472-S
Homo sapiens similar to Transcription factor BTF3 (RNA polymerase B transcription factor 3) (LOC343363), mRNA.	LOC343363	0.797561	0.925399	1.06178	0.773914	GI_37548551-S
Homo sapiens similar to Zn-alpha-2-glycoprotein precursor (LOC377544), mRNA.	LOC377544	1.11808	0.811429	0.870149	0.679541	GI_37538743-S
Homo sapiens zinc finger protein 325 (ZNF325), mRNA.	ZNF325	1.21284	1.34793	1.31143	1.17009	GI_7706464-S
Host cell factor C1 regulator 1 (XPO1 dependant)	HCFC1R1	0.885584	0.849334	0.729968	0.874406	GI_8923535-S
HSPC049 protein	HSPC049	0.800103	0.876389	0.770963	0.759366	GI_40254872-S
HSPC128 protein	HSPC128	1.04222	1.21893	1.28791	1.21382	GI_7661789-S
HSV-1 stimulation-related gene 1	HSRG1	1.3212	1.43634	1.19752	1.30084	GI_38016939-S	transport	molecular_function unknown
Hydroxyacylglutathione hydrolase	HAGH	1.03161	0.775673	0.659456	0.76915	GI_38327035-S		hydrolase activity; hydroxyacylglutathione hydrolase activity
Hydroxy-delta-5-steroid dehydrogenase, 3 beta- and steroid delta-isomerase 7	HSD3B7	0.878962	0.850367	0.672742	0.705595	GI_19923620-S	C21-steroid hormone biosynthesis; bile acid biosynthesis; steroid biosynthesis	3-beta-hydroxy-delta5-steroid dehydrogenase activity; oxidoreductase activity	endoplasmic reticulum; integral to membrane
Hydroxysteroid (17-beta) dehydrogenase 7	HSD17B7	1.03714	0.873837	0.925228	0.723699	GI_7705420-S	metabolism; steroid biosynthesis	3-keto-steroid reductase activity; estradiol 17-beta-dehydrogenase activity; oxidoreductase activity	integral to membrane
Hypothetical gene LOC92755	na	0.966335	1.21008	1.45246	1.14354	GI_37574699-S
Hypothetical gene supported by AK094309	DKFZp434N035	0.962204	0.780797	0.702136	0.753334	GI_14149994-S
Hypothetical gene supported by AK096370	na	1.04987	0.855429	1.02772	0.678198	GI_42659631-S
Hypothetical gene supported by AK128780	na	1.00251	0.796578	0.968688	0.657165	GI_42660846-S
Hypothetical gene supported by AK129994	na	0.701728	0.821222	0.825495	0.778718	GI_42661033-S
Hypothetical gene supported by BC000228; NM_005077	na	1.10532	1.11431	1.0079	1.29197	GI_42662613-S
Hypothetical gene supported by BC009447	MGC15887	1.59655	2.13222	1.90797	1.52596	GI_38348389-S
Hypothetical gene supported by BC014163	na	1.33414	1.26663	1.27614	1.34943	GI_42659552-S
Hypothetical gene supported by BC065704	LOC399888	0.989321	0.808713	0.57445	0.747929	GI_42659846-S
Hypothetical gene supported by BX647608	na	1.38123	1.35322	1.53896	1.23452	GI_42659614-S
Hypothetical LOC150371	na	1.05115	0.787932	0.644981	0.563303	GI_22068828-S
Hypothetical LOC388727	na	0.979048	0.943508	0.704864	0.701558	GI_41188450-S
Hypothetical LOC403313	LOC403313	0.857967	0.764911	0.670018	0.883554	GI_44888828-S		hydrolase activity	integral to membrane
Hypothetical protein BC004921	LOC93349	1.07597	1.18426	1.32637	1.28169	GI_20149710-S		DNA binding	nucleus
Hypothetical protein BC009331	LOC92305	0.977266	0.953787	0.720018	0.936024	GI_19923908-S
Hypothetical protein DKFZp434D2328	LOC91526	1.0055	0.869768	1.12396	0.712677	GI_24233529-S
Hypothetical protein DKFZp434K046	DKFZP434K046	0.935691	0.888097	0.776191	0.819179	GI_40789232-S
Hypothetical protein DKFZp434K1421	DKFZP434K1421	1.14584	1.13384	1.37115	0.919238	GI_14149806-S
Hypothetical protein DKFZp566D1346	DKFZP566D1346	0.961012	1.05694	1.19651	1.29145	GI_13540609-S
Hypothetical protein DKFZp761P0423	DKFZp761P0423	0.834097	0.847482	0.699271	0.752754	GI_37552665-S	protein amino acid phosphorylation	ATP binding; protein kinase activity
Hypothetical protein DKFZp761P1121	DKFZp761P1121	0.925398	0.867725	0.699963	0.818676	GI_38488711-S
Hypothetical protein FLJ10514	FLJ10514	0.839724	1.14662	1.24204	1.38096	GI_40806182-S	aspartyl-tRNA aminoacylation; lysyl-tRNA aminoacylation; protein biosynthesis	ATP binding; aspartate-tRNA ligase activity; lysine-tRNA ligase activity; nucleic acid binding	cytoplasm
Hypothetical protein FLJ10719	FLJ10719	0.683529	0.99156	1.06272	0.875375	GI_42734338-S
Hypothetical protein FLJ10853	FLJ10853	0.879803	0.767426	0.67465	0.7109	GI_8922717-S
Hypothetical protein FLJ11011	FLJ11011	0.950974	0.668331	0.704592	0.7159	GI_8922821-S	regulation of transcription, DNA-dependent; ubiquitin cycle	transcription factor activity; ubiquitin conjugating enzyme activity	nucleus
Hypothetical protein FLJ11259	FLJ11259	1.21882	1.38761	1.31142	1.36227	GI_8922957-S
Hypothetical protein FLJ11280	FLJ11280	0.803693	0.806929	0.643777	0.723809	GI_31377840-S
Hypothetical protein FLJ11286	FLJ11286	1.23636	1.53575	1.58248	1.50282	GI_8922978-S
Hypothetical protein FLJ11336	FLJ11336	1.27443	1.1106	1.04398	1.0771	GI_31377738-S
Hypothetical protein FLJ12584	FLJ12584	0.893679	0.920126	0.636729	0.668939	GI_29336082-S		binding
Hypothetical protein FLJ12671	FLJ12671	1.40653	1.47302	1.52016	1.02889	GI_13569959-S		exonuclease activity; hydrolase activity	nucleus
Hypothetical protein FLJ12770	FLJ12770	0.843897	0.976797	0.903104	0.631014	GI_40255050-S	anion transport	receptor activity; voltage-gated ion-selective channel activity	mitochondrial outer membrane
Hypothetical protein FLJ12953 similar to Mus musculus D3Mm3e	FLJ12953	1.00227	0.732095	0.702533	0.556696	GI_31982913-S
Hypothetical protein FLJ13391	FLJ13391	0.885834	0.871522	0.760967	0.651462	GI_14149864-S
Hypothetical protein FLJ13815	FLJ13815	1.15928	0.920915	1.0556	0.685021	GI_37540076-S
Hypothetical protein FLJ14154	FLJ14154	1.04199	1.20762	0.990169	1.11653	GI_13376260-S		N-acetyltransferase activity
Hypothetical protein FLJ20010	FLJ20010	0.894982	0.831768	0.672584	0.846073	GI_9506646-S
Hypothetical protein FLJ20280	FLJ20280	1.1798	1.35761	1.279	1.01304	GI_8923256-S
Hypothetical protein FLJ20297	FLJ20297	0.862369	1.21518	1.13811	1.2152	GI_13443032-A
Hypothetical protein FLJ20485	FLJ20485	1.03137	1.19791	1.28962	1.28813	GI_31542705-S	tRNA processing	lyase activity; pseudouridylate synthase activity
Hypothetical protein FLJ20487	FLJ20487	1.22188	1.18902	1.16403	1.06697	GI_8923449-S
Hypothetical protein FLJ20557	FLJ20557	1.274	1.28637	1.16531	1.28473	GI_33859677-S	regulation of transcription, DNA-dependent	DNA binding; zinc ion binding	nucleus
Hypothetical protein FLJ20618	FLJ20618	0.995746	1.08798	0.989727	0.737675	GI_31542714-S
Hypothetical protein FLJ21128	FLJ21128	0.996622	1.32302	1.2734	1.22755	GI_19923612-S		molecular_function unknown
Hypothetical protein FLJ22104	FLJ22104	0.762564	1.0013	1.06415	1.27589	GI_31377710-S
Hypothetical protein FLJ22494	FLJ22494	0.862806	0.805864	0.66564	0.866274	GI_40254968-S		hydrolase activity
Hypothetical protein FLJ22679	FLJ22679	0.742714	0.742937	0.693438	0.923356	GI_14149929-S
Hypothetical protein FLJ23548	FLJ23548	1.02742	1.12399	1.05708	1.32297	GI_40254961-S	metabolism	hydrolase activity; sulfuric ester hydrolase activity
Hypothetical protein FLJ25416	FLJ25416	1.10865	1.31286	1.27837	1.18594	GI_25072198-S		nucleic acid binding
Hypothetical protein FLJ31842	FLJ31842	0.772496	0.87625	0.813307	1.01345	GI_22749022-S			integral to membrane
Hypothetical protein FLJ31875	FLJ31875	0.975163	1.15809	1.09309	1.30404	GI_32698891-S	regulation of transcription, DNA-dependent	DNA binding; zinc ion binding	nucleus
Hypothetical protein FLJ35155	FLJ35155	0.932821	1.21568	1.2135	1.30482	GI_31542773-S
Hypothetical protein FLJ37970	FLJ37970	1.05652	0.815829	0.72959	0.685385	GI_40795670-S	regulation of transcription, DNA-dependent	transcription factor activity
Hypothetical protein FLJ38101	FLJ38101	1.02629	1.23693	1.23538	1.39465	GI_37059796-S
Hypothetical protein FLJ39485	FLJ39485	0.837915	0.984498	0.751722	0.87381	GI_31341799-S
Hypothetical protein FLJ39827	FLJ39827	1.06592	1.20213	1.05668	1.26545	GI_22748896-S
Hypothetical protein FLJ90396	FLJ90396	1.40484	1.25216	1.19111	0.960284	GI_23503286-S	regulation of transcription, DNA-dependent	DNA binding; zinc ion binding	nucleus
Hypothetical protein FLJ90430	FLJ90430	1.04686	1.38142	1.37779	0.96256	GI_31341703-S		nucleic acid binding; zinc ion binding	nucleus
Hypothetical protein FLJ90709	FLJ90709	1.05942	1.25836	1.37789	1.14675	GI_27735148-S	amino acid transport	amino acid-polyamine transporter activity	integral to membrane
Hypothetical protein from clone 643	LOC57228	0.993918	1.39982	1.31862	1.22414	GI_19923828-S
Hypothetical protein LOC132321	LOC132321	0.816443	0.810366	0.813154	0.942704	GI_27735074-S
Hypothetical protein LOC157567	LOC157567	1.17227	1.13334	1.1761	1.476	GI_38257145-S
Hypothetical protein LOC161527	LOC161527	1.20457	0.935759	0.946672	0.687103	GI_38016132-S
Hypothetical protein LOC283130	LOC283130	0.822853	0.888437	0.654208	0.823821	GI_32698941-S	transport	binding; transporter activity	inner membrane; integral to membrane; mitochondrial inner membrane; mitochondrion
Hypothetical protein LOC283507	SLC25A15	1.06752	1.22518	1.32526	1.28381	GI_7657584-S	amino acid metabolism; mitochondrial ornithine transport; urea cycle	L-ornithine transporter activity; binding	integral to membrane; mitochondrial inner membrane; mitochondrion
Hypothetical protein LOC283852	CYB5-M	1.22955	1.5945	1.44176	1.45638	GI_13385593-S	electron transport		integral to membrane; mitochondrion; outer membrane
Hypothetical protein LOC286148	LOC286148	0.931606	1.19928	1.30725	1.28443	GI_32401442-S
Hypothetical protein LOC339229	LOC339229	1.27939	1.18122	1.09734	1.03454	GI_42661280-S
Hypothetical protein LOC90529	LOC90529	0.991557	1.40015	1.21634	1.39544	GI_31342415-S
Hypothetical protein MGC10820	MGC10820	1.02594	1.03475	0.729819	0.766773	GI_14249191-S
Hypothetical protein MGC13045	MGC13045	0.789319	0.85306	0.729826	0.839183	GI_14150136-S
Hypothetical protein MGC13053	MGC13053	1.08178	0.8493	0.971083	0.717675	GI_14249309-S
Hypothetical protein MGC20262	MGC20262	1.00002	0.943112	0.669952	0.724942	GI_34303930-S
Hypothetical protein MGC21644	MGC21644	1.17568	0.870977	0.695977	0.735128	GI_45505153-A
Hypothetical protein MGC24665	MGC24665	1.2904	1.59564	1.55573	1.80496	GI_24308244-S
Hypothetical protein MGC24975	MGC24975	1.20936	1.14933	1.36294	1.03919	GI_23503298-S
Hypothetical protein MGC26694	MGC26694	0.943106	0.806154	0.621648	0.666828	GI_29742698-S	transport	binding	integral to membrane; mitochondrial inner membrane; mitochondrion
Hypothetical protein MGC2714	MGC2714	1.12308	1.21568	1.34497	1.19352	GI_34147410-S
Hypothetical protein MGC2747	MGC2747	1.09568	1.14684	1.31344	1.28887	GI_34147357-S
Hypothetical protein MGC29784	MGC29784	0.936419	0.765959	0.673294	0.800864	GI_27734886-S	RNA processing	RNA binding; pseudouridine synthase activity
Hypothetical protein MGC29875	MGC29875	1.28014	1.26467	1.29914	1.23835	GI_29648320-S
Hypothetical protein MGC3101	MGC3101	0.931219	0.923345	0.726646	0.686761	GI_34147354-S		protein binding	cytoplasm
Hypothetical protein MGC34079	MGC34079	1.18586	0.802818	1.0125	0.690864	GI_22748992-S	regulation of transcription, DNA-dependent	DNA binding; zinc ion binding	nucleus
Hypothetical protein MGC35048	MGC35048	0.843666	0.993895	1.28879	1.23383	GI_23397455-S
Hypothetical protein MGC39389	FLJ32384	1.04515	0.814994	0.80437	0.838902	GI_21389406-S
Hypothetical protein MGC40222	MGC40222	1.05845	0.947105	0.763852	0.799298	GI_22749456-S
Hypothetical protein MGC4504	MGC4504	1.53055	1.10999	1.1591	1.16596	GI_34147362-S
Hypothetical protein MGC45441	MGC45441	0.892462	0.810237	0.858225	0.725728	GI_22749046-S
Hypothetical protein MGC4825	MGC4825	1.21527	1.33827	1.50576	1.40872	GI_34147363-S
Hypothetical protein MGC50844	MGC50844	0.826	0.736322	0.611871	0.629725	GI_31341698-S			integral to membrane
Hypothetical protein MGC5242	MGC5242	1.09804	1.16488	1.26299	1.24228	GI_13162284-S
Hypothetical protein MGC5576	MGC5576	0.7841	0.892092	0.879254	0.675153	GI_37059724-S
Iduronate 2-sulfatase (Hunter syndrome)	IDS	0.859264	0.914633	0.840849	0.788645	GI_5360215-I	glycosaminoglycan metabolism	hydrolase activity; iduronate-2-sulfatase activity; sulfuric ester hydrolase activity	lysosome
IlvB (bacterial acetolactate synthase)-like	ILVBL	0.92469	0.896657	0.641512	0.740508	GI_29171690-I	branched chain family amino acid biosynthesis	acetolactate synthase activity; lyase activity	cellular_component unknown
Immediate early response 2	IER2	1.28893	1.47895	1.46781	1.20256	GI_4758313-S
Immediate early response 3	IER3	1.45557	1.54305	1.70468	1.20248	GI_16554595-A	anti-apoptosis; morphogenesis	molecular_function unknown	integral to membrane
Inhibitor of DNA binding 1, dominant negative helix-loop-helix protein	ID1	1.377	0.840929	0.82587	1.03964	GI_31317298-A	development; regulation of transcription from Pol II promoter		nucleus
Inhibitor of DNA binding 2, dominant negative helix-loop-helix protein	ID2	1.19127	0.692988	0.626904	0.69973	GI_33946335-S	development		nucleus
Inhibitor of DNA binding 3, dominant negative helix-loop-helix protein	ID3	0.976697	0.697929	0.500263	0.618159	GI_32171181-S	development	transcription corepressor activity	nucleus
Inositol polyphosphate-5-phosphatase F	INPP5F	0.985075	0.781459	0.786967	0.844641	GI_38327543-I
Inositol(myo)-1(or 4)-monophosphatase 2	IMPA2	1.05925	1.17016	1.3214	1.19293	GI_7657235-S	phosphate metabolism; signal transduction	hydrolase activity; inositol-1(or 4)-monophosphatase activity; magnesium ion binding
Insulin induced gene 1	INSIG1	1.49106	1.4904	1.48784	1.6642	GI_38327530-A	cell proliferation; metabolism
Integrin, alpha 1	PELO	1.30081	0.995852	1.20708	1.09715	GI_31880782-S	protein biosynthesis		nucleus
Integrin, alpha 2 (CD49B, alpha 2 subunit of VLA-2 receptor)	ITGA2	0.912375	0.861642	0.825617	0.715724	GI_6006008-S	blood coagulation; cell-matrix adhesion; integrin-mediated signaling pathway; organogenesis	collagen binding; magnesium ion binding; receptor activity	integral to membrane; integrin complex; plasma membrane
Integrin, alpha 5 (fibronectin receptor, alpha polypeptide)	ITGA5	1.17713	1.32534	1.24942	1.27282	GI_4504750-S	cell-matrix adhesion; integrin-mediated signaling pathway	protein binding; receptor activity	integral to membrane; integrin complex
Integrin, alpha 9	ITGA9	0.888425	1.13542	1.11712	1.40996	GI_11321594-S	cell-matrix adhesion; integrin-mediated signaling pathway	protein binding; receptor activity	integral to membrane; integrin complex
Integrin, beta 1 (fibronectin receptor, beta polypeptide, antigen CD29 includes MDF2, MSK12)	ITGB1	0.940245	1.49583	1.65323	1.56626	GI_19743812-I	cell-matrix adhesion; cellular defense response; homophilic cell adhesion; integrin-mediated signaling pathway	protein binding; protein heterodimerization activity; receptor activity	integral to membrane; integrin complex
Integrin, beta 1 (fibronectin receptor, beta polypeptide, antigen CD29 includes MDF2, MSK12)	ITGB1	1.01358	1.51829	1.83642	1.81111	GI_19743818-A	cell-matrix adhesion; cellular defense response; homophilic cell adhesion; integrin-mediated signaling pathway	protein binding; protein heterodimerization activity; receptor activity	integral to membrane; integrin complex
Intercellular adhesion molecule 3	ICAM3	1.15235	1.18415	1.40013	1.15983	GI_12545399-S	cell-cell adhesion	integrin binding; protein binding	integral to plasma membrane
Interferon regulatory factor 7	IRF7	1.1776	1.01228	0.618209	0.875517	GI_4809285-A	inflammatory response; negative regulation of transcription from Pol II promoter; passive viral induction of host immune response; regulation of transcription, DNA-dependent; response to DNA damage stimulus; response to virus; transcription initiation from Pol II promoter	specific RNA polymerase II transcription factor activity	cytoplasm; nucleus
Interferon stimulated gene 20kDa	ISG20	1.13352	0.746869	0.630149	0.814034	GI_34147571-S		RNA binding; exonuclease activity; exoribonuclease II activity; hydrolase activity; manganese ion binding	nucleus
Interferon, alpha-inducible protein (clone IFI-15K)	G1P2	1.13875	0.804063	0.534701	0.637677	GI_4826773-S	cell-cell signaling; immune response; protein modification	protein binding	cytoplasm; extracellular space
Interferon, alpha-inducible protein (clone IFI-6-16)	G1P3	1.00326	0.844797	0.586206	0.76163	GI_13259551-A	immune response; response to pest, pathogen or parasite		integral to membrane
Interferon-induced protein with tetratricopeptide repeats 1	IFIT1	1.1118	0.794369	0.541645	0.773638	GI_4504584-S	immune response	binding	cytoplasm
Interferon-induced protein with tetratricopeptide repeats 2	IFIT2	1.09864	0.836988	0.863812	0.733087	GI_34222091-S	immune response	binding	cellular_component unknown
Interferon-related developmental regulator 2	IFRD2	1.05612	1.21295	1.38946	1.24055	GI_21361365-S	cell differentiation; cell proliferation	binding	cellular_component unknown
Interleukin 17 receptor C	IL17RC	0.746737	0.844788	0.689219	0.84348	GI_24430200-A		receptor activity
Interleukin 18 (interferon-gamma-inducing factor)	IL18	0.981371	0.882792	1.02242	0.677247	GI_27502389-S	T-helper 2 type immune response; angiogenesis; cell-cell signaling; chemokine biosynthesis; granulocyte macrophage colony-stimulating factor biosynthesis; induction of apoptosis via death domain receptors; interferon-gamma biosynthesis; interleukin-13 biosynthesis; interleukin-2 biosynthesis; positive regulation of activated T-cell proliferation; regulation of cell adhesion; sleep	interleukin-1 receptor binding; signal transducer activity	extracellular region
Interleukin 7 receptor	IL7R	1.00315	1.2406	1.36077	0.794934	GI_28610150-S	antimicrobial humoral response (sensu Vertebrata); cell surface receptor linked signal transduction; immune response; regulation of DNA recombination	antigen binding; hematopoietin/interferon-class (D200-domain) cytokine receptor activity; interleukin-7 receptor activity	integral to membrane
Interleukin 8	IL8	2.36072	2.34648	2.5974	1.7351	GI_28610153-S	G-protein coupled receptor protein signaling pathway; angiogenesis; calcium-mediated signaling; cell cycle arrest; cell motility; cell-cell signaling; chemotaxis; induction of positive chemotaxis; intracellular signaling cascade; negative regulation of cell proliferation; neutrophil activation; neutrophil chemotaxis; regulation of cell adhesion; regulation of retroviral genome replication	chemokine activity; interleukin-8 receptor binding; protein binding	extracellular space; soluble fraction
Ischemia/reperfusion inducible protein	FLJ23476	2.29464	2.4815	2.30698	2.00375	GI_31088867-S		molecular_function unknown
Isopentenyl-diphosphate delta isomerase	IDI1	1.05707	0.921905	0.789213	0.810952	GI_40018632-S	carotenoid biosynthesis; cholesterol biosynthesis; isoprenoid biosynthesis	isomerase activity; isopentenyl-diphosphate delta-isomerase activity; magnesium ion binding	peroxisome
Jerky homolog (mouse)	JRK	0.979236	1.13149	1.02799	1.40158	GI_22208998-S	biological_process unknown	DNA binding	nucleus
Jumonji, AT rich interactive domain 2	JARID2	1.41409	1.71084	1.76752	1.8621	GI_11863151-S	central nervous system development	DNA binding	nucleus
Kelch repeat and BTB (POZ) domain containing 2	KBTBD2	0.875093	0.65676	0.810506	0.845559	GI_45120110-S		protein binding
Kelch-like 21 (Drosophila)	KLHL21	1.67112	1.17959	0.954359	1.18692	GI_7662139-S		protein binding
Kelch-like 9 (Drosophila)	KLHL9	0.870189	0.689539	0.686969	0.767549	GI_24308180-S		protein binding
KIAA0247	KIAA0247	1.14033	1.23013	1.10753	1.37846	GI_41281456-S	biological_process unknown	molecular_function unknown	integral to membrane
KIAA0256 gene product	KIAA0256	0.86268	0.747422	0.723949	0.746757	GI_45120116-S
KIAA0276 protein	KIAA0276	1.21243	1.57668	1.71915	1.39205	GI_32698693-S
KIAA0329	KIAA0329	1.00908	1.25023	1.09418	1.27079	GI_7662057-S
KIAA0446 gene product	KIAA0446	0.813752	0.543053	0.44066	0.583246	GI_45237192-S	transport	binding; transporter activity	integral to membrane; mitochondrial inner membrane
KIAA0494 gene product	KIAA0494	1.13925	1.31404	1.27766	1.14716	GI_7662159-S		calcium ion binding
KIAA0663 gene product	KIAA0663	1.11931	1.28278	1.17411	1.08944	GI_7662231-S		nucleic acid binding
KIAA0767 protein	KIAA0767	0.915989	0.939164	0.786331	0.877084	GI_18594428-S	carbon utilization by fixation of carbon dioxide	ribulose-bisphosphate carboxylase activity	ribulose bisphosphate carboxylase complex (sensu Magnoliophyta)
KIAA0859	KIAA0859	1.02807	1.22689	1.30744	1.25969	GI_42542402-S		S-adenosylmethionine-dependent methyltransferase activity
KIAA0877 protein	KIAA0877	0.932273	1.18002	1.31168	0.847038	GI_41222100-S
KIAA1055 protein	KIAA1055	1.06516	1.31703	1.15787	1.33084	GI_40018619-S	regulation of transcription, DNA-dependent	nucleic acid binding	intracellular
KIAA1199	KIAA1199	0.745562	1.10494	0.998611	1.10575	GI_38638697-S	perception of sound
KIAA1463 protein	KIAA1463	1.18789	0.858946	1.02528	0.75287	GI_27734700-S	metabolism	catalytic activity; transcription factor binding	nucleus
KIAA1698 protein	KIAA1698	1.35664	1.42934	1.21919	1.4931	GI_44771200-S
KIAA1737	KIAA1737	0.922845	0.831103	0.835533	0.624248	GI_32307174-S
KIAA1836 protein	KIAA1836	1.2431	1.17948	1.06235	1.19575	GI_37547065-S
Kidney predominant protein NCU-G1	MGC31963	0.881821	0.921417	0.743573	0.838709	GI_24307870-S
Kinesin family member 1B	KIF1B	1.06642	1.24562	1.26378	1.24841	GI_41393558-I	anterograde axon cargo transport; embryonic development; microtubule-based movement; nerve-nerve synaptic transmission; neuromuscular synaptic transmission	ATP binding; ATPase activity; kinesin binding; microtubule binding; microtubule motor activity; protein binding	cytoplasmic vesicle membrane; microtubule associated complex; mitochondrion
Kinesin family member 21A	KIF21A	0.870249	0.79515	0.786418	0.85216	GI_38569483-S	microtubule-based movement	ATP binding; microtubule motor activity	microtubule associated complex
Kinesin family member C2	KIFC2	0.95773	0.867169	0.744606	0.692818	GI_34147722-S	microtubule-based movement	ATP binding; microtubule motor activity	microtubule associated complex
Kruppel-like factor 16	KLF16	1.23435	1.19045	1.182	1.19489	GI_13994286-S	regulation of transcription, DNA-dependent	DNA binding; zinc ion binding	nucleus
Kruppel-like factor 2 (lung)	KLF2	1.18942	1.36502	1.18802	1.13979	GI_7706468-S	regulation of transcription, DNA-dependent	transcription factor activity; transcriptional activator activity; zinc ion binding	nucleus
Kruppel-like factor 4 (gut)	KLF4	1.06429	1.6329	1.64884	1.23995	GI_34916057-S	mesoderm cell fate determination; negative regulation of cell proliferation; negative regulation of transcription, DNA-dependent	nucleic acid binding; transcription factor activity; transcriptional activator activity; transcriptional repressor activity; zinc ion binding	nucleus
Ksp37 protein	KSP37	0.949496	0.747072	0.45739	0.468684	GI_31543022-S
Kynureninase (L-kynurenine hydrolase)	KYNU	1.00896	1.43318	1.73343	1.41002	GI_4504936-S	NAD biosynthesis; tryptophan catabolism	kynureninase activity; peptidase activity; pyridoxal phosphate binding	cytoplasm
Lamin B1	LMNB1	1.63674	2.24189	2.27566	2.21214	GI_27436949-S		structural molecule activity	lamin filament; nucleus
Laminin, alpha 5	LAMA5	0.900432	0.898583	0.697873	0.811749	GI_21264601-S	cell adhesion; regulation of cell adhesion; regulation of cell migration; regulation of embryonic development	protein binding; receptor binding; structural molecule activity	basal lamina; laminin-1
Laminin, gamma 1 (formerly LAMB2)	LAMC1	1.57788	1.96582	1.98934	2.53666	GI_9845497-S	cell adhesion; endoderm development; protein complex assembly	protein binding; structural molecule activity	basement membrane
LEM domain containing 3	LEMD3	0.995757	1.0341	1.10191	1.25799	GI_36287116-S		nucleic acid binding	integral to nuclear inner membrane; membrane fraction; nuclear membrane
Leptin receptor	LEPR	1.23642	1.41935	1.54827	1.45249	GI_41327153-S	biological_process unknown	molecular_function unknown	integral to plasma membrane
Leptin receptor overlapping transcript-like 1	LEPROTL1	1.01728	1.49009	1.57786	1.47437	GI_7662509-S			integral to membrane
Leucine proline-enriched proteoglycan (leprecan) 1	LEPRE1	0.962548	1.22069	1.33089	1.47316	GI_21361917-S	apoptosis; negative regulation of cell proliferation; protein metabolism	binding; oxidoreductase activity; oxidoreductase activity, acting on paired donors, with incorporation or reduction of molecular oxygen, 2-oxoglutarate as one donor, and incorporation of one atom each of oxygen into both donors; oxidoreductase activity, acting on single donors with incorporation of molecular oxygen, incorporation of two atoms of oxygen	cellular_component unknown
Leucine rich repeat (in FLII) interacting protein 2	LRRFIP2	1.16603	1.21072	1.10037	1.26054	GI_8923223-I	biological_process unknown	LRR domain binding	cellular_component unknown
Leucine zipper domain protein	FLJ22386	0.991094	0.814116	0.794347	0.857545	GI_13375778-S
Leucine zipper transcription factor-like 1	LZTFL1	0.887273	1.22714	1.10552	1.15532	GI_9966792-S
Leucine-rich repeats and immunoglobulin-like domains 3	LRIG3	1.10171	1.31136	1.24283	1.27352	GI_40255156-S	blood coagulation; cell adhesion	protein binding
Ligand of numb-protein X 2	LNX2	0.667469	0.645593	0.735565	0.858309	GI_34222215-S	protein ubiquitination	protein binding; ubiquitin-protein ligase activity; zinc ion binding	ubiquitin ligase complex
Likely ortholog of mouse monocyte macrophage 19	MMRP19	1.18706	1.17416	1.43386	1.25775	GI_7705723-S
LIM and senescent cell antigen-like domains 1	LIMS1	1.20412	1.60009	1.41576	0.960413	GI_13518025-S	cell aging	zinc ion binding
LIM domain kinase 2	LIMK2	0.894632	0.795448	0.655208	0.779905	GI_8051619-A	protein amino acid phosphorylation	ATP binding; protein binding; protein serine/threonine kinase activity; protein-tyrosine kinase activity; transferase activity; zinc ion binding	cytoplasm; nucleus
Low density lipoprotein receptor (familial hypercholesterolemia)	LDLR	1.42729	1.78821	1.67379	1.86082	GI_8051613-S	O-linked glycosylation; cholesterol metabolism; endocytosis; lipid metabolism; lipid transport	calcium ion binding; lipid transporter activity; lipoprotein binding; low-density lipoprotein receptor activity; transmembrane receptor activity	coated pit; integral to plasma membrane
Low density lipoprotein receptor-related protein 10	LRP10	0.638297	0.982527	0.650366	0.843265	GI_32490558-S	endocytosis	receptor activity	coated pit; integral to membrane
LSM4 homolog, U6 small nuclear RNA associated (S. cerevisiae)	LSM4	1.1613	1.02795	1.30774	1.14153	GI_33620778-S	RNA splicing; nuclear mRNA splicing, via spliceosome	RNA binding; pre-mRNA splicing factor activity	small nucleolar ribonucleoprotein complex; snRNP U6
LY6/PLAUR domain containing 1	LYPDC1	0.984891	0.828959	0.665099	0.588009	GI_40255056-S
Lymphocyte adaptor protein	LNK	0.944679	1.28537	1.36526	1.44325	GI_4885454-S	intracellular signaling cascade
Lymphoid enhancer-binding factor 1	LEF1	0.952198	1.16849	1.27567	1.29968	GI_19923451-S	Wnt receptor signaling pathway; regulation of transcription, DNA-dependent	transcription factor activity	nucleus
Lysosomal-associated membrane protein 2	LAMP2	1.18343	2.0947	2.14821	1.58802	GI_7669502-I			integral to plasma membrane; lysosomal membrane
Lysyl oxidase-like 3	LOXL3	1.13083	1.21856	1.08976	1.22497	GI_22095373-S	biological_process unknown	copper ion binding; oxidoreductase activity; protein-lysine 6-oxidase activity; scavenger receptor activity	extracellular region; membrane
Maba1	KIAA1324	1.10787	1.17516	1.47435	1.22368	GI_38569481-S
Macrophage stimulating 1 (hepatocyte growth factor-like)	MST1	0.969357	0.815338	0.725359	0.831144	GI_31543211-S	blood coagulation; proteolysis and peptidolysis	calcium ion binding; chymotrypsin activity; thrombin activity	cellular_component unknown
Major histocompatibility complex, class II, DP alpha 1	HLA-DPA1	0.910387	0.833475	0.792923	0.831803	GI_24797073-S	antigen presentation, exogenous antigen; antigen processing, exogenous antigen via MHC class II; immune response	MHC class II receptor activity	integral to plasma membrane
Mak3 homolog (S. cerevisiae)	MAK3	1.12225	1.18065	1.44027	1.48791	GI_13376734-S		N-acetyltransferase activity
Makorin, ring finger protein, 1	MKRN1	1.38611	1.63372	1.52086	1.15358	GI_21359891-S	protein ubiquitination	nucleic acid binding; ubiquitin-protein ligase activity; zinc ion binding	ubiquitin ligase complex
Malic enzyme 2, NAD(+)-dependent, mitochondrial	ME2	0.978338	1.22966	1.38767	1.30996	GI_13376994-S	malate metabolism; pyruvate metabolism	electron transporter activity; malate dehydrogenase (decarboxylating) activity; malate dehydrogenase (oxaloacetate-decarboxylating) activity; oxidoreductase activity	mitochondrion
Malonyl-CoA decarboxylase	MLYCD	1.0077	0.846946	0.765508	0.856265	GI_6912497-S	acetyl-CoA metabolism; acyl-CoA metabolism; fatty acid biosynthesis	lyase activity; malonyl-CoA decarboxylase activity; methylmalonyl-CoA decarboxylase activity	mitochondrion; peroxisome
Maltase-glucoamylase (alpha-glucosidase)	MGAM	0.786062	0.831967	0.543529	0.63475	GI_4758711-S	carbohydrate metabolism; starch catabolism	alpha-glucosidase activity; glucan 1,4-alpha-glucosidase activity; hydrolase activity, hydrolyzing O-glycosyl compounds	integral to membrane
Mannose-6-phosphate receptor (cation dependent)	M6PR	1.19968	1.27411	1.27405	1.11	GI_10947032-S	endosome to lysosome transport; receptor mediated endocytosis	transmembrane receptor activity; transporter activity	integral to plasma membrane; lysosome
Mannosidase, alpha, class 2A, member 2	MAN2A2	1.04337	0.816929	0.742271	0.844333	GI_5540099-S	carbohydrate metabolism	alpha-mannosidase activity; hydrolase activity, acting on glycosyl bonds; mannosyl-oligosaccharide 1,3-1,6-alpha-mannosidase activity	Golgi membrane; integral to membrane
Mannosidase, beta A, lysosomal	MANBA	0.884665	0.819481	0.774901	0.901125	GI_24797157-S	carbohydrate metabolism; protein modification	beta-mannosidase activity; hydrolase activity, hydrolyzing O-glycosyl compounds	lysosome
Mannosyl (alpha-1,3-)-glycoprotein beta-1,2-N-acetylglucosaminyltransferase	MGAT1	1.12574	1.13259	1.04409	1.26903	GI_6031182-S	N-linked glycosylation; aminoglycan biosynthesis; carbohydrate metabolism	alpha-1,3-mannosylglycoprotein 2-beta-N-acetylglucosaminyltransferase activity; transferase activity, transferring glycosyl groups	Golgi membrane; integral to membrane
MAP/microtubule affinity-regulating kinase 3	MARK3	1.28173	1.18298	1.17084	1.31285	GI_23346413-S	protein amino acid phosphorylation	ATP binding; protein serine/threonine kinase activity; protein-tyrosine kinase activity; transferase activity
MARVEL domain containing 1	MARVELD1	0.91983	1.37104	1.09834	1.36606	GI_13899343-S			integral to membrane
Mastermind-like 1 (Drosophila)	MAML1	1.29022	1.46892	1.33082	1.32616	GI_41350321-S
Matrix Gla protein	MGP	0.860656	0.692226	0.577796	0.454642	GI_4505178-S	cartilage condensation; ossification; perception of sound; regulation of bone mineralization	calcium ion binding; extracellular matrix structural constituent; structural constituent of bone	extracellular matrix (sensu Metazoa)
Matrix metalloproteinase 1 (interstitial collagenase)	MMP1	1.08506	1.47474	2.20567	1.81912	GI_13027798-S	collagen catabolism	calcium ion binding; hydrolase activity; interstitial collagenase activity; zinc ion binding	extracellular matrix (sensu Metazoa); extracellular space
Matrix metalloproteinase 3 (stromelysin 1, progelatinase)	MMP3	1.29962	1.39718	1.92041	1.59448	GI_13027803-S	collagen catabolism	calcium ion binding; hydrolase activity; stromelysin 1 activity; zinc ion binding	extracellular matrix (sensu Metazoa); extracellular space
MAX dimerization protein 4	MXD4	0.850247	0.862144	0.646701	0.95937	GI_10947033-S	negative regulation of cell proliferation; negative regulation of transcription from Pol II promoter; regulation of transcription, DNA-dependent	DNA binding; protein binding; transcription corepressor activity	nucleus
MCM8 minichromosome maintenance deficient 8 (S. cerevisiae)	MCM8	1.05864	0.828487	1.04617	0.818918	GI_33469925-A	DNA replication; DNA replication initiation; cell cycle; regulation of transcription, DNA-dependent	ATP binding; DNA binding; DNA-dependent ATPase activity; nucleoside-triphosphatase activity; nucleotide binding
Mediator of DNA damage checkpoint 1	MDC1	0.82488	1.1658	1.17941	1.35003	GI_7661965-S			intracellular
MEGF10 protein	MEGF10	0.77941	0.80892	0.80517	0.743644	GI_14192942-S		structural molecule activity
Meis1, myeloid ecotropic viral integration site 1 homolog (mouse)	MEIS1	1.07861	1.29757	1.29114	1.25516	GI_45006902-S	regulation of transcription, DNA-dependent	RNA polymerase II transcription factor activity	nucleus
Melan-A	MLANA	0.815803	0.774808	0.564496	0.670531	GI_5031912-S			integral to plasma membrane
Melanoma antigen family A, 1 (directs expression of antigen MZ2-E)	MAGEA1	1.15095	1.29009	1.34609	1.23836	GI_29029615-S			plasma membrane
Melanoma antigen family F, 1	MAGEF1	1.08806	0.828976	0.788728	0.798697	GI_34335240-S
Melanophilin	MLPH	0.930693	0.912461	0.744951	0.779	GI_34222365-S	intracellular protein transport	Rab interactor activity; protein binding
Membrane protein, palmitoylated 2 (MAGUK p55 subfamily member 2)	MPP2	0.760851	0.914177	0.692126	0.914397	GI_18765724-S	protein complex assembly; signal transduction	guanylate kinase activity; protein binding	integral to plasma membrane; membrane fraction
Membrane-associated ring finger (C3HC4) 2	MARCH-II	0.955222	0.734383	0.587022	0.680066	GI_31543081-S	protein ubiquitination	ubiquitin-protein ligase activity; zinc ion binding	integral to membrane; ubiquitin ligase complex
Metal-regulatory transcription factor 1	MTF1	1.30365	1.29712	1.28951	1.17271	GI_5174588-S	regulation of transcription from Pol II promoter; response to metal ion	transcription coactivator activity; transcription factor activity; zinc ion binding	nucleus
Methionine sulfoxide reductase B3	MSRB3	1.12693	0.891516	1.05497	0.710298	GI_37620215-S	protein repair	oxidoreductase activity; protein-methionine-R-oxide reductase activity; zinc ion binding	endoplasmic reticulum; mitochondrion
Methionyl aminopeptidase 2	METAP2	1.01215	1.07064	1.34009	1.20747	GI_27597083-S	protein modification; proteolysis and peptidolysis; regulation of translation	hydrolase activity; methionyl aminopeptidase activity
Methylcrotonoyl-Coenzyme A carboxylase 1 (alpha)	MCCC1	0.841557	0.790201	0.817485	0.801734	GI_13518227-S	biotin metabolism; leucine catabolism	ATP binding; biotin binding; ligase activity; methylcrotonoyl-CoA carboxylase activity	mitochondrial matrix
Methylmalonyl CoA epimerase	MCEE	1.06983	1.06487	1.2465	1.16647	GI_21314761-S	L-methylmalonyl-CoA metabolism	isomerase activity; methylmalonyl-CoA epimerase activity	mitochondrion
Methylmalonyl Coenzyme A mutase	MUT	0.941364	0.895207	0.814261	0.76643	GI_4557766-S	metabolism	cobalt ion binding; isomerase activity; methylmalonyl-CoA mutase activity	mitochondrion
Methylosome protein 50	MEP50	1.02084	1.1625	1.29566	1.10726	GI_20127622-S
Microfibrillar-associated protein 3	MFAP3	1.07631	1.08039	1.17202	1.20563	GI_21314642-S		extracellular matrix structural constituent	extracellular matrix (sensu Metazoa); integral to membrane
Microphthalmia-associated transcription factor	MITF	0.92481	0.706799	0.663713	0.870653	GI_38156696-A	development; melanocyte differentiation; perception of sound; regulation of transcription, DNA-dependent	DNA binding; transcriptional activator activity	nucleus
Microtubule-associated protein 1B	MAP1B	1.02919	0.897571	0.922894	0.636859	GI_14165455-A	muscle development	structural constituent of muscle; structural molecule activity	microtubule associated complex
Microtubule-associated protein, RP/EB family, member 1	MAPRE1	1.06909	1.36683	1.27665	1.40199	GI_6912493-S	cell proliferation; regulation of cell cycle	microtubule binding; protein C-terminus binding
Mitochondrial ribosomal protein S6	MRPS6	1.05603	1.29672	1.38231	1.18956	GI_34304325-S	protein biosynthesis	structural constituent of ribosome	intracellular; mitochondrion; small ribosomal subunit
Mitochondrial solute carrier protein	MSCP	1.21412	1.17205	1.51943	1.14005	GI_28466986-I	transport	binding	inner membrane; integral to membrane; mitochondrion
Mitochondrial solute carrier protein	MSCP	1.1994	1.31951	1.43408	1.0914	GI_7706149-A	transport	binding	inner membrane; integral to membrane; mitochondrion
Mitogen-activated protein kinase 6	MAPK6	1.10709	1.24043	1.28982	1.09607	GI_16306569-S	cell cycle; protein amino acid phosphorylation; signal transduction	ATP binding; MAP kinase activity; protein serine/threonine kinase activity; transferase activity
Mitogen-activated protein kinase 8 interacting protein 2	MAPK8IP2	0.811384	0.94004	0.722761	0.848366	GI_21237774-A	positive regulation of anti-apoptosis; regulation of JNK cascade; vesicle-mediated transport	MAP-kinase scaffold activity; beta-amyloid binding; kinesin binding; protein kinase binding	cytoplasm
Mitogen-activated protein kinase kinase 6	MAP2K6	0.767426	0.895015	0.783607	0.750255	GI_14589899-I	DNA damage induced protein phosphorylation; cell cycle arrest; protein amino acid phosphorylation; signal transduction	ATP binding; MAP kinase kinase activity; protein serine/threonine kinase activity; protein-tyrosine kinase activity; transferase activity
Mitogen-activated protein kinase kinase kinase 12	MAP3K12	0.850955	0.808663	0.865362	0.774355	GI_21735551-S	JNK cascade; protein amino acid phosphorylation; protein kinase cascade	ATP binding; magnesium ion binding; protein serine/threonine kinase activity; protein-tyrosine kinase activity; transferase activity	cytoplasm; plasma membrane
Mitogen-activated protein kinase kinase kinase 3	MAP3K3	1.40099	1.67517	1.45357	1.43676	GI_42794764-A	MAPKKK cascade; positive regulation of I-kappaB kinase/NF-kappaB cascade; protein amino acid phosphorylation	ATP binding; MAP kinase kinase kinase activity; magnesium ion binding; protein serine/threonine kinase activity; signal transducer activity; transferase activity
Mitogen-activated protein kinase kinase kinase 4	MAP3K4	1.2277	1.37106	1.27678	1.35788	GI_6031179-A	JNK cascade; activation of MAPKK; protein amino acid phosphorylation; response to stress	ATP binding; MAP kinase kinase kinase activity; magnesium ion binding; protein serine/threonine kinase activity; protein-tyrosine kinase activity; transferase activity
Mitogen-activated protein kinase kinase kinase 7 interacting protein 2	MAP3K7IP2	0.95022	1.26914	1.16828	1.11265	GI_21735557-A	positive regulation of I-kappaB kinase/NF-kappaB cascade	kinase activity; signal transducer activity
Mitogen-activated protein kinase kinase kinase kinase 2	MAP4K2	0.917821	0.953742	0.725501	0.755995	GI_22035599-S	JNK cascade; hemocyte development; immune response; protein amino acid phosphorylation; protein kinase cascade; response to stress; vesicle targeting	ATP binding; protein serine/threonine kinase activity; small GTPase regulatory/interacting protein activity; transferase activity	Golgi membrane; soluble fraction
Mitogen-inducible gene 6	MIG-6	1.43763	1.37229	1.42424	1.22282	GI_21314673-S	response to stress	Rho GTPase activator activity	cytoplasm
MOB1, Mps One Binder kinase activator-like 2B (yeast)	MOBKL2B	0.830742	0.764775	0.794494	0.868564	GI_41350329-S
MOB1, Mps One Binder kinase activator-like 2C (yeast)	MOBKL2C	1.79275	1.57158	1.42085	1.39773	GI_34222187-S		kinase activity
Modulator of apoptosis 1	MOAP1	0.973064	1.00793	0.780187	0.79279	GI_21536456-S	apoptosis
Motile sperm domain containing 3	MOSPD3	0.892773	0.89156	0.80356	0.865277	GI_34147586-S		structural molecule activity	integral to membrane
Mov10, Moloney leukemia virus 10, homolog (mouse)	MOV10	1.06653	1.42181	1.09607	1.29268	GI_14211539-S	development	ATP binding; helicase activity; hydrolase activity	cellular_component unknown
M-phase phosphoprotein 1	MPHOSPH1	0.784687	0.845546	1.05319	0.963333	GI_7705347-S	cell cycle arrest; microtubule-based movement; regulation of mitosis	ATP binding; ATPase activity; WW domain binding; microtubule motor activity	centrosome; microtubule associated complex; nucleolus; nucleoplasm
M-phase phosphoprotein 6	MPHOSPH6	1.26354	1.2642	1.45838	1.25367	GI_5031918-S	M phase of mitotic cell cycle; regulation of cell cycle		nucleus
Muscleblind-like (Drosophila)	MBNL1	1.7858	2.36209	2.55586	1.75401	GI_41281590-S	embryonic development (sensu Mammalia); embryonic limb morphogenesis; muscle development; myoblast differentiation; neurogenesis	double-stranded RNA binding; nucleic acid binding	cytoplasm; nucleus
Myeloid cell leukemia sequence 1 (BCL2-related)	MCL1	1.1297	1.11058	1.35658	1.27904	GI_33519459-I	anti-apoptosis; apoptotic program; cell differentiation; cell fate determination; cell homeostasis; regulation of apoptosis	protein binding; protein channel activity; protein heterodimerization activity	cytoplasm; integral to membrane; mitochondrial outer membrane
Myeloid/lymphoid or mixed-lineage leukemia (trithorax homolog, Drosophila); translocated to, 3	MLLT3	1.22197	1.29188	1.29763	1.23815	GI_4758719-S	regulation of transcription, DNA-dependent		nucleus
Myosin X	MYO10	0.709411	1.12217	0.793242	1.05302	GI_11037056-S	signal transduction	ATP binding; actin binding; motor activity	cytoskeleton; myosin
Myosin, light polypeptide 6, alkali, smooth muscle and non-muscle	MYL6	1.15055	0.903424	0.889126	0.69869	GI_17986259-A	myogenesis	calcium ion binding	myosin
Myosin, light polypeptide 9, regulatory	MYL9	0.886473	0.87844	0.770831	0.738421	GI_31563522-I	muscle development; regulation of muscle contraction	calcium ion binding; structural constituent of muscle	muscle myosin
Myosin, light polypeptide 9, regulatory	MYL9	0.957507	0.796384	0.724339	0.644556	GI_31563523-A	muscle development; regulation of muscle contraction	calcium ion binding; structural constituent of muscle	muscle myosin
Myosin, light polypeptide kinase	MYLK	0.951814	0.777256	0.668146	0.696734	GI_16950622-A	protein amino acid phosphorylation	ATP binding; calmodulin binding; kinase activity; myosin-light-chain kinase activity; protein serine/threonine kinase activity; protein-tyrosine kinase activity; signal transducer activity; transferase activity
Myotrophin	MTPN	0.798926	0.915814	1.12776	0.688772	GI_21956644-S	cell growth; neuron cell differentiation; regulation of myogenesis; regulation of protein biosynthesis	protein binding	cellular_component unknown
Myotubularin related protein 6	MTMR6	1.28072	1.86471	1.92067	1.18736	GI_37537693-S	phospholipid dephosphorylation; protein amino acid dephosphorylation	hydrolase activity; inositol or phosphatidylinositol phosphatase activity; protein serine/threonine phosphatase activity; protein tyrosine phosphatase activity	cellular_component unknown
Myxovirus (influenza virus) resistance 1, interferon-inducible protein p78 (mouse)	MX1	0.94471	0.965933	0.537622	0.907798	GI_18490989-S	immune response; induction of apoptosis; signal transduction	GTP binding; GTPase activity	cytoplasm
N-acetylglucosamine-1-phosphotransferase, gamma subunit	GNPTG	1.0311	0.901129	0.720897	0.725112	GI_42476109-S		transferase activity
N-acylsphingosine amidohydrolase (acid ceramidase)-like	ASAHL	0.8433	0.816194	0.700929	0.945359	GI_30794501-S	biological_process unknown	hydrolase activity	cellular_component unknown
NAD synthetase 1	NADSYN1	0.913002	0.892556	0.810557	0.752335	GI_41393550-S	NAD biosynthesis; nitrogen compound metabolism	ATP binding; NAD+ synthase (glutamine-hydrolyzing) activity; hydrolase activity, acting on carbon-nitrogen (but not peptide) bonds
NADH dehydrogenase (ubiquinone) 1 alpha subcomplex, 1, 7.5kDa	NDUFA1	1.24435	0.893456	0.969013	0.778374	GI_13699820-S	generation of precursor metabolites and energy	NADH dehydrogenase (ubiquinone) activity; NADH dehydrogenase activity; oxidoreductase activity	membrane fraction; mitochondrion
NADH dehydrogenase (ubiquinone) Fe-S protein 2, 49kDa (NADH-coenzyme Q reductase)	NDUFS2	0.999054	0.884724	0.804408	0.77834	GI_34147556-S	electron transport; mitochondrial electron transport, NADH to ubiquinone	NADH dehydrogenase (ubiquinone) activity; NADH dehydrogenase activity; electron carrier activity	membrane fraction; mitochondrion
NCK-associated protein 1	NCKAP1	0.777092	0.788313	0.716307	0.836897	GI_45505152-S	apoptosis; central nervous system development		integral to membrane
Nedd4 binding protein 1	N4BP1	0.982182	1.18702	1.08112	1.45463	GI_40255114-S			nucleus
NEDD9 interacting protein with calponin homology and LIM domains	NICAL	0.892869	0.953289	0.667715	0.705448	GI_20127615-S	cytoskeleton organization and biogenesis; signal transduction	SH3 domain binding; protein binding; zinc ion binding	cytoplasm; cytoskeleton; intermediate filament
Nephroblastoma overexpressed gene	NOV	0.779303	0.794617	0.72355	0.686072	GI_19923725-S	regulation of cell growth	growth factor activity; insulin-like growth factor binding	extracellular region
Nephronophthisis 4	NPHP4	1.02423	0.915885	0.777121	0.866032	GI_34304361-S	actin cytoskeleton organization and biogenesis; cell-cell adhesion; signal transduction; visual behavior	protein binding; structural molecule activity	membrane
Neural precursor cell expressed, developmentally down-regulated 4	NEDD4	1.33599	1.23642	1.45598	1.20467	GI_38257154-A	ubiquitin cycle	ligase activity; ubiquitin-protein ligase activity	intracellular
Neural proliferation, differentiation and control, 1	NPDC1	0.963476	0.954178	0.779897	0.639051	GI_20149616-S			integral to membrane
Neuritin 1	NRN1	1.04465	1.22784	1.26608	1.02821	GI_34878876-S
Neuronal PAS domain protein 1	NPAS1	0.905396	0.810959	0.679425	0.639249	GI_22027481-S	central nervous system development; regulation of transcription, DNA-dependent; signal transduction	signal transducer activity; transcription factor activity	nucleus
NHL repeat containing 2	NHLRC2	1.12421	1.16966	1.27907	1.28424	GI_42476012-S	electron transport	electron transporter activity
Nicastrin	NCSTN	0.775709	0.910338	0.79104	0.984116	GI_24638432-S	Notch receptor processing; amyloid precursor protein catabolism; membrane protein ectodomain proteolysis; positive regulation of enzyme activity; protein processing	protein binding	Golgi apparatus; endoplasmic reticulum; integral to plasma membrane
Nipsnap homolog 1 (C. elegans)	NIPSNAP1	0.697162	0.807392	0.66155	0.733875	GI_4505398-S			mitochondrion
Nischarin	NISCH	0.899245	0.889549	0.695919	0.809619	GI_6005787-S	intracellular signaling cascade
NS5ATP13TP2 protein	NS5ATP13TP2	0.789411	1.08195	1.04986	1.25104	GI_31341888-S
NTF2-like export factor 1	NXT1	1.4637	1.27848	1.40329	1.14107	GI_20127526-S	protein transport; protein-nucleus import	protein transporter activity	cytoplasm; nuclear pore; nucleus
Nuclear factor (erythroid-derived 2)-like 3	NFE2L3	1.12894	1.34201	1.29422	1.28468	GI_21918830-S	regulation of transcription, DNA-dependent; transcription from Pol II promoter	transcription coactivator activity; transcription factor activity	nucleus
Nuclear factor I/A	NFIA	1.05589	1.31499	1.45109	1.50608	GI_30840979-S	DNA replication; electron transport; regulation of transcription, DNA-dependent; viral genome replication	heme binding; transcription factor activity	nucleus
Nuclear factor I/B	NFIB	2.07802	2.3579	2.39538	2.02238	GI_5031940-S	DNA replication; regulation of transcription, DNA-dependent	transcription factor activity	nucleus
Nuclear factor of activated T-cells, cytoplasmic, calcineurin-dependent 3	NFATC3	1.334	1.46145	1.41911	1.41398	GI_27886558-A	inflammatory response; regulation of transcription from Pol II promoter	transcription coactivator activity; transcription factor activity	nucleus
Nuclear factor of kappa light polypeptide gene enhancer in B-cells 1 (p105)	NFKB1	1.21086	1.27364	1.16824	1.27601	GI_34577121-S	anti-apoptosis; antibacterial humoral response (sensu Vertebrata); inflammatory response; regulation of transcription, DNA-dependent; response to pathogenic bacteria; signal transduction; transcription from Pol II promoter	protein binding; transcription factor activity	cytoplasm; nucleus
Nuclear receptor subfamily 1, group H, member 2	NR1H2	1.03169	1.13838	1.16976	1.24266	GI_11321629-S	regulation of transcription, DNA-dependent	steroid hormone receptor activity; transcription factor activity	nucleus
Nucleolin	NCL	1.24949	1.08868	1.17471	1.33747	GI_4885510-S	nuclear mRNA splicing, via spliceosome	DNA binding; RNA binding; nucleic acid binding	nucleolus
Nucleoporin 153kDa	NUP153	1.27844	1.21578	1.43115	1.26664	GI_24430145-S	transport	DNA binding; porin activity; transporter activity	integral to membrane; nuclear pore; nucleus; outer membrane
Nucleoporin 35kDa	NUP35	1.04531	1.17138	1.25238	1.28805	GI_31982903-S		porin activity	integral to membrane; outer membrane
Nucleoporin 54kDa	NUP54	1.04657	1.22347	1.31971	1.09262	GI_26051236-S	transport		nucleus
Nucleoporin 93kDa	NUP93	0.849166	0.811765	0.7239	0.819815	GI_41281436-S	transport		nuclear pore; nucleus
Nucleoporin 98kDa	NUP98	1.04044	1.1283	1.27006	1.31024	GI_21264368-A	DNA replication; nuclear pore organization and biogenesis; nucleocytoplasmic transport; protein transport; protein-nucleus import, docking	protein binding; structural constituent of nuclear pore; transporter activity	nuclear pore; nucleoplasm
Nucleoporin 98kDa	NUP98	1.0522	1.21598	1.40098	1.30535	GI_21264368-I	DNA replication; nuclear pore organization and biogenesis; nucleocytoplasmic transport; protein transport; protein-nucleus import, docking	protein binding; structural constituent of nuclear pore; transporter activity	nuclear pore; nucleoplasm
Nucleoporin like 2	NUPL2	1.40668	1.21932	1.46735	1.23644	GI_6679073-S	protein-nucleus export	nuclear export signal receptor activity; nucleic acid binding; porin activity; protein binding	integral to membrane; nucleus; outer membrane
Nucleoside phosphorylase	NP	1.30611	1.35411	1.46881	1.22135	GI_4557800-S	DNA modification; nucleobase, nucleoside, nucleotide and nucleic acid metabolism	purine-nucleoside phosphorylase activity
Nucleosome assembly protein 1-like 1	NAP1L1	0.91821	1.39791	1.47246	1.55787	GI_21327706-A	DNA replication; nucleosome assembly; positive regulation of cell proliferation		chromatin assembly complex; nucleus
Nucleosome assembly protein 1-like 1	NAP1L1	1.16848	1.98379	2.34047	1.77417	GI_21327707-I	DNA replication; nucleosome assembly; positive regulation of cell proliferation		chromatin assembly complex; nucleus
NudE nuclear distribution gene E homolog like 1 (A. nidulans)	NDEL1	0.861576	0.672941	0.710613	0.937653	GI_31543284-S
Nudix (nucleoside diphosphate linked moiety X)-type motif 14	NUDT14	0.932765	0.828996	0.767513	0.668783	GI_37594466-S		UDP-sugar diphosphatase activity; hydrolase activity; hydrolase activity, acting on acid anhydrides, in phosphorus-containing anhydrides; magnesium ion binding
Nudix (nucleoside diphosphate linked moiety X)-type motif 16-like 1	SDOS	0.986652	0.821185	0.794572	0.786289	GI_39725652-S
Nurim (nuclear envelope membrane protein)	NRM	1.1141	1.03075	1.24109	1.24248	GI_25282390-S
Oculospanin	OCSP	0.949368	0.955721	0.829432	0.675235	GI_31543356-S
Oligodendrocyte transcription factor 1	OLIG1	0.65133	0.645746	0.581794	0.851557	GI_41281694-S	development; regulation of transcription, DNA-dependent	DNA binding	nucleus
Optineurin	OPTN	0.985063	0.847437	0.774705	0.760578	GI_34147604-S	cell death; signal transduction		cytoplasm
Origin recognition complex, subunit 6 homolog-like (yeast)	ORC6L	1.40847	1.19765	1.09143	1.07824	GI_32454755-S	DNA replication	DNA binding	nuclear origin of replication recognition complex; nucleus
Osteopetrosis associated transmembrane protein 1	OSTM1	0.929903	1.13542	1.28857	1.25312	GI_30025025-S			integral to membrane
OTU domain, ubiquitin aldehyde binding 1	OTUB1	0.799721	0.848606	0.622428	0.838908	GI_8923113-S
Oxoglutarate (alpha-ketoglutarate) dehydrogenase (lipoamide)	OGDH	0.741575	0.895765	0.766719	0.871507	GI_4505492-S	generation of precursor metabolites and energy; glycolysis; metabolism	oxidoreductase activity; oxidoreductase activity, acting on the aldehyde or oxo group of donors, disulfide as acceptor; oxoglutarate dehydrogenase (succinyl-transferring) activity	mitochondrion; oxoglutarate dehydrogenase complex (sensu Eukaryota)
Oxysterol binding protein-like 10	OSBPL10	1.01271	1.20391	1.37733	1.15768	GI_23111057-S	lipid transport; steroid metabolism
Oxysterol binding protein-like 5	OSBPL5	0.883575	1.32903	1.19742	1.37905	GI_22035608-A	Golgi to plasma membrane transport; cholesterol metabolism; cholesterol transport; lipid transport; steroid metabolism	oxysterol binding	cytosol
P21 (CDKN1A)-activated kinase 2	PAK2	1.07512	1.63608	1.51207	1.63614	GI_32483398-S	negative regulation of protein kinase activity; protein amino acid phosphorylation; signal transduction	ATP binding; protein serine/threonine kinase activity; protein-tyrosine kinase activity; transferase activity
P21/Cdc42/Rac1-activated kinase 1 (STE20 homolog, yeast)	PAK1	1.13473	1.4252	1.35432	1.265	GI_42794768-S	JNK cascade; apoptosis; protein amino acid phosphorylation	ATP binding; protein serine/threonine kinase activity; transferase activity
P66 alpha	p66alpha	1.12762	1.40851	1.22453	1.20478	GI_19923501-S	DNA methylation; negative regulation of transcription, DNA-dependent	protein binding, bridging; transcription factor activity; transcriptional repressor activity	NuRD complex; nucleus
P8 protein (candidate of metastasis 1)	P8	1.32881	0.92056	1.09846	0.881684	GI_6912569-S	cell growth; induction of apoptosis	molecular_function unknown	nucleus
Paired related homeobox 1	PRRX1	0.990339	1.23891	1.64357	1.2851	GI_12707576-A	development; regulation of transcription, DNA-dependent	transcription coactivator activity; transcription factor activity	nucleus
Palladin	KIAA0992	0.782649	0.797872	0.726956	0.729452	GI_21361584-S
PALM2-AKAP2 protein	PALM2-AKAP2	1.38363	1.37064	1.55259	0.944648	GI_22325354-I
PALM2-AKAP2 protein	PALM2-AKAP2	1.44485	1.28362	1.29425	0.892895	GI_22325355-A
Pancreatic lipase-related protein 3	PNLIPRP3	1.14882	1.26595	1.52252	1.436	GI_37550830-S
Par-6 partitioning defective 6 homolog alpha (C.elegans)	PARD6A	0.880894	0.712733	0.778014	0.687599	GI_8394416-S	cell cycle; cytokinesis; establishment of cell polarity; intercellular junction maintenance	GTP-dependent protein binding; Rho GTPase binding	membrane; nucleus; tight junction
PDZ and LIM domain 2 (mystique)	PDLIM2	0.985025	0.888244	0.747328	0.80721	GI_40288186-A		protein binding; zinc ion binding
Peptidylprolyl isomerase A (cyclophilin A)	PPIA	1.07845	1.05902	1.40386	1.14975	GI_45439310-I	protein folding; regulation of viral genome replication	cyclosporin A binding; isomerase activity; peptidyl-prolyl cis-trans isomerase activity; unfolded protein binding; virion binding	cytoplasm
Period homolog 2 (Drosophila)	PER2	1.31654	1.74584	1.81878	1.49096	GI_12707561-I	circadian rhythm; regulation of transcription, DNA-dependent; signal transduction	signal transducer activity	nucleus
Peripheral myelin protein 2	PMP2	1.00901	0.815871	0.701837	0.602302	GI_45269147-S	transport	lipid binding; transporter activity	cytoplasm
Peripheral myelin protein 22	PMP22	1.21405	1.32679	1.2844	1.12474	GI_24430164-A	mechanosensory behavior; negative regulation of cell proliferation; perception of sound; peripheral nervous system development; synaptic transmission		integral to plasma membrane; membrane fraction
Peroxiredoxin 3	PRDX3	1.02	1.14843	1.28715	1.15906	GI_32483376-A		alkyl hydroperoxide reductase activity; oxidoreductase activity; peroxidase activity	mitochondrion
Peroxisomal biogenesis factor 16	PEX16	0.95829	0.856733	0.756587	0.787072	GI_4758897-A	peroxisome organization and biogenesis		integral to peroxisomal membrane; peroxisome
Peroxisomal biogenesis factor 19	PEX19	0.985009	1.38518	1.38732	1.42804	GI_4506338-S	peroxisome organization and biogenesis		integral to membrane; peroxisomal membrane
Peroxisomal proliferator-activated receptor A interacting complex 285	PRIC285	0.953027	0.963042	0.670013	1.0356	GI_34335259-S	regulation of transcription, DNA-dependent	ATP binding; DNA binding; RNA binding; helicase activity; nucleoside-triphosphatase activity; nucleotide binding; ribonuclease activity; transcription coactivator activity; zinc ion binding	nucleus
PHD finger protein 16	PHF16	1.24955	1.36418	1.32369	1.24665	GI_23110985-S	regulation of transcription, DNA-dependent	DNA binding
Phosphate cytidylyltransferase 2, ethanolamine	PCYT2	0.872861	0.842261	0.769858	0.823379	GI_4505650-S	biosynthesis; phospholipid biosynthesis	ethanolamine-phosphate cytidylyltransferase activity	cellular_component unknown
Phosphatidic acid phosphatase type 2A	PPAP2A	1.35859	1.20377	1.34682	1.28292	GI_29171735-A	androgen receptor signaling pathway; negative regulation of cell proliferation; phospholipid dephosphorylation; protein kinase C activation; regulation of lipid metabolism	hydrolase activity; phosphatidate phosphatase activity	integral to plasma membrane; membrane fraction
Phosphatidic acid phosphatase type 2A	PPAP2A	1.1886	1.13028	1.2039	1.32219	GI_29171735-I	androgen receptor signaling pathway; negative regulation of cell proliferation; phospholipid dephosphorylation; protein kinase C activation; regulation of lipid metabolism	hydrolase activity; phosphatidate phosphatase activity	integral to plasma membrane; membrane fraction
Phosphatidylcholine transfer protein	PCTP	0.97755	1.23621	1.27775	1.2913	GI_10864026-S	lipid transport	lipid binding; phosphatidylcholine transporter activity	cytosol
Phosphatidylinositol glycan, class B	PIGB	0.814739	0.855517	0.842133	0.79576	GI_22538447-S	GPI anchor biosynthesis; protein amino acid glycosylation	catalytic activity	endoplasmic reticulum membrane
Phosphatidylinositol glycan, class B	CCPG1	0.789979	0.7527	0.864222	0.807643	GI_28395034-A
Phosphatidylinositol glycan, class B	CCPG1	0.875541	0.805617	0.893112	0.764808	GI_31621295-I
Phosphatidylinositol glycan, class T	PIGT	0.846157	0.819635	0.76274	0.884411	GI_23397652-S			GPI-anchor transamidase complex; endoplasmic reticulum; integral to membrane
Phosphatidylinositol glycan, class W	PIGW	1.13292	1.41618	1.38404	1.45694	GI_31341845-S	GPI anchor biosynthesis	acetyltransferase activity	endoplasmic reticulum membrane; integral to membrane
Phosphatidylinositol-4-phosphate 5-kinase, type II, beta	PIP5K2B	1.11627	1.17737	1.27021	1.16023	GI_32528304-I	cell surface receptor linked signal transduction	1-phosphatidylinositol-4-phosphate 5-kinase activity; receptor signaling protein activity; transferase activity	cytoplasm; membrane
Phosphatidylserine decarboxylase	PISD	1.1112	1.22956	1.28827	1.23875	GI_34147578-S	phospholipid biosynthesis	lyase activity; phosphatidylserine decarboxylase activity
Phosphodiesterase 6D, cGMP-specific, rod, delta	PDE6D	1.05515	0.79432	0.619925	0.699286	GI_4505670-S	visual perception	3',5'-cyclic-nucleotide phosphodiesterase activity; hydrolase activity
Phosphoglucomutase 3	PGM3	1.06808	1.26023	1.48699	1.26782	GI_7661567-S	carbohydrate metabolism; glucosamine metabolism	isomerase activity; magnesium ion binding; phosphoacetylglucosamine mutase activity	cellular_component unknown
Phospholipase C, delta 4	PLCD4	1.06355	0.912745	0.84825	0.74091	GI_34147439-S	intracellular signaling cascade; lipid metabolism	calcium ion binding; phosphoinositide phospholipase C activity
Phosphomannomutase 1	PMM1	0.985745	0.895009	0.899478	0.814949	GI_4505904-S	mannose biosynthesis; metabolism	isomerase activity; phosphomannomutase activity	cytoplasm
Phosphoprotein associated with glycosphingolipid-enriched microdomains	PAG	1.14118	1.50549	1.26962	1.22029	GI_16753228-S	antimicrobial humoral response (sensu Vertebrata); signal transduction	transmembrane receptor protein tyrosine kinase adaptor protein activity	integral to plasma membrane
Phosphoribosyl pyrophosphate amidotransferase	PPAT	1.15775	1.25968	1.15291	1.22944	GI_29570797-S	glutamine metabolism; nucleoside metabolism; purine base biosynthesis; purine nucleotide biosynthesis	amidophosphoribosyltransferase activity; magnesium ion binding; transferase activity, transferring glycosyl groups
Phosphoribosyl pyrophosphate synthetase 1	PRPS1	0.899709	1.1409	1.2127	1.25728	GI_19923737-S	nucleoside metabolism; nucleotide biosynthesis; ribonucleoside monophosphate biosynthesis	kinase activity; lipoate-protein ligase B activity; magnesium ion binding; ribose-phosphate diphosphokinase activity; transferase activity
Phosphoribosyl pyrophosphate synthetase 2	PRPS2	0.958617	1.31981	1.29471	1.09936	GI_31543442-S	nucleoside metabolism; nucleotide biosynthesis; ribonucleoside monophosphate biosynthesis	kinase activity; lipoate-protein ligase B activity; magnesium ion binding; ribose-phosphate diphosphokinase activity; transferase activity
Phosphoribosylglycinamide formyltransferase, phosphoribosylglycinamide synthetase, phosphoribosylaminoimidazole synthetase	GART	1.03579	1.10033	1.28358	1.09538	GI_28416900-I	'de novo' IMP biosynthesis; purine base biosynthesis; purine nucleotide biosynthesis	catalytic activity; ligase activity; phosphoribosylamine-glycine ligase activity; phosphoribosylformylglycinamidine cyclo-ligase activity; phosphoribosylglycinamide formyltransferase activity	cytoplasm
Phytanoyl-CoA hydroxylase (Refsum disease)	PHYH	0.947414	0.803946	0.842211	0.731715	GI_17999532-S	lipid metabolism; neurogenesis; perception of sound; visual perception	electron transporter activity; phytanoyl-CoA dioxygenase activity	peroxisome
Platelet-activating factor acetylhydrolase, isoform Ib, alpha subunit 45kDa	PAFAH1B1	0.741767	0.560179	0.543696	0.685972	GI_6031206-S	cell motility; cytokinesis; establishment of mitotic spindle orientation; lipid metabolism; microtubule-based process; mitosis; neurogenesis; signal transduction	dynein binding	astral microtubule; cell cortex; cytoplasm; cytoskeleton; kinetochore; microtubule associated complex; nuclear membrane
Pleckstrin homology-like domain, family A, member 1	PHLDA1	1.06644	1.211	1.31561	1.18974	GI_6679302-S			nucleus
Pleckstrin homology-like domain, family A, member 2	PHLDA2	1.16709	1.22609	1.51683	1.46046	GI_21071004-S	apoptosis; imprinting
Poliovirus receptor	PVR	1.26592	1.2785	1.25744	1.0007	GI_19923371-S		receptor activity	cytoplasm; extracellular space; integral to membrane
Poliovirus receptor-related 3	PVRL3	1.13099	1.19078	1.36659	1.13377	GI_11386198-S		receptor activity
Polo-like kinase 1 (Drosophila)	PLK1	0.998832	1.25572	1.34622	1.67449	GI_34147632-S	mitosis; protein amino acid phosphorylation; regulation of cell cycle	ATP binding; protein serine/threonine kinase activity; transferase activity	nucleus
Poly (ADP-ribose) polymerase family, member 16	PARP16	1.1289	1.26667	1.08143	1.09732	GI_45504399-S
Poly (ADP-ribose) polymerase family, member 3	PARP3	1.09638	0.892079	0.760381	0.848	GI_11496992-S	DNA repair; protein amino acid ADP-ribosylation	NAD+ ADP-ribosyltransferase activity; transferase activity, transferring glycosyl groups	nucleus
Poly (ADP-ribose) polymerase family, member 8	PARP8	1.2559	1.25727	1.09385	1.19292	GI_24432008-S
Polycomb group ring finger 6	PCGF6	1.19713	1.13813	1.34084	1.14312	GI_37655164-S	protein ubiquitination	DNA binding; ubiquitin-protein ligase activity; zinc ion binding	ubiquitin ligase complex
Polyhomeotic-like 2 (Drosophila)	PHC2	0.920466	1.37771	1.17947	1.368	GI_37595529-A		protein binding	nucleus
Polymerase (DNA directed), beta	POLB	0.967723	0.716133	0.624368	0.680497	GI_4505930-S	DNA repair; DNA-dependent DNA replication	DNA binding; beta DNA polymerase activity; lyase activity; magnesium ion binding; transferase activity	nucleus
Polymerase (DNA directed), epsilon 3 (p17 subunit)	POLE3	1.13507	1.23461	1.2699	1.31158	GI_31543422-S	DNA replication	DNA binding; epsilon DNA polymerase activity	nucleus
Postmeiotic segregation increased 2-like 2	POM121	1.18559	1.34045	1.18031	1.28586	GI_26051277-S	transport		integral to membrane; nucleus
Potassium channel tetramerisation domain containing 9	KCTD9	1.0832	1.05372	1.45451	1.22676	GI_39753958-S	potassium ion transport	protein binding; voltage-gated potassium channel activity	membrane; voltage-gated potassium channel complex
Potassium voltage-gated channel, delayed-rectifier, subfamily S, member 3	KCNS3	0.844607	0.81953	0.782673	0.880684	GI_25952107-S	cation transport; potassium ion transport	protein binding; voltage-gated potassium channel activity	integral to membrane; voltage-gated potassium channel complex
Potassium voltage-gated channel, subfamily H (eag-related), member 6	KCNH6	1.12439	0.941958	1.05165	0.633703	GI_27886649-I	cation transport; potassium ion transport; regulation of transcription, DNA-dependent; signal transduction	voltage-gated potassium channel activity	integral to membrane
POU domain, class 3, transcription factor 2	POU3F2	0.895656	1.29233	1.04787	0.876794	GI_5031982-S	regulation of transcription, DNA-dependent	transcription factor activity	nucleus
Pre-B-cell colony enhancing factor 1	PBEF1	1.16941	1.54138	1.72481	1.31208	GI_5031976-I	cell-cell signaling; positive regulation of cell proliferation; pyridine nucleotide biosynthesis; signal transduction	cytokine activity; nicotinate phosphoribosyltransferase activity
Prenylcysteine oxidase 1	PCYOX1	0.810232	0.655477	0.649023	0.690434	GI_33620750-S	prenylated protein catabolism; prenylcysteine metabolism	lyase activity; oxidoreductase activity; prenylcysteine oxidase activity	lysosome
Programmed cell death 2	PDCD2	1.06387	1.15867	1.21696	1.15213	GI_21735591-A	apoptosis	DNA binding	cytoplasm; nucleus
Progressive external ophthalmoplegia 1	PEO1	1.37402	1.2789	1.20882	1.01397	GI_39725941-S		helicase activity
Proline arginine-rich end leucine-rich repeat protein	PRELP	0.995637	0.864847	0.69174	0.664117	GI_41349452-S	skeletal development	extracellular matrix structural constituent	extracellular matrix (sensu Metazoa)
Propionyl Coenzyme A carboxylase, beta polypeptide	PCCB	0.889219	0.897059	0.755567	0.822551	GI_24475879-S	fatty acid catabolism	biotin carboxylase activity; ligase activity; propionyl-CoA carboxylase activity	biotin carboxylase complex; mitochondrion
Prostate tumor overexpressed gene 1	PTOV1	0.896057	1.08612	1.06981	1.33991	GI_33695089-S	tRNA aminoacylation for protein translation	ATP binding; tRNA ligase activity
Proteasome (prosome, macropain) 26S subunit, non-ATPase, 11	PSMD11	0.964365	1.10555	1.14434	1.22951	GI_28872724-S		binding	cytosol
Proteasome (prosome, macropain) subunit, beta type, 8 (large multifunctional protease 7)	PSMB8	1.00121	0.780628	0.832786	0.687347	GI_34335277-I	immune response; proteolysis and peptidolysis; ubiquitin-dependent protein catabolism	endopeptidase activity	proteasome core complex (sensu Eukaryota)
Protein associated with MRG, 14 kDa	PGR1	1.1996	1.19712	1.31368	1.18621	GI_15193293-S		structural constituent of ribosome
Protein kinase (cAMP-dependent, catalytic) inhibitor gamma	PKIG	1.12619	0.862456	0.752962	0.75555	GI_32483384-A	negative regulation of protein kinase activity	cAMP-dependent protein kinase inhibitor activity
Protein kinase C, alpha binding protein	PRKCABP	0.840793	0.855849	0.721293	0.708858	GI_7110696-S	DNA methylation during embryonic development; DNA methylation during gametogenesis; ion channel clustering; monoamine transport; protein amino acid phosphorylation; protein homooligomerization; protein kinase C activation; retrograde transport, Golgi to ER	ATPase activity; protein C-terminus binding	Golgi apparatus; plasma membrane; presynaptic membrane
Protein kinase C, delta binding protein	PRKCDBP	1.20729	1.05216	1.28384	1.61675	GI_21450786-S		kinase activity
Protein kinase, cAMP-dependent, regulatory, type II, beta	PRKAR2B	0.762375	0.820128	0.967908	0.900702	GI_4506064-S	intracellular signaling cascade; protein amino acid phosphorylation	3',5'-cAMP binding; cAMP-dependent protein kinase regulator activity	cAMP-dependent protein kinase complex
Protein phosphatase 1, regulatory (inhibitor) subunit 13B	PPP1R13B	0.909518	0.962908	0.752747	0.858365	GI_18699719-S	apoptosis		nucleus
Protein phosphatase 1, regulatory (inhibitor) subunit 14B	ELF2	1.42169	1.37881	1.62003	1.40273	GI_42544175-A	regulation of transcription, DNA-dependent	transcription factor activity; transcriptional activator activity	nucleus
Protein phosphatase 1, regulatory (inhibitor) subunit 15A	PPP1R15A	1.29923	1.41353	1.30334	1.04888	GI_9790902-S	apoptosis; cell cycle arrest; response to DNA damage stimulus
Protein phosphatase 1D magnesium-dependent, delta isoform	PPM1D	1.1098	1.17518	1.18941	1.27103	GI_29558519-S	negative regulation of cell proliferation; protein amino acid dephosphorylation; regulation of cell cycle; response to radiation	hydrolase activity; magnesium ion binding; manganese ion binding; protein phosphatase type 2C activity; protein serine/threonine phosphatase activity	nucleus; protein serine/threonine phosphatase complex
Protein phosphatase 1K (PP2C domain containing)	PPM1K	0.962254	0.867332	0.862576	0.767286	GI_31542532-S	protein amino acid dephosphorylation	catalytic activity; hydrolase activity; magnesium ion binding; manganese ion binding; protein serine/threonine phosphatase activity	protein serine/threonine phosphatase complex
Protein phosphatase 2 (formerly 2A), regulatory subunit B (PR 52), alpha isoform	PPP2R2A	1.40782	1.29863	1.22219	1.12067	GI_32307111-S	protein amino acid dephosphorylation; signal transduction	phosphoprotein phosphatase activity; protein binding; protein phosphatase type 2A activity; protein phosphatase type 2A regulator activity	protein phosphatase type 2A complex
Protein phosphatase 2 (formerly 2A), regulatory subunit B (PR 52), beta isoform	PPP2R2B	0.995056	0.857932	0.63238	0.771545	GI_32307116-A	signal transduction	phosphoprotein phosphatase activity; protein phosphatase type 2A regulator activity	protein phosphatase type 2A complex
Protein phosphatase 3 (formerly 2B), regulatory subunit B, 19kDa, alpha isoform (calcineurin B, type I)	PPP3R1	1.27547	1.28257	1.36634	1.22345	GI_45238847-S		calcium ion binding; calcium-dependent protein serine/threonine phosphatase activity; calmodulin inhibitor activity	calcineurin complex
Protein phosphatase 4, regulatory subunit 1	PPP4R1	0.887941	1.27653	1.13418	1.17755	GI_4826933-S		binding; phosphoprotein phosphatase activity
Protein predicted by clone 23882	HSU79303	1.02469	0.901149	0.70839	0.682235	GI_9558742-S
Protein tyrosine phosphatase type IVA, member 1	PTP4A1	1.49691	1.40098	1.61367	1.5178	GI_17986281-S	protein amino acid dephosphorylation	protein tyrosine phosphatase activity
Protein tyrosine phosphatase type IVA, member 2	PTP4A2	0.877857	1.03155	1.28063	0.972301	GI_18104972-A	protein amino acid dephosphorylation	prenylated protein tyrosine phosphatase activity
Protein tyrosine phosphatase, non-receptor type substrate 1	PTPNS1	0.88523	0.972902	0.73556	0.754291	GI_18426910-S
Protein-O-mannosyltransferase 1	POMT1	1.03155	0.849442	0.73261	0.847473	GI_21361381-S	O-linked glycosylation	dolichyl-phosphate-mannose-protein mannosyltransferase activity; magnesium ion binding; transferase activity, transferring glycosyl groups	endoplasmic reticulum membrane; integral to membrane
Proteolipid protein 1 (Pelizaeus-Merzbacher disease, spastic paraplegia 2, uncomplicated)	PLP1	0.761109	0.817572	0.750823	0.619554	GI_41349498-S		structural molecule activity	integral to membrane
Pseudouridylate synthase 1	PUS1	1.19064	1.23211	1.26571	1.19683	GI_34147590-S	tRNA processing	lyase activity; pseudouridylate synthase activity	nucleus
Pseudouridylate synthase 3	PUS3	1.33568	1.11744	1.26174	1.01109	GI_31542635-S	tRNA processing	lyase activity; pseudouridylate synthase activity	nucleus
PTEN induced putative kinase 1	PINK1	0.79452	0.884767	0.666019	0.845041	GI_14165271-S	protein amino acid phosphorylation; protein kinase cascade; response to stress	ATP binding; magnesium ion binding; protein serine/threonine kinase activity; transferase activity	mitochondrion
Purinergic receptor P2X, ligand-gated ion channel, 7	P2RX7	0.803933	0.778245	0.626751	0.764016	GI_34335274-A	ion transport; signal transduction	ATP binding; ATP-gated cation channel activity; receptor activity	integral to membrane; integral to plasma membrane
Putative acyl-CoA dehydrogenase	FLJ12592	0.859005	0.800628	0.698892	0.698	GI_38505217-S	electron transport	acyl-CoA dehydrogenase activity; oxidoreductase activity
Putative breast adenocarcinoma marker (32kD)	BC-2	1.08001	0.876732	0.803939	0.809538	GI_38372936-A		molecular_function unknown
Pyruvate dehydrogenase (lipoamide) alpha 1	PDHA1	0.84874	0.894984	0.812203	0.897851	GI_4505684-S	acetyl-CoA metabolism; glycolysis	oxidoreductase activity; pyruvate dehydrogenase (acetyl-transferring) activity	mitochondrion
RAB, member of RAS oncogene family-like 3	RABL3	1.10606	1.2332	1.44819	1.31004	GI_28376659-S	small GTPase mediated signal transduction; two-component signal transduction system (phosphorelay)	DNA binding; GTP binding
RAB11 family interacting protein 5 (class I)	RAB11FIP5	1.2074	1.1342	1.13923	1.15501	GI_24308074-S	biological_process unknown	gamma-tubulin binding; protein binding	mitochondrial outer membrane
RAB23, member RAS oncogene family	RAB23	1.11925	1.23649	1.39985	1.0996	GI_34485715-A	protein transport; small GTPase mediated signal transduction	GTP binding
RAB3A, member RAS oncogene family	RAB3A	0.588679	0.697811	0.609508	0.592235	GI_34147654-S	exocytosis; neurotransmitter secretion; protein transport; small GTPase mediated signal transduction	GTP binding; GTPase activity	synaptic vesicle
RAB7, member RAS oncogene family-like 1	RAB7L1	1.05811	1.26564	1.40479	1.12099	GI_4506374-S	intracellular protein transport; small GTPase mediated signal transduction	GTP binding; GTPase activity
RAB8B, member RAS oncogene family	RAB8B	1.19929	1.10921	1.15258	1.26706	GI_7706562-S	protein transport; small GTPase mediated signal transduction	GTP binding; GTPase activity	cellular_component unknown
Rabaptin, RAB GTPase binding effector protein 2	RABEP2	0.943235	0.878978	0.774751	0.853961	GI_13376207-S	endocytosis; protein transport	GTPase activator activity; growth factor activity
Rac/Cdc42 guanine nucleotide exchange factor (GEF) 6	ARHGEF6	0.824103	0.653229	0.525797	0.644478	GI_22027524-S	JNK cascade; apoptosis	GTPase activator activity; Rho guanyl-nucleotide exchange factor activity; Rho interactor activity	intracellular
RAD21 homolog (S. pombe)	RAD21	0.760022	0.684027	0.767122	0.740328	GI_5453993-S	apoptosis; cell cycle; chromosome organization and biogenesis (sensu Eukaryota); chromosome segregation; double-strand break repair; meiotic recombination; mitosis	protein binding	nuclear chromosome
RAD51-like 1 (S. cerevisiae)	RAD51L1	1.0726	0.859458	1.02561	0.608983	GI_19924114-I	DNA repair; meiotic recombination	ATP binding; DNA-dependent ATPase activity; damaged DNA binding	nucleus
RAN binding protein 3	RANBP3	1.29008	1.55032	1.39695	1.38746	GI_4506408-I	protein transport; small GTPase mediated signal transduction	RAN protein binding	nuclear pore; nucleus
RAP1, GTPase activating protein 1	RAP1GA1	0.849811	0.9196	0.741613	0.837053	GI_4506414-S	signal transduction	GTPase activator activity; GTPase activity	cytosol; membrane; membrane fraction
RAP2A, member of RAS oncogene family	RAP2A	1.28565	1.59372	1.86421	1.55556	GI_31377551-S	signal transduction; small GTPase mediated signal transduction	GTP binding; GTPase activity	membrane
RAP2C, member of RAS oncogene family	RAP2C	0.829345	1.39358	1.37618	1.2726	GI_32129208-S	small GTPase mediated signal transduction	GTP binding
RA-regulated nuclear matrix-associated protein	RAMP	1.78621	2.23559	2.17715	2.16181	GI_7705575-S
Ras and Rab interactor 2	RIN2	1.07468	1.35434	1.39924	1.41057	GI_35493905-S	endocytosis; intracellular signaling cascade	GTPase activator activity; Rab guanyl-nucleotide exchange factor activity
Ras homolog gene family, member G (rho G)	RHOG	1.29289	1.33963	1.23169	1.36705	GI_4502218-S	Rho protein signal transduction; positive regulation of cell proliferation; regulation of cell cycle	GTP binding; GTPase activity
Ras homolog gene family, member Q	RHOQ	1.09241	1.28908	1.20254	0.994781	GI_6912695-S	small GTPase mediated signal transduction	GTP binding; GTPase activity	plasma membrane
Ras-like without CAAX 1	RIT1	1.0653	0.956959	0.866382	0.774675	GI_31543551-S	signal transduction; small GTPase mediated signal transduction	GTP binding; calmodulin binding	plasma membrane
RAVER1	RAVER1	1.14098	1.35409	1.27482	1.46095	GI_33457331-S	nuclear mRNA splicing, via spliceosome	nucleic acid binding
Receptor tyrosine kinase-like orphan receptor 1	ROR1	1.01776	1.41843	1.47674	1.50182	GI_4826867-S	development; protein amino acid phosphorylation; transmembrane receptor protein tyrosine kinase signaling pathway	ATP binding; transferase activity; transmembrane receptor activity; transmembrane receptor protein tyrosine kinase activity	cytoplasm; integral to plasma membrane
Receptor-interacting serine-threonine kinase 4	RIPK4	1.1204	1.29514	0.960701	1.06987	GI_41327753-S	protein amino acid phosphorylation	ATP binding; protein binding; protein serine/threonine kinase activity; protein-tyrosine kinase activity; transferase activity	cellular_component unknown
Related RAS viral (r-ras) oncogene homolog 2	RRAS2	1.12337	1.61039	1.72535	1.36712	GI_38569462-S	intracellular protein transport; small GTPase mediated signal transduction	GTP binding
Ret finger protein	RFP	1.24136	1.2005	1.17703	1.11891	GI_17105396-I	cell proliferation; protein ubiquitination; regulation of transcription, DNA-dependent; spermatogenesis	DNA binding; metal ion binding; transmembrane receptor protein tyrosine kinase activity; ubiquitin-protein ligase activity; zinc ion binding	integral to plasma membrane; membrane fraction; nucleus; ubiquitin ligase complex
Ret finger protein	RFP	1.06748	1.35934	1.27014	1.23456	GI_18641280-A	cell proliferation; protein ubiquitination; regulation of transcription, DNA-dependent; spermatogenesis	DNA binding; metal ion binding; transmembrane receptor protein tyrosine kinase activity; ubiquitin-protein ligase activity; zinc ion binding	integral to plasma membrane; membrane fraction; nucleus; ubiquitin ligase complex
Rho family GTPase 3	ARHE	1.54747	1.40834	1.53042	1.17219	GI_21361257-S	protein transport; small GTPase mediated signal transduction	GTP binding	Golgi apparatus
Rho GDP dissociation inhibitor (GDI) beta	ARHGDIB	0.916845	0.791469	0.818739	0.667748	GI_10835001-S	Rho protein signal transduction; actin cytoskeleton organization and biogenesis; development; immune response; negative regulation of cell adhesion	GTPase activator activity; Rho GDP-dissociation inhibitor activity	cytoplasmic vesicle
Rho GTPase activating protein 18	ARHGAP18	1.22904	1.42687	1.65317	1.18447	GI_39932588-S		GTPase activator activity
Rho guanine nucleotide exchange factor (GEF) 3	ARHGEF3	0.451589	0.359695	0.306856	0.620765	GI_9506400-S	Rho protein signal transduction	Rho guanyl-nucleotide exchange factor activity
Rho guanine nucleotide exchange factor (GEF) 7	ARHGEF7	0.915436	0.979235	1.00338	0.80602	GI_22027526-A	signal transduction	guanyl-nucleotide exchange factor activity
Ribonuclease P/MRP 38kDa subunit	RPP38	1.24657	1.19686	1.27446	1.11973	GI_5454025-A	tRNA processing	hydrolase activity; ribonuclease P activity	nucleolar ribonuclease P complex; nucleus
Ribonucleotide reductase M2 polypeptide	RRM2	1.23732	1.37593	1.56477	1.42448	GI_4557844-S	DNA replication; deoxyribonucleoside diphosphate metabolism	oxidoreductase activity; ribonucleoside-diphosphate reductase activity	cytoplasm
Ribose 5-phosphate isomerase A (ribose 5-phosphate epimerase)	RPIA	1.19297	1.32938	1.38627	1.15632	GI_21389336-S	pentose-phosphate shunt, non-oxidative branch	isomerase activity; ribose-5-phosphate isomerase activity	intracellular
Ribosomal protein L34	RPL34	1.09624	1.10664	1.45726	1.12312	GI_16117786-A	protein biosynthesis	RNA binding; structural constituent of ribosome	cytosolic large ribosomal subunit (sensu Eukaryota); intracellular; ribosome
Ribosomal protein S27-like	RPS27L	1.66772	1.90582	1.94433	1.7816	GI_18490988-S	protein biosynthesis	structural constituent of ribosome	intracellular; ribosome
Ribosomal protein S6 kinase, 90kDa, polypeptide 5	RPS6KA5	1.23691	1.62745	1.6122	1.41111	GI_32528294-I	epidermal growth factor receptor signaling pathway; histone phosphorylation; protein amino acid phosphorylation; protein kinase cascade; proteolysis and peptidolysis; regulation of transcription, DNA-dependent; response to chemical substance; response to external stimulus; response to stress	ATP binding; catalytic activity; metallopeptidase activity; protein serine/threonine kinase activity; protein-tyrosine kinase activity; transferase activity; zinc ion binding	nucleus
Ring finger and KH domain containing 1	RKHD1	1.12147	1.38511	1.38601	1.3008	GI_42558261-S	protein ubiquitination	RNA binding; ubiquitin-protein ligase activity; zinc ion binding	ribonucleoprotein complex; ubiquitin ligase complex
Ring finger protein 121	RNF121	1.19399	1.4426	1.26397	1.26838	GI_37588864-A	protein ubiquitination	ubiquitin-protein ligase activity; zinc ion binding	ubiquitin ligase complex
Ring finger protein 144	RNF144	1.62345	1.60863	1.44198	1.62723	GI_38045937-S	electron transport; protein ubiquitination	electron transporter activity; iron ion binding; ubiquitin-protein ligase activity; zinc ion binding	nucleus; ubiquitin ligase complex
Ring finger protein 182	MGC33993	0.856306	1.03101	1.20413	1.27508	GI_22749454-S	protein ubiquitination	ubiquitin-protein ligase activity; zinc ion binding	ubiquitin ligase complex
Ring finger protein 38	RNF38	1.35467	1.39793	1.28481	1.04222	GI_37577182-A	protein ubiquitination	ubiquitin-protein ligase activity; zinc ion binding	ubiquitin ligase complex
RNA-binding region (RNP1, RRM) containing 1	RNPC1	1.19397	1.33229	1.07262	1.09038	GI_34577104-A		RNA binding; nucleic acid binding
ROD1 regulator of differentiation 1 (S. pombe)	ROD1	1.04087	1.26016	1.23227	1.10909	GI_38569465-S	mRNA processing; morphogenesis; nuclear mRNA splicing, via spliceosome	RNA binding; nucleic acid binding	nucleus
Ropporin, rhophilin associated protein 1	ROPN1	0.992433	0.798147	0.711319	0.698046	GI_21359919-S		porin activity	integral to membrane; outer membrane
RRS1 ribosome biogenesis regulator homolog (S. cerevisiae)	RRS1	1.50584	1.51233	1.57688	1.45715	GI_34147329-S	ribosome biogenesis		nucleus
Scavenger receptor class B, member 2	SCARB2	0.765543	1.00068	0.903409	1.17866	GI_33598925-S	cell adhesion	receptor activity	integral to plasma membrane; lysosomal membrane; membrane fraction
Scinderin	SCIN	1.14063	0.901794	1.10076	0.735619	GI_14916472-S		actin binding	cytoskeleton
Scrapie responsive protein 1	SCRG1	0.998964	0.719495	0.626731	0.423808	GI_6005869-S	neurogenesis		extracellular space
SEC11-like 3 (S. cerevisiae)	SEC11L3	0.866402	0.808052	0.73431	0.665928	GI_15150808-S	proteolysis and peptidolysis; signal peptide processing	serine-type peptidase activity	endoplasmic reticulum; integral to membrane; microsome
SEC15-like 2 (S. cerevisiae)	SEC15L2	0.757891	0.869681	0.808368	0.806487	GI_37546938-S	protein transport; vesicle docking during exocytosis		exocyst
Selenoprotein X, 1	SEPX1	0.819206	0.490659	0.512776	0.732123	GI_45439350-S	protein repair	oxidoreductase activity; protein-methionine-R-oxide reductase activity; zinc ion binding	cytoplasm; nucleus
Sema domain, immunoglobulin domain (Ig), transmembrane domain (TM) and short cytoplasmic domain, (semaphorin) 4B	SEMA4B	0.961334	1.32988	1.03245	1.34647	GI_39777607-A	development; neurogenesis	receptor activity	integral to membrane
Sema domain, immunoglobulin domain (Ig), transmembrane domain (TM) and short cytoplasmic domain, (semaphorin) 4F	SEMA4F	0.899368	0.908197	0.658383	0.664087	GI_19923278-S	axon guidance; cell-cell signaling; development; neurogenesis	receptor activity	integral to plasma membrane; membrane fraction
Septin 5	2006-09-05	0.963419	0.956315	0.770746	0.766556	GI_9945438-S	cell cycle; cytokinesis	GTP binding; GTPase activity; structural molecule activity
Sequestosome 1	SQSTM1	1.23048	1.4207	1.35619	1.2956	GI_19923742-S	endosome transport; intracellular signaling cascade; positive regulation of transcription from Pol II promoter; protein localization; regulation of I-kappaB kinase/NF-kappaB cascade; response to stress	SH2 domain binding; protein kinase binding; ubiquitin binding	cytosol
Ser/Thr-like kinase	MGC4796	0.757391	1.23529	1.00094	1.3329	GI_31543197-S	protein amino acid phosphorylation	ATP binding; protein kinase activity; protein serine/threonine kinase activity; protein-tyrosine kinase activity; transferase activity	membrane
Serine (or cysteine) proteinase inhibitor, clade E (nexin, plasminogen activator inhibitor type 1), member 2	SERPINE2	0.949429	1.09413	1.23129	1.21931	GI_34147323-S	neurogenesis; regulation of cell migration; regulation of proteolysis and peptidolysis	heparin binding; serine-type endopeptidase inhibitor activity	extracellular region
Serine/threonine kinase 32A	STK32A	0.958466	0.674965	0.497022	0.529455	GI_21450708-S	protein amino acid phosphorylation	ATP binding; protein serine/threonine kinase activity; transferase activity
SERTA domain containing 3	SERTAD3	1.20145	1.3728	1.34905	1.32727	GI_15718683-S
Serum/glucocorticoid regulated kinase	SGK	1.45602	1.18942	1.15694	1.23194	GI_25168262-S	apoptosis; protein amino acid phosphorylation; response to stress; sodium ion transport	ATP binding; protein serine/threonine kinase activity; transferase activity	nucleus
Sestrin 2	SESN2	1.41828	1.5531	1.53556	1.24921	GI_32454742-S	cell cycle arrest		nucleus
SFRS protein kinase 2	SRPK2	0.964211	0.733671	0.79914	0.652334	GI_33188446-I	protein amino acid phosphorylation	ATP binding; protein serine/threonine kinase activity; protein-tyrosine kinase activity; transferase activity
SH2 domain binding protein 1 (tetratricopeptide repeat containing)	SH2BP1	1.01033	0.708942	0.83425	0.854958	GI_41281407-S		binding
SH3 domain containing ring finger 2	SH3RF2	1.04526	0.890635	0.826769	0.638728	GI_22749146-S	protein ubiquitination	ubiquitin-protein ligase activity; zinc ion binding	ubiquitin ligase complex
Sialyltransferase 4A (beta-galactoside alpha-2,3-sialyltransferase)	SIAT4A	1.31976	1.44687	1.2599	1.26595	GI_27765095-A	protein amino acid glycosylation	beta-galactoside alpha-2,3-sialyltransferase activity	Golgi apparatus; integral to membrane
Sialyltransferase 6 (N-acetyllacosaminide alpha 2,3-sialyltransferase)	SIAT6	0.768896	0.952727	0.962092	1.00774	GI_28373083-A	protein amino acid glycosylation	N-acetyllactosaminide alpha-2,3-sialyltransferase activity	Golgi apparatus; integral to membrane
Sialyltransferase 9 (CMP-NeuAc:lactosylceramide alpha-2,3-sialyltransferase; GM3 synthase)	SIAT9	0.663753	0.657087	0.546217	0.724369	GI_28373079-S	ganglioside biosynthesis; protein amino acid glycosylation	lactosylceramide alpha-2,3-sialyltransferase activity	Golgi membrane; integral to membrane
Sideroflexin 1	SFXN1	1.70944	2.55167	2.68368	1.52613	GI_23618866-S	cation transport; iron ion transport	cation transporter activity	integral to membrane; mitochondrion
Sideroflexin 2	SFXN2	0.994659	1.30937	1.77121	1.61608	GI_34222270-S	cation transport; iron ion transport	cation transporter activity	integral to membrane; mitochondrion
Sideroflexin 5	SFXN5	0.980029	1.38771	0.997767	1.2814	GI_21389350-S	cation transport; iron ion transport	cation transporter activity	integral to membrane; mitochondrion
Signal recognition particle 68kDa	SRP68	1.1693	1.24811	1.12803	0.925907	GI_24497619-S		RNA binding; signal recognition particle binding	endoplasmic reticulum; nucleolus; ribosome; signal recognition particle (sensu Eukaryota)
Signal recognition particle receptor ('docking protein')	SRPR	1.19341	1.38612	1.33195	1.31494	GI_23308696-S	SRP-dependent cotranslational protein-membrane targeting; intracellular protein transport	GTP binding; GTPase activity; RNA binding; nucleotide binding; receptor activity; signal recognition particle binding	endoplasmic reticulum; integral to membrane; signal recognition particle (sensu Eukaryota); signal recognition particle receptor complex
Signal transducer and activator of transcription 2, 113kDa	STAT2	0.889901	0.872072	0.704967	0.901036	GI_38202247-S	JAK-STAT cascade; intracellular signaling cascade; regulation of transcription from Pol II promoter	calcium ion binding; hematopoietin/interferon-class (D200-domain) cytokine receptor signal transducer activity; transcription factor activity	nucleus
Signal-transducing adaptor protein-2	STAP2	0.958891	0.886604	0.793574	0.710299	GI_8923213-S	intracellular signaling cascade	kinase activity
Similar to hypothetical protein FLJ23233	MGC4728	1.3259	1.12656	1.1775	1.1075	GI_38524613-S	regulation of transcription, DNA-dependent	DNA binding; zinc ion binding	nucleus
Similar to hypothetical protein FLJ38281	na	1.00939	1.19234	1.51959	1.10091	GI_37552519-S
Similar to hypothetical protein MGC49416	LOC255374	1.08514	0.906214	0.879695	0.827741	GI_42658523-S
Similar to Munc13-3 protein - rat	UNC13C	0.674309	1.02003	1.02583	1.27112	GI_27482629-S
Similar to Rab12 protein	RAB12	0.885882	1.18919	1.25367	1.09413	GI_37545056-S
Similar to selenophosphate synthetase; selenium donor protein; selenide, water dikinase 1; selenophosphate synthase	na	0.882113	1.23195	1.18432	1.3038	GI_42662629-S
Similar to Succinyl-CoA ligase [GDP-forming] beta-chain, mitochondrial precursor (Succinyl-CoA synthetase, betaG chain) (SCS-betaG) (GTP-specific succinyl-CoA synthetase beta subunit)	na	0.873619	1.42149	1.60056	1.43483	GI_37541894-S
Sirtuin (silent mating type information regulation 2 homolog) 7 (S. cerevisiae)	SIRT7	1.0473	0.817813	0.749071	0.765585	GI_7706711-S	chromatin silencing; regulation of transcription, DNA-dependent	DNA binding; hydrolase activity	chromatin silencing complex
Slingshot homolog 3 (Drosophila)	SSH3	1.01249	1.40382	1.04561	1.08353	GI_24586672-A	protein amino acid dephosphorylation	protein tyrosine/serine/threonine phosphatase activity
SLIT and NTRK-like family, member 6	SLITRK6	0.744322	0.826681	0.750809	0.794452	GI_40217824-S			integral to membrane
Small acidic protein	SMAP	1.06557	1.20341	1.3533	1.20141	GI_31982890-S	biological_process unknown	molecular_function unknown	cellular_component unknown
Small nuclear ribonucleoprotein polypeptide B''	SNRPB2	1.59367	1.64664	2.03199	1.57538	GI_38149917-I	RNA splicing; nuclear mRNA splicing, via spliceosome	RNA binding; pre-mRNA splicing factor activity	nucleus; ribonucleoprotein complex; snRNP U2
Small nuclear ribonucleoprotein polypeptide B''	SNRPB2	1.05933	1.59058	1.66318	1.40232	GI_38149980-A	RNA splicing; nuclear mRNA splicing, via spliceosome	RNA binding; pre-mRNA splicing factor activity	nucleus; ribonucleoprotein complex; snRNP U2
Small nuclear ribonucleoprotein polypeptides B and B1	SNRPB	1.11665	1.06189	1.13983	1.26512	GI_38149990-I	RNA splicing; mRNA processing	RNA binding; pre-mRNA splicing factor activity	nucleus; small nuclear ribonucleoprotein complex; small nucleolar ribonucleoprotein complex; spliceosome complex
SMC4 structural maintenance of chromosomes 4-like 1 (yeast)	SMC4L1	0.894181	0.984202	1.32837	1.13622	GI_21361251-S	cell cycle; chromosome organization and biogenesis (sensu Eukaryota); mitosis; mitotic chromosome condensation; mitotic sister chromatid segregation	ATP binding; ATPase activity; protein binding; protein heterodimerization activity	chromosome; condensin complex; cytoplasm; nucleus
Smooth muscle myosin heavy chain 11 isoform SM1-like	LOC129285	0.814118	0.794737	0.732486	0.917176	GI_31343495-S
Snail homolog 2 (Drosophila)	SNAI2	1.2756	1.30818	1.22763	1.24602	GI_24497625-S	development; ectoderm and mesoderm interaction; negative regulation of transcription from Pol II promoter; regulation of transcription, DNA-dependent	DNA binding; zinc ion binding	nucleus
SNF-1 related kinase	SNRK	1.31178	1.40529	1.51566	1.47108	GI_31442407-S	protein amino acid phosphorylation	ATP binding; protein serine/threonine kinase activity; protein-tyrosine kinase activity
Solute carrier family 11 (proton-coupled divalent metal ion transporters), member 2	SLC11A2	0.907249	0.90677	0.831546	0.792801	GI_10835168-S	iron ion transport	iron ion transporter activity	integral to plasma membrane
Solute carrier family 2, (facilitated glucose transporter) member 8	SLC2A8	1.1061	0.841589	0.756147	0.821941	GI_21361448-S	carbohydrate metabolism; carbohydrate transport; glucose transport	glucose transporter activity; sugar porter activity	integral to membrane; integral to plasma membrane
Solute carrier family 20 (phosphate transporter), member 1	SLC20A1	1.11704	1.38431	1.47244	1.25816	GI_31543629-S	phosphate metabolism; phosphate transport; positive regulation of I-kappaB kinase/NF-kappaB cascade	receptor activity; sodium:phosphate symporter activity	integral to plasma membrane
Solute carrier family 20 (phosphate transporter), member 2	SLC20A2	1.09355	1.29214	1.12335	1.20962	GI_34222154-S	phosphate transport	receptor activity; sodium:phosphate symporter activity	integral to plasma membrane; membrane fraction
Solute carrier family 25 (mitochondrial carrier; adenine nucleotide translocator), member 4	SLC25A4	1.01938	0.785781	0.674764	0.771102	GI_4502096-S	generation of precursor metabolites and energy; mitochondrial genome maintenance; mitochondrial transport	adenine transporter activity; binding	integral to plasma membrane; mitochondrial inner membrane; mitochondrion
Solute carrier family 25, member 28	SLC25A28	1.40712	1.16642	1.12125	1.16955	GI_19923633-S	transport	binding	integral to membrane; mitochondrial inner membrane
Solute carrier family 26 (sulfate transporter), member 2	SLC26A2	0.96904	1.10493	1.52456	1.0798	GI_4557538-S	sulfate transport	sulfate porter activity	integral to plasma membrane; membrane fraction
Solute carrier family 30 (zinc transporter), member 1	SLC30A1	1.26806	1.26176	1.47964	1.20424	GI_14141725-S	cation transport; zinc ion transport	cation transporter activity	integral to membrane
Solute carrier family 35 (CMP-sialic acid transporter), member A1	SLC35A1	0.943646	1.17589	1.18687	1.27078	GI_20149579-S	CMP-sialic acid transport; carbohydrate metabolism; carbohydrate transport; nucleotide-sugar transport; protein modification	CMP-sialic acid transporter activity; nucleotide-sugar transporter activity; sugar porter activity	Golgi membrane; integral to membrane; integral to plasma membrane
Solute carrier family 39 (zinc transporter), member 3	SLC39A3	1.167	1.11441	1.33642	1.21299	GI_34330190-S	metal ion transport	metal ion transporter activity	integral to membrane
Solute carrier family 4, sodium bicarbonate cotransporter, member 7	SLC4A7	0.642051	0.666284	0.846033	0.72255	GI_19923175-S	anion transport; bicarbonate transport	inorganic anion exchanger activity; sodium:bicarbonate symporter activity	integral to membrane
Solute carrier organic anion transporter family, member 4A1	SLCO4A1	0.804996	0.868215	0.903731	1.16269	GI_39777593-S	ion transport	transporter activity	integral to membrane
SON DNA binding protein	SON	1.08864	1.30709	1.23381	1.32327	GI_21040317-I	anti-apoptosis	DNA binding; double-stranded RNA binding; nucleic acid binding	intracellular; nucleus
Sorbin and SH3 domain containing 1	SORBS1	0.883658	0.761517	0.687963	0.700271	GI_7661699-I	focal adhesion formation; glucose transport; insulin receptor signaling pathway; stress fiber formation	insulin receptor binding; protein binding	cell-cell adherens junction; cell-substrate adherens junction; lipid raft; membrane; nucleus; stress fiber
Sorting nexin 15	SNX15	0.930095	0.855836	0.790183	0.677908	GI_22547192-A	intracellular protein transport; intracellular signaling cascade	protein transporter activity	cytosol; membrane
Sorting nexin 16	SNX16	1.23693	1.4057	1.34687	1.49754	GI_23238247-A	intracellular signaling cascade
Sorting nexin 5	SNX5	1.00635	1.32565	1.36204	1.17907	GI_23111045-A	intracellular signaling cascade
Sorting nexin 5	SNX5	1.24348	1.1684	1.26214	1.08325	GI_23111046-I	intracellular signaling cascade
SP110 nuclear body protein	SP110	1.02396	1.21495	1.18232	1.35227	GI_17986251-A	regulation of transcription, DNA-dependent	transcription factor activity	nucleus
SP110 nuclear body protein	SP110	1.00342	1.2248	1.21246	1.51593	GI_17986251-I	regulation of transcription, DNA-dependent	transcription factor activity	nucleus
Spermatogenesis associated 2	SPATA2	0.847946	0.775704	0.822523	0.945546	GI_38176156-S	spermatogenesis	molecular_function unknown	cytoplasm
Spermatogenesis associated 7	SPATA7	0.777386	0.904477	0.944228	0.94323	GI_13384599-S
Spermidine/spermine N1-acetyltransferase	SAT	0.90382	0.815449	0.66708	0.730223	GI_4506788-S		acyltransferase activity; diamine N-acetyltransferase activity
S-phase 2 protein	DERP6	1.32634	1.25219	1.3085	1.18047	GI_44662829-A
S-phase kinase-associated protein 2 (p45)	SKP2	0.840434	1.09837	1.35046	1.31754	GI_16306593-A	G1/S transition of mitotic cell cycle; cell proliferation; regulation of cell cycle; ubiquitin cycle
Sphingosine-1-phosphate lyase 1	SGPL1	1.35108	1.62365	1.59713	1.83726	GI_31982935-S	amino acid metabolism; apoptosis; ceramide metabolism; lipid metabolism; sphingolipid catabolism	carboxy-lyase activity; sphinganine-1-phosphate aldolase activity	endoplasmic reticulum; integral to endoplasmic reticulum membrane
Splicing factor 3a, subunit 1, 120kDa	SF3A1	0.821439	1.05832	1.02875	1.27796	GI_34147572-S	RNA processing; RNA splicing; nuclear mRNA splicing, via spliceosome; protein modification	RNA binding; pre-mRNA splicing factor activity	spliceosome complex
Splicing factor, arginine/serine-rich 15	SFRS15	1.29972	1.13435	1.13464	1.06945	GI_40789228-S		RNA binding	nucleus
Sprouty homolog 2 (Drosophila)	SPRY2	1.57346	1.83825	1.84066	1.51884	GI_22209007-S	cell-cell signaling; development; organogenesis; regulation of signal transduction		membrane
Sprouty homolog 4 (Drosophila)	SPRY4	1.04276	1.23197	1.23591	1.59932	GI_23308573-S	development; regulation of signal transduction		membrane
Sprouty-related, EVH1 domain containing 1	SPRED1	1.11622	1.37246	1.72782	1.50969	GI_22749220-S			membrane
Src homology 3 domain-containing guanine nucleotide exchange factor	SGEF	1.17455	1.29576	1.18864	1.34822	GI_21361486-S
Stannin	SNN	0.721894	0.808335	0.674309	0.737944	GI_29893560-S	response to abiotic stimulus; response to stress		integral to membrane
STE20-like kinase (yeast)	SLK	1.11323	1.50642	1.55059	1.36596	GI_41281452-S	nucleotide-excision repair; protein amino acid phosphorylation	ATP binding; DNA binding; nuclease activity; protein serine/threonine kinase activity
Sterol regulatory element binding transcription factor 2	SREBF2	0.994303	1.00763	0.725277	0.87053	GI_27477112-S	cholesterol metabolism; lipid metabolism; regulation of transcription from Pol II promoter	DNA binding; RNA polymerase II transcription factor activity	Golgi apparatus; endoplasmic reticulum; integral to membrane; nucleus
Succinate dehydrogenase complex, subunit A, flavoprotein (Fp)	SDHA	0.957181	0.911997	0.810343	0.898807	GI_4759079-S	L-phenylalanine biosynthesis; electron transport; tricarboxylic acid cycle	chorismate mutase activity; disulfide oxidoreductase activity; electron transporter activity; oxidoreductase activity, acting on the CH-CH group of donors; succinate dehydrogenase (ubiquinone) activity	mitochondrion
Succinate-CoA ligase, GDP-forming, beta subunit	SUCLG2	0.999478	1.3287	1.48219	1.61469	GI_29788999-S	metabolism; succinyl-CoA metabolism; tricarboxylic acid cycle	catalytic activity; ligase activity; succinate-CoA ligase (GDP-forming) activity	mitochondrion
Sulfide quinone reductase-like (yeast)	SQRDL	0.935788	0.894563	0.805866	0.790909	GI_10864010-S	electron transport	disulfide oxidoreductase activity	mitochondrion
SUMO1/sentrin specific protease 5	SENP5	1.4099	1.21215	1.42159	1.17471	GI_34303948-S	proteolysis and peptidolysis; ubiquitin cycle	cysteine-type peptidase activity
Suppressor of variegation 3-9 homolog 2 (Drosophila)	SUV39H2	1.10713	0.852368	1.02462	0.614757	GI_34147611-S	chromatin assembly or disassembly; chromatin modification; chromatin remodeling; male meiosis; regulation of gene expression, epigenetic; regulation of transcription	chromatin binding; histone lysine N-methyltransferase activity (H3-K9 specific); zinc ion binding	chromatin; nucleus
Survival of motor neuron 1, telomeric	SMN2	0.94402	1.08172	1.27574	0.82151	GI_13259511-A	mRNA processing; spliceosome assembly	RNA binding; protein binding	Cajal body; cytoplasm; spliceosome complex
SWI/SNF related, matrix associated, actin dependent regulator of chromatin, subfamily a, member 5	SMARCA5	0.767317	0.897616	0.950773	0.813646	GI_21071057-S	chromatin modification; chromatin remodeling; regulation of transcription from Pol II promoter	ATP binding; DNA binding; RNA polymerase II transcription factor activity; helicase activity; hydrolase activity	nucleoplasm
Synapse associated protein 1, SAP47 homolog (Drosophila)	SYAP1	1.08539	0.882317	1.06396	0.71873	GI_19923854-S
Synaptogyrin 2	SYNGR2	0.917932	0.891267	0.74962	0.810399	GI_22091455-S			integral to plasma membrane
Synaptojanin 2 binding protein	SYNJ2BP	1.05506	1.34863	1.39767	0.724388	GI_8922963-S		protein binding	integral to membrane; mitochondrion; outer membrane
Synaptophysin-like protein	SYPL	1.20565	1.87969	1.94917	1.80108	GI_33239442-A	synaptic transmission; transport	transporter activity	integral to plasma membrane; synaptic vesicle
Synaptotagmin-like 2	SYTL2	0.861154	0.832978	0.675674	0.726345	GI_15011899-I	intracellular protein transport; vesicle-mediated transport	Rab interactor activity; neurexin binding; transporter activity	extrinsic to plasma membrane; melanosome; membrane fraction; synaptic vesicle
Syndecan 4 (amphiglycan, ryudocan)	SDC4	1.13241	1.08119	1.10345	1.44168	GI_38201674-S	biological_process unknown	cytoskeletal protein binding	integral to plasma membrane
Syndecan binding protein (syntenin)	SDCBP	1.00516	1.36789	1.26128	1.36701	GI_5032082-S	actin cytoskeleton organization and biogenesis; intracellular signaling cascade; metabolism; protein-membrane targeting; substrate-bound cell migration, cell extension; synaptic transmission	cytoskeletal adaptor activity; interleukin-5 receptor binding; neurexin binding; oxidoreductase activity; protein binding; syndecan binding	adherens junction; cytoskeleton; endoplasmic reticulum; interleukin-5 receptor complex; membrane; nucleus
synonym: bA106M7.3; RP11-106M7.3; Homo sapiens KIAA1600 (KIAA1600), mRNA.	KIAA1600; bA106M7.3	0.757218	0.695035	0.682087	0.925799	GI_22055650-S
synonym: CDR62; cerebellar degeneration-related protein (62kD); cerebellar degeneration-related antigen-2 (62kD); major Yo paraneoplastic antigen; paraneoplastic cerebellar degeneration-associated antigen; go_component: cellular_component unknown [goid 0008372] [evidence ND]; go_function: molecular_function unknown [goid 0005554] [evidence ND]; go_process: biological_process unknown [goid 0000004…	CDR2; CDR62	1.00755	1.04833	1.24794	1.16674	GI_18598508-S	biological_process unknown	molecular_function unknown	cellular_component unknown
synonym: KIAA1268; Homo sapiens poly (ADP-ribose) polymerase family, member 14 (PARP14), mRNA.	PARP14; KIAA1268	1.08252	1.17771	1.1018	1.3955	GI_29729665-S
synonym: LZT-Hs2; solute carrier family 39 (metal ion transporter), member 10; go_component: membrane [goid 0016020] [evidence IEA]; go_function: metal ion transporter activity [goid 0046873] [evidence IEA]; go_process: metal ion transport [goid 0030001] [evidence IEA]; Homo sapiens solute carrier family 39 (zinc transporter), member 10 (SLC39A10), mRNA.	SLC39A10; LZT-Hs2	0.86914	1.17771	1.21149	1.34402	GI_37549342-S	metal ion transport	metal ion transporter activity	integral to membrane
synonym: MGC45556; Homo sapiens zinc finger protein 616 (ZNF616), mRNA.	ZNF616; MGC45556	1.29574	1.34268	1.41121	1.37247	GI_27485347-S		nucleic acid binding; zinc ion binding	nucleus
synonym: PRMT3; heterogeneous nuclear ribonucleoprotein methyltransferase-like 3; protein arginine N-methyltransferase 3; go_component: nucleus [goid 0005634] [evidence IEA]; go_component: cytoplasm [goid 0005737] [evidence NAS] [pmid 9642256]; go_function: zinc ion binding [goid 0008270] [evidence IEA]; go_function: nucleic acid binding [goid 0003676] [evidence IEA]; go_function: transferase act…	HRMT1L3	1.18295	1.6792	1.67785	1.47496	GI_29743852-S
synonyms: CDC14B3, Cdc14B1, Cdc14B2, hCDC14B; isoform 1 is encoded by transcript variant 1; CDC14 (cell division cycle 14, S. cerevisiae) homolog B; go_component: nucleus [goid 0005634] [evidence IDA] [pmid 9367992]; go_function: hydrolase activity [goid 0016787] [evidence IEA]; go_function: protein tyrosine phosphatase activity [goid 0004725] [evidence IEA]; go_function: protein tyrosine phospha…	CDC14B; CDC14B3; Cdc14B1; Cdc14B2; hCDC14B	1.53713	1.27673	0.990125	0.914637	GI_15451934-I	protein amino acid dephosphorylation	hydrolase activity; protein tyrosine phosphatase activity; protein tyrosine/serine/threonine phosphatase activity	nucleus
synonyms: FOXN3, PRO1635, C14orf116; chromosome 14 open reading frame 116; go_component: nucleus [goid 0005634] [evidence IEA]; go_function: transcription factor activity [goid 0003700] [evidence TAS] [pmid 9154802]; go_process: DNA damage checkpoint [goid 0000077] [evidence TAS] [pmid 9154802]; go_process: G2 phase of mitotic cell cycle [goid 0000085] [evidence TAS] [pmid 9154802]; go_process: r…	CHES1	0.892328	0.925562	0.780248	0.700643	GI_20127573-S
synonyms: HPF3, KOX10; Homo sapiens zinc finger protein 17 (HPF3, KOX 10) (ZNF17), mRNA.	ZNF17	1.2709	1.38996	1.49015	1.23046	GI_37552031-S
synonyms: LPP2, STB2, MGC5338; van gogh-like 1; loop-tail protein 2; vang (van gogh, Drosophila)-like 1, vang, van gogh-like 1 (Drosophila); go_component: integral to membrane [goid 0016021] [evidence IEA]; go_process: development [goid 0007275] [evidence IEA]; Homo sapiens vang-like 1 (van gogh, Drosophila) (VANGL1), mRNA.	VANGL1	0.996887	1.19793	1.26461	1.40119	GI_15011886-S
synonyms: MST108, TMBS62, MSTP108, DKFZp434N093; go_component: nucleus [goid 0005634] [evidence IEA]; go_function: DNA binding [goid 0003677] [evidence IEA]; go_process: regulation of transcription, DNA-dependent [goid 0006355] [evidence IEA]; Homo sapiens ELYS transcription factor-like protein TMBS62 (ELYS), mRNA.	ELYS	0.768773	0.741799	0.872979	0.858641	GI_41281873-I
synonyms: PXF, HK33, D1S2223E; peroxisomal farnesylated protein; housekeeping gene, 33kD; go_component: peroxisomal membrane [goid 0005778] [evidence NR]; go_component: integral to membrane [goid 0016021] [evidence TAS] [pmid 10051604]; go_process: peroxisome organization and biogenesis [goid 0007031] [evidence TAS] [pmid 9339377]; Homo sapiens peroxisomal biogenesis factor 19 (PEX19), mRNA.	PEX19	1.06559	1.39717	1.35048	1.45826	GI_42656114-S
synonyms: VGL-4, KIAA0121; Vestigial-like 4; go_component: nucleus [goid 0005634] [evidence IEA]; go_process: regulation of transcription, DNA-dependent [goid 0006355] [evidence IEA]; Homo sapiens vestigial like 4 (Drosophila) (VGLL4), mRNA.	VGLL4	1.2114	0.955942	0.898823	0.560432	GI_37550007-S
synonyms: WDF1, FENS-1, ZFYVE17; phosphoinositide-binding protein SR1; WD40 and FYVE domain containing 1; go_component: cytosol [goid 0005829] [evidence IDA] [pmid 11739631]; go_component: nucleus [goid 0005634] [evidence IDA] [pmid 11739631]; go_component: early endosome [goid 0005769] [evidence IDA] [pmid 11739631]; go_function: zinc ion binding [goid 0008270] [evidence NAS] [pmid 11739631]; go…	WDFY1	1.6806	1.83161	1.79395	1.50231	GI_30795185-A
synonyms: YC1, MSSP, SCR2, MSSP-1, MSSP-2, MSSP-3, MGC3331, MGC15146; isoform a is encoded by transcript variant 1; c-myc gene single strand binding protein 2; suppressor of cdc 2 (cdc13) with RNA binding motif 2; go_component: nucleus [goid 0005634] [evidence IEA]; go_component: nucleus [goid 0005634] [evidence NAS] [pmid 7838710]; go_function: RNA binding [goid 0003723] [evidence IEA]; go_funct…	RBMS1	0.804416	0.777698	0.719441	0.783177	GI_8400721-A
Synovial sarcoma translocation, chromosome 18	SS18	1.08231	1.16903	1.25836	1.34789	GI_5032124-S			nucleus
Syntaxin 3A	STX3A	1.29535	1.39434	1.26882	1.39133	GI_34147491-S	intracellular protein transport; neurotransmitter transport	protein transporter activity	integral to membrane
Syntaxin binding protein 1	STXBP1	0.813799	0.908052	0.755619	0.826816	GI_4507296-S
Synuclein, alpha (non A4 component of amyloid precursor)	SNCA	0.955328	0.809921	0.746448	0.764748	GI_6806897-A	anti-apoptosis; central nervous system development		cytoplasm
TAF9 RNA polymerase II, TATA box binding protein (TBP)-associated factor, 32kDa	TAF9	1.21368	1.08408	1.52834	1.16801	GI_38570151-I	regulation of transcription, DNA-dependent; transcription from Pol II promoter; transcription initiation	ATP binding; DNA binding; general RNA polymerase II transcription factor activity; protein C-terminus binding; transcription coactivator activity	nucleus; transcription factor TFIID complex
Talin 2	TLN2	0.832178	0.90653	0.751706	0.839872	GI_22035664-S	cell adhesion	actin binding; protein binding; structural molecule activity	actin cytoskeleton; synapse
Target of myb1-like 2 (chicken)	TOM1L2	1.00783	0.866035	0.822399	0.800095	GI_33186853-S	intra-Golgi transport; intracellular protein transport	protein transporter activity	Golgi stack
TatD DNase domain containing 2	TATDN2	1.26976	1.31647	1.1403	1.19818	GI_42656673-S		hydrolase activity; nuclease activity
TBC1 domain family, member 15	TBC1D15	0.970919	1.16635	1.40559	1.08383	GI_37059748-S
TBC1 domain family, member 22A	TBC1D22A	0.851352	0.838467	0.727152	0.897657	GI_22507408-S		GTPase activator activity
T-complex-associated-testis-expressed 1-like	TCTE1L	0.756826	1.17637	1.22036	1.34195	GI_5730086-S	biological_process unknown	molecular_function unknown	cellular_component unknown
TEA domain family member 2	TEAD2	0.993899	1.27618	1.1522	1.21371	GI_20070102-S	regulation of transcription, DNA-dependent	transcription factor activity	nucleus
Tensin-like SH2 domain containing 1	TENS1	0.761897	0.87876	0.769328	0.861164	GI_17511208-S	intracellular signaling cascade; protein amino acid dephosphorylation	phosphoprotein phosphatase activity
Testis expressed sequence 27	TEX27	1.48951	1.8701	1.4987	1.34648	GI_11345483-S		DNA binding; zinc ion binding
Tetratricopeptide repeat domain 3	TTC3	0.726396	0.829599	0.743816	0.934787	GI_21359840-S	protein ubiquitination	binding; ubiquitin-protein ligase activity; zinc ion binding	ubiquitin ligase complex
Tetratricopeptide repeat domain 8	TTC8	0.984153	0.864966	0.790376	0.763785	GI_38146007-A	visual perception	binding
TGFB-induced factor (TALE family homeobox)	TGIF	1.04963	1.22869	1.34722	1.16075	GI_28178854-A	development; negative regulation of transcription from Pol II promoter; regulation of transcription, DNA-dependent	transcription corepressor activity; transcription factor activity	nucleus
THAP domain containing 6	THAP6	0.890336	0.964856	0.96129	0.635034	GI_37059751-S		DNA binding
Thioesterase domain containing 1	THEDC1	1.35004	0.789258	0.997235	0.648125	GI_8922870-S	biosynthesis; fatty acid biosynthesis	hydrolase activity, acting on ester bonds; oleoyl-[acyl-carrier protein] hydrolase activity
Thioredoxin interacting protein	TXNIP	0.709768	0.878398	0.767533	0.691972	GI_5454161-S	biological_process unknown	molecular_function unknown	cellular_component unknown
Thioredoxin reductase 2	TXNRD2	0.936235	0.858369	0.774918	0.667695	GI_22035669-A	electron transport; response to oxygen radicals	disulfide oxidoreductase activity; oxidoreductase activity, acting on NADH or NADPH, disulfide as acceptor; thioredoxin-disulfide reductase activity	mitochondrion
Thrombospondin 1	THBS1	0.951995	0.965126	0.896867	0.575119	GI_40317625-S	blood coagulation; cell adhesion; cell motility; development; neurogenesis	calcium ion binding; endopeptidase inhibitor activity; heparin binding; protein binding; signal transducer activity; structural molecule activity	extracellular region
Thymine-DNA glycosylase	TDG	1.29472	1.1829	1.26285	1.70027	GI_32189389-S	DNA repair; base-excision repair; carbohydrate metabolism	damaged DNA binding; hydrolase activity, acting on glycosyl bonds; pyrimidine-specific mismatch base pair DNA N-glycosylase activity	nucleoplasm
Thymopoietin	TMPO	0.953958	1.16867	1.49463	1.38728	GI_4507554-S		DNA binding; lamin binding	chromosome; integral to membrane; nuclear membrane
Thyroid hormone receptor interactor 11	TRIP11	1.08613	1.14301	1.29294	1.16681	GI_10863904-S	transcription from Pol II promoter	protein binding; transcription coactivator activity	Golgi apparatus
Tissue factor pathway inhibitor (lipoprotein-associated coagulation inhibitor)	TFPI	1.12162	1.19781	1.47492	1.29503	GI_40254845-S	blood coagulation	serine-type endopeptidase inhibitor activity	extracellular region
TNF receptor-associated factor 5	TRAF5	0.889182	0.657406	0.762842	0.84783	GI_22027626-A	apoptosis; positive regulation of I-kappaB kinase/NF-kappaB cascade; protein ubiquitination; signal transduction	signal transducer activity; ubiquitin-protein ligase activity; zinc ion binding	ubiquitin ligase complex
TNFRSF1A-associated via death domain	TRADD	0.91163	0.847143	0.736799	0.789768	GI_24234723-A	apoptosis; induction of apoptosis; positive regulation of I-kappaB kinase/NF-kappaB cascade; signal transduction	protein binding; signal transducer activity
Trafficking protein particle complex 6B	TRAPPC6B	1.17531	1.26466	1.33567	1.14671	GI_31343344-S
Transcription elongation factor B (SIII), polypeptide 3 (110kDa, elongin A)	TCEB3	1.26494	1.17965	1.28652	1.17504	GI_4507388-S	defense response; regulation of transcription from Pol II promoter	protein binding; transcriptional elongation regulator activity	integral to membrane; nucleus
Transcription factor 20 (AR1)	TCF20	1.3983	1.15792	1.18252	1.09304	GI_31652241-A	regulation of transcription, DNA-dependent	DNA binding; transcription coactivator activity	nucleus
Transcription factor Dp-1	TFDP1	0.928851	1.15829	1.17195	1.30754	GI_34147667-S	regulation of cell cycle; regulation of transcription from Pol II promoter	transcription coactivator activity; transcription factor activity	nucleus; transcription factor complex
Transformer-2 alpha	TRA2A	0.989317	0.759438	0.865264	0.801455	GI_33620726-S	nuclear mRNA splicing, via spliceosome	RNA binding; pre-mRNA splicing factor activity	nucleus
Transforming growth factor beta 1 induced transcript 1	TGFB1I1	1.06292	1.01418	0.731414	0.796149	GI_34147679-S	cell adhesion; negative regulation of cell proliferation; positive regulation of transcription; transcription from Pol II promoter	androgen receptor binding; protein binding; receptor activity; transcription coactivator activity; zinc ion binding	intracellular
Transmembrane 4 superfamily member 14	TM4SF14	0.983714	1.34846	1.05061	1.38524	GI_13569888-S			integral to membrane
Transmembrane 4 superfamily member 6	TM4SF6	0.813891	0.659143	0.634409	0.960696	GI_21265115-S	cell motility; positive regulation of I-kappaB kinase/NF-kappaB cascade	signal transducer activity	integral to membrane
Transmembrane 7 superfamily member 1 (upregulated in kidney)	TM7SF1	1.00215	0.977613	0.772726	0.874439	GI_4507544-S			integral to plasma membrane; membrane fraction
Transmembrane 7 superfamily member 3	TM7SF3	0.865357	0.837449	0.709599	0.69184	GI_7706574-S			integral to membrane
Transmembrane emp24 protein transport domain containing 4	TMED4	0.798897	0.750835	0.592082	0.828556	GI_33457307-S
Transmembrane emp24 protein transport domain containing 5	TMED5	0.976045	1.19577	1.18911	1.38945	GI_19923441-S	intracellular protein transport	protein carrier activity	endoplasmic reticulum; integral to membrane
Transmembrane protein 2	TMEM2	1.26268	1.26595	1.30798	1.29947	GI_7019554-S			integral to membrane
Transmembrane protein 20	TMEM20	1.02511	1.23608	1.08611	1.36404	GI_23397491-S			membrane
Transmembrane protein 39A	TMEM39A	1.05587	1.22169	1.52236	1.39518	GI_8922755-S			integral to membrane
Transmembrane protein 9	TMEM9	0.947274	1.00558	0.881773	0.822467	GI_24308523-S	transport	molecular_function unknown	integral to membrane; late endosome; lysosome
Transmembrane protein induced by tumor necrosis factor alpha	TMPIT	1.00479	0.864852	0.831154	0.810378	GI_13994299-S	carbon utilization by fixation of carbon dioxide	ribulose-bisphosphate carboxylase activity	integral to membrane; ribulose bisphosphate carboxylase complex (sensu Magnoliophyta)
Trans-prenyltransferase	TPRT	0.988825	1.0966	1.20877	1.18242	GI_11863164-S	isoprenoid biosynthesis	transferase activity
Tripartite motif-containing 2	TRIM2	0.666491	0.677133	0.552467	0.713318	GI_15011942-S	protein ubiquitination	myosin binding; ubiquitin-protein ligase activity; zinc ion binding	cytoplasm; ubiquitin ligase complex
Tripartite motif-containing 23	TRIM23	0.845573	0.878375	0.918871	0.747104	GI_44955890-I	protein ubiquitination; small GTPase mediated signal transduction	GTP binding; GTPase activity; enzyme activator activity; ubiquitin-protein ligase activity; zinc ion binding	ubiquitin ligase complex
Tripartite motif-containing 4	TRIM4	0.867843	1.0729	1.3111	1.12967	GI_15011940-A	protein ubiquitination	ubiquitin-protein ligase activity; zinc ion binding	ubiquitin ligase complex
Tripartite motif-containing 48	TRIM48	0.856932	0.665163	0.48931	0.96844	GI_34147361-S	protein ubiquitination	ubiquitin-protein ligase activity; zinc ion binding	ubiquitin ligase complex
Tripartite motif-containing 63	TRIM63	1.06834	0.672802	0.455459	0.617057	GI_19924162-S	protein ubiquitination; signal transduction	signal transducer activity; ubiquitin-protein ligase activity; zinc ion binding	cytoplasm; microtubule; nucleus; ubiquitin ligase complex
TRNA splicing 2' phosphotransferase 1	MGC11134	0.987285	0.816747	0.767933	0.737	GI_34147401-S	tRNA splicing	transferase activity, transferring phosphorus-containing groups
Tropomyosin 1 (alpha)	TPM1	1.05952	0.793423	0.687721	0.600556	GI_34222222-S	muscle development; regulation of heart contraction rate; regulation of muscle contraction	actin binding; structural constituent of cytoskeleton; structural constituent of muscle	cytoskeleton; muscle thin filament tropomyosin
TU12B1-TY protein	TU12B1-TY	0.993851	0.946578	0.73589	1.13123	GI_7706748-S
Tubby like protein 4	TULP4	1.26335	1.46679	1.43916	1.09172	GI_12383052-S	intracellular signaling cascade; regulation of transcription, DNA-dependent	transcription factor activity	cellular_component unknown
Tubulin, alpha 3	TUBA3	0.770929	0.650639	0.461944	0.547343	GI_17986282-S	microtubule polymerization; microtubule-based movement	GTP binding; GTPase activity; structural molecule activity	tubulin
Tubulin, beta 4	TUBB4	0.815377	0.72887	0.614277	0.876624	GI_21361321-S	microtubule polymerization; microtubule-based movement; natural killer cell mediated cytotoxicity	GTP binding; GTPase activity; MHC class I protein binding; structural constituent of cytoskeleton; structural molecule activity; unfolded protein binding	cytoplasm; cytoskeleton; tubulin
Tubulin, beta 6	TUBB6	1.06278	1.14322	1.32596	1.24911	GI_14210535-S	microtubule polymerization; microtubule-based movement	GTP binding; GTPase activity; structural molecule activity	tubulin
Tubulin, gamma 2	TUBG2	0.948113	0.777613	0.650535	0.749277	GI_7706750-S	microtubule cytoskeleton organization and biogenesis; microtubule polymerization; microtubule-based movement	GTP binding; GTPase activity; protein binding; structural constituent of cytoskeleton	centrosome; cytoplasm; gamma-tubulin complex; polar microtubule
Tudor domain containing 7	TDRD7	0.710072	0.827134	0.701407	0.750579	GI_24307950-S		nucleic acid binding
Tumor differentially expressed 2	TDE2	0.757041	0.89583	0.801574	0.961837	GI_34222115-S			integral to membrane
Tumor necrosis factor receptor superfamily, member 10b	TNFRSF10B	1.33315	1.72162	1.56964	1.5429	GI_22547118-A	activation of NF-kappaB-inducing kinase; caspase activation; electron transport; induction of apoptosis; induction of apoptosis via death domain receptors; positive regulation of I-kappaB kinase/NF-kappaB cascade; regulation of apoptosis; signal transduction	TRAIL binding; caspase activator activity; electron transporter activity; iron ion binding; protein binding; receptor activity	integral to membrane
Tumor necrosis factor receptor superfamily, member 12A	TNFRSF12A	1.36021	1.41066	1.51144	1.00544	GI_7706185-S	angiogenesis; apoptosis; cell adhesion; cell motility; development	protein binding; receptor activity	integral to membrane
Tumor necrosis factor receptor superfamily, member 14 (herpesvirus entry mediator)	TNFRSF14	0.985179	0.945537	0.684839	0.685451	GI_23200040-S	apoptosis; cell surface receptor linked signal transduction; immune response	receptor activity; transmembrane receptor activity; tumor necrosis factor receptor activity	integral to plasma membrane
Tumor necrosis factor receptor superfamily, member 21	TNFRSF21	1.07856	1.43645	1.55538	1.58722	GI_23238206-S	apoptosis; signal transduction	protein binding; receptor activity	integral to membrane
Tumor necrosis factor, alpha-induced protein 3	TNFAIP3	1.51049	1.40031	1.45072	1.1312	GI_26051241-S	anti-apoptosis; negative regulation of transcription; ubiquitin cycle	DNA binding; cysteine-type peptidase activity; hydrolase activity; protein binding; zinc ion binding	nucleus
Tumor protein D52-like 1	TPD52L1	0.984525	0.839004	0.805923	0.830123	GI_4507640-S	biological_process unknown	molecular_function unknown	cellular_component unknown
Tumor protein D52-like 2	TPD52L2	1.17434	1.22213	1.15855	1.27138	GI_40805859-S	cell proliferation
Tumor protein p53 inducible protein 3	TP53I3	0.87394	0.870216	0.750925	0.72361	GI_22538445-A	induction of apoptosis by oxidative stress	alcohol dehydrogenase activity, zinc-dependent; zinc ion binding	cellular_component unknown
Tweety homolog 2 (Drosophila)	TTYH2	0.960549	0.965114	0.744422	0.859335	GI_17939343-S
Two pore segment channel 2	TPCN2	1.00975	0.859486	0.701706	0.776052	GI_20589957-S	cation transport	cation channel activity	membrane
Tyrosinase-related protein 1	TYRP1	0.812235	0.826402	0.653542	0.730286	GI_4507756-S	melanin biosynthesis from tyrosine; metabolism	monooxygenase activity	integral to membrane
Tyrosine 3-monooxygenase/tryptophan 5-monooxygenase activation protein, gamma polypeptide	YWHAG	0.709308	0.599412	0.691282	0.574805	GI_21464100-S	cytoskeleton organization and biogenesis; negative regulation of apoptosis; negative regulation of protein kinase activity; regulation of mitosis; regulation of neuron differentiation; regulation of signal transduction; regulation of synaptic plasticity	actin binding; insulin-like growth factor receptor binding; protein domain specific binding; protein homodimerization activity; protein kinase C binding; protein kinase C inhibitor activity	cytoplasm
U2AF homology motif (UHM) kinase 1	UHMK1	1.08888	1.23173	1.23746	1.05527	GI_28467002-I	autophosphorylation; cell cycle arrest; peptidyl-serine phosphorylation; regulation of protein-nucleus export	ATP binding; RNA binding; protein binding; protein serine/threonine kinase activity; transferase activity	cytoplasm; nucleus
U937-associated antigen; Homo sapiens KIAA0100 gene product (KIAA0100), mRNA.	KIAA0100	0.936754	0.958351	0.693534	0.913713	GI_41150726-S
Ubiquilin 2	UBQLN2	0.838366	0.911259	0.802363	0.870865	GI_16753206-S
Ubiquitin associated protein 1	UBAP1	1.29288	1.09632	0.987122	1.0344	GI_22212941-S
Ubiquitin specific protease 38	USP38	1.23905	1.30972	1.17357	1.20973	GI_31559774-S	ubiquitin cycle; ubiquitin-dependent protein catabolism	cysteine-type endopeptidase activity; hydrolase activity; ubiquitin thiolesterase activity
Ubiquitin-conjugating enzyme E2 variant 1	UBE2V1	1.09339	1.23507	1.27185	1.2548	GI_40806165-A	regulation of transcription, DNA-dependent; ubiquitin cycle	transcriptional activator activity; ubiquitin conjugating enzyme activity	nucleus
Ubiquitin-conjugating enzyme E2 variant 1	UBE2V1	1.22444	1.20949	1.37198	1.15219	GI_40806189-I	ubiquitin cycle	ubiquitin conjugating enzyme activity
Ubiquitin-conjugating enzyme E2 variant 1	UBE2V1	1.65274	1.79857	1.68689	1.53598	GI_40806191-I	ubiquitin cycle	ubiquitin conjugating enzyme activity
Ubiquitin-conjugating enzyme E2 variant 1	UBE2V1	1.69337	2.52988	2.37743	2.10261	GI_40806192-S
Ubiquitin-conjugating enzyme E2 variant 2	UBE2V2	1.02707	1.05556	1.40327	1.19851	GI_12025664-S	cell proliferation; protein polyubiquitination; regulation of DNA repair; regulation of cell cycle; ubiquitin cycle	ubiquitin conjugating enzyme activity
Ubiquitin-conjugating enzyme E2C	UBE2C	1.23848	1.15208	1.51572	1.31732	GI_32967282-I	cell cycle; cyclin catabolism; cytokinesis; mitosis; positive regulation of cell proliferation; ubiquitin cycle; ubiquitin-dependent protein catabolism	ligase activity; ubiquitin conjugating enzyme activity; ubiquitin-protein ligase activity
Ubiquitin-conjugating enzyme E2C	UBE2C	1.19292	1.03888	1.29374	1.27517	GI_32967290-A	cell cycle; cyclin catabolism; cytokinesis; mitosis; positive regulation of cell proliferation; ubiquitin cycle; ubiquitin-dependent protein catabolism	ligase activity; ubiquitin conjugating enzyme activity; ubiquitin-protein ligase activity
Ubiquitin-conjugating enzyme E2E 3 (UBC4/5 homolog, yeast)	UBE2E3	1.57347	2.24244	2.30113	2.21936	GI_33359693-A	ubiquitin cycle	ligase activity; ubiquitin conjugating enzyme activity; ubiquitin-protein ligase activity
Ubiquitin-like, containing PHD and RING finger domains, 1	UHRF1	1.20231	1.48439	1.2573	1.37601	GI_16507203-S	cell proliferation; protein modification; protein ubiquitination; regulation of transcription from Pol II promoter	RNA polymerase II transcription factor activity; ubiquitin-protein ligase activity; zinc ion binding	ubiquitin ligase complex
UDP-Gal:betaGlcNAc beta 1,4- galactosyltransferase, polypeptide 6	B4GALT6	0.852466	0.927976	0.980676	0.791717	GI_13929471-S	carbohydrate metabolism	galactosyltransferase activity; magnesium ion binding; manganese ion binding; transferase activity, transferring glycosyl groups	Golgi apparatus; integral to membrane
UDP-GlcNAc:betaGal beta-1,3-N-acetylglucosaminyltransferase 5	B3GNT5	1.08925	1.17507	1.60205	1.23132	GI_44680131-S	central nervous system development; glycolipid biosynthesis; protein amino acid glycosylation	beta-galactosyl-N-acetylglucosaminylgalactosylglucosyl-ceramide beta-1,3-acetylglucosaminyltransferase activity; galactosyltransferase activity; transferase activity, transferring glycosyl groups	intracellular; membrane
UDP-glucose ceramide glucosyltransferase	UGCG	1.30411	1.29787	1.24434	0.813796	GI_4507810-S	epidermis development; glucosylceramide biosynthesis; glycosphingolipid biosynthesis	ceramide glucosyltransferase activity; transferase activity, transferring glycosyl groups	endoplasmic reticulum; extracellular space; integral to membrane; membrane fraction
UDP-N-acetyl-alpha-D-galactosamine:polypeptide N-acetylgalactosaminyltransferase 1 (GalNAc-T1)	GALNT1	0.754794	0.789547	0.766827	0.822632	GI_13124890-S	O-linked glycosylation	manganese ion binding; polypeptide N-acetylgalactosaminyltransferase activity; sugar binding; transferase activity, transferring glycosyl groups	Golgi apparatus; integral to membrane
UDP-N-acetyl-alpha-D-galactosamine:polypeptide N-acetylgalactosaminyltransferase 4 (GalNAc-T4)	GALNT4	1.36395	1.15101	1.20929	1.33127	GI_34452724-S		manganese ion binding; polypeptide N-acetylgalactosaminyltransferase activity; sugar binding; transferase activity, transferring glycosyl groups	Golgi apparatus; integral to membrane
Upregulated in colorectal cancer gene 1	UCC1	0.820573	0.730145	0.718635	0.948175	GI_24475585-S	cell-matrix adhesion	calcium ion binding	extracellular region
Uracil-DNA glycosylase	UNG	1.22397	1.2097	1.1117	1.26966	GI_19718750-A	base-excision repair; carbohydrate metabolism	hydrolase activity, acting on glycosyl bonds; uracil DNA N-glycosylase activity	mitochondrion; nucleus
Uracil-DNA glycosylase	UNG	0.876318	1.15718	1.28335	1.3402	GI_19718750-I	base-excision repair; carbohydrate metabolism	hydrolase activity, acting on glycosyl bonds; uracil DNA N-glycosylase activity	mitochondrion; nucleus
USP6 N-terminal like	USP6NL	0.87377	0.765633	0.804817	0.83363	GI_42659463-S	biological_process unknown	GTPase activator activity	cellular_component unknown
Vacuolar protein sorting 33A (yeast)	VPS33A	0.829804	0.895228	0.763312	0.813359	GI_42544226-S	protein transport; vesicle docking during exocytosis; vesicle-mediated transport		membrane
Vacuolar protein sorting 33B (yeast)	VPS33B	0.968021	0.902429	0.786727	0.865985	GI_18105057-S	protein transport; vesicle docking during exocytosis; vesicle-mediated transport		membrane
Vacuolar protein sorting 39 (yeast)	VPS39	0.858518	0.885501	0.747055	0.913586	GI_33563285-S	protein transport	small GTPase regulatory/interacting protein activity
vacuolar proton-ATPase subunit; go_component: proton-transporting two-sector ATPase complex [goid 0016469] [evidence IEA]; go_function: hydrogen-transporting ATPase activity, rotational mechanism [goid 0046961] [evidence IEA]; go_function: hydrogen-transporting ATP synthase activity, rotational mechanism [goid 0046933] [evidence IEA]; go_process: ATP synthesis coupled proton transport [goid 00159…	C7orf32	0.880404	0.752405	0.583264	0.613882	GI_42658665-S	ATP synthesis coupled proton transport	hydrogen-transporting ATP synthase activity, rotational mechanism; hydrogen-transporting ATPase activity, rotational mechanism	proton-transporting two-sector ATPase complex
Ventricular zone expressed PH domain homolog 1 (zebrafish)	FLJ12604	1.00889	0.952173	0.732768	0.684555	GI_22003857-S
V-fos FBJ murine osteosarcoma viral oncogene homolog	FOS	1.60488	1.10286	1.06963	1.15378	GI_6552332-S	DNA methylation; inflammatory response; regulation of transcription from Pol II promoter	DNA binding; specific RNA polymerase II transcription factor activity	nucleus
Vitelliform macular dystrophy (Best disease, bestrophin)	VMD2	0.855697	0.729361	0.590664	0.668073	GI_4759309-S	ion transport; visual perception	ion channel activity	basolateral plasma membrane; integral to membrane; membrane fraction
V-myb myeloblastosis viral oncogene homolog (avian)-like 2	MYBL2	0.867119	1.26219	1.16141	1.24959	GI_31652260-S	anti-apoptosis; development; regulation of cell cycle; regulation of transcription, DNA-dependent; transcription from Pol II promoter	transcription factor activity	chromatin; nucleus
V-myc myelocytomatosis viral oncogene homolog (avian)	MYC	1.30561	1.37637	1.12755	1.4721	GI_31543215-S	cell cycle arrest; cell proliferation; iron ion homeostasis; regulation of transcription from Pol II promoter	protein binding; transcription factor activity	nucleus
V-raf-1 murine leukemia viral oncogene homolog 1	RAF1	1.12126	1.25767	1.13343	1.26915	GI_4506400-S	apoptosis; cell proliferation; intracellular signaling cascade; protein amino acid phosphorylation	ATP binding; diacylglycerol binding; protein binding; protein serine/threonine kinase activity; protein-tyrosine kinase activity; receptor signaling protein activity; transferase activity	mitochondrial outer membrane
V-rel reticuloendotheliosis viral oncogene homolog B, nuclear factor of kappa light polypeptide gene enhancer in B-cells 3 (avian)	RELB	1.42601	1.29424	1.23302	1.19477	GI_35493877-S	regulation of transcription, DNA-dependent	protein binding; transcription corepressor activity; transcription factor activity	nucleus
V-yes-1 Yamaguchi sarcoma viral oncogene homolog 1	YES1	0.985263	1.19742	1.40093	1.21876	GI_21071041-S	intracellular signaling cascade; protein amino acid phosphorylation	ATP binding; protein-tyrosine kinase activity; transferase activity
WAS protein family, member 1	WASF1	1.25809	1.25624	1.12645	1.33701	GI_4507912-S	actin filament polymerization; cell motility; protein complex assembly	actin binding	actin cytoskeleton
WD repeat and SOCS box-containing 1	WSB1	0.693832	0.659843	0.653301	0.805746	GI_20143911-A	intracellular signaling cascade	molecular_function unknown	cellular_component unknown
WD repeat domain 13	WDR13	0.853265	0.56382	0.469802	0.694325	GI_20544181-S			nucleus
WD repeat domain 41	WDR41	1.38908	1.85183	1.88283	1.55432	GI_42716286-S
WEE1 homolog (S. pombe)	WEE1	1.43987	1.46895	1.56663	1.82471	GI_19718775-S	mitosis; protein amino acid phosphorylation; regulation of cell cycle	ATP binding; protein serine/threonine kinase activity; protein-tyrosine kinase activity; transferase activity	nucleus
Yes-associated protein 1, 65kDa	YAP1	1.36651	1.67169	2.03377	1.7074	GI_20986484-S		protein binding
YTH domain family, member 1	YTHDF1	1.19832	1.24449	1.16003	1.30737	GI_31377749-S
Zinc finger and BTB domain containing 5	ZBTB5	1.36369	1.23339	1.07409	1.16376	GI_7662073-S	regulation of transcription, DNA-dependent	DNA binding; protein binding; zinc ion binding	nucleus
Zinc finger and BTB domain containing 7	ZBTB7	1.26891	1.16845	1.1682	0.776484	GI_40549452-S	regulation of transcription, DNA-dependent	DNA binding; protein binding; zinc ion binding	nucleus
Zinc finger CCCH type domain containing 1	ZC3HDC1	1.24281	1.35919	1.24118	1.3839	GI_12232412-S		nucleic acid binding	nucleus
Zinc finger homeobox 1b	ZFHX1B	1.31157	1.13431	1.29889	1.02711	GI_37693523-S	negative regulation of transcription; neurogenesis; regulation of transcription, DNA-dependent	SMAD binding; phosphatase regulator activity; transcription factor activity; transcriptional repressor activity; zinc ion binding	nucleus
Zinc finger protein 106 homolog (mouse)	ZFP106	1.19989	1.31326	1.29216	1.44417	GI_11968022-S	electron transport	nucleic acid binding; zinc ion binding	nucleus
Zinc finger protein 134 (clone pHZ-15)	ZNF134	1.30513	1.12631	1.35397	1.22417	GI_4507982-S	regulation of transcription, DNA-dependent	nucleic acid binding; transcription factor activity; zinc ion binding	nucleus
Zinc finger protein 14 (KOX 6)	ZNF14	1.16191	0.850472	1.09949	0.675796	GI_38045951-S	regulation of transcription, DNA-dependent	DNA binding; zinc ion binding	nucleus
Zinc finger protein 16 (KOX 9)	ZNF16	1.27013	1.21007	1.16857	1.20216	GI_38045953-S		nucleic acid binding; zinc ion binding	nucleus
Zinc finger protein 184 (Kruppel-like)	ZNF184	1.12502	1.32161	1.29626	1.10325	GI_24307934-S
Zinc finger protein 263	ZNF263	1.12527	1.34085	1.22164	0.983705	GI_34222305-S	regulation of transcription, DNA-dependent	transcription factor activity; zinc ion binding	nucleus
Zinc finger protein 266	ZNF266	1.44108	1.56393	1.57194	1.31902	GI_37622342-A	regulation of transcription, DNA-dependent	DNA binding; nucleic acid binding; zinc ion binding	nucleus
Zinc finger protein 267	ZNF267	1.42723	1.36102	1.8075	1.09609	GI_24431954-S	development; regulation of transcription, DNA-dependent	DNA binding; zinc ion binding	nucleus
Zinc finger protein 271	ZNF271	1.16199	1.45634	1.47291	0.897768	GI_24586660-S	regulation of transcription, DNA-dependent	DNA binding; zinc ion binding	nucleus
Zinc finger protein 282	ZNF282	1.09301	1.10804	1.02193	1.20883	GI_31657108-S	regulation of transcription, DNA-dependent	DNA binding; transcriptional repressor activity; zinc ion binding	nucleus
Zinc finger protein 297	ZNF297	0.990738	0.912742	0.719059	0.885534	GI_20070223-S	regulation of transcription, DNA-dependent	DNA binding; protein binding; zinc ion binding	nucleus
Zinc finger protein 297B	ZNF297B	1.48427	1.10596	1.2029	1.07144	GI_7662099-S	regulation of transcription, DNA-dependent	DNA binding; protein binding; zinc ion binding	nucleus
Zinc finger protein 300	ZNF300	1.19197	1.27187	1.35502	0.891259	GI_16604251-S	regulation of transcription, DNA-dependent	DNA binding; zinc ion binding	nucleus
Zinc finger protein 317	ZNF317	1.36287	1.27252	1.15945	0.94466	GI_19923567-S	regulation of transcription, DNA-dependent	DNA binding; nucleic acid binding; zinc ion binding	nucleus
Zinc finger protein 33a (KOX 31)	ZNF33A	1.05161	0.857688	1.11732	0.686701	GI_28274681-S	regulation of transcription, DNA-dependent	nucleic acid binding; transcription factor activity; transcriptional repressor activity; zinc ion binding	nucleus
Zinc finger protein 343	MGC10715	1.3127	1.32009	1.10467	1.22799	GI_31563520-S	regulation of transcription, DNA-dependent	DNA binding; nucleic acid binding; zinc ion binding	nucleus
Zinc finger protein 35 (clone HF.10)	ZNF35	1.67731	1.53007	1.49104	1.22423	GI_21361560-S	regulation of transcription, DNA-dependent	transcription factor activity; zinc ion binding	nucleus
Zinc finger protein 36, C3H type, homolog (mouse)	ZFP36	1.50467	1.34468	1.24763	1.11573	GI_4507960-S	mRNA catabolism	DNA binding; single-stranded RNA binding	cytoplasm; nucleus
Zinc finger protein 36, C3H type-like 2	ZFP36L2	1.20278	1.40495	1.48675	1.39067	GI_15812177-S	cell proliferation	transcription factor activity	nucleus
Zinc finger protein 419	ZNF419	1.36365	1.325	1.29627	1.09078	GI_21362021-S	regulation of transcription, DNA-dependent	DNA binding; zinc ion binding	nucleus
Zinc finger protein 426	ZNF426	1.51575	1.52996	1.35289	1.11778	GI_13129115-S	regulation of transcription, DNA-dependent	DNA binding; zinc ion binding	nucleus
Zinc finger protein 435	ZNF435	0.918368	0.791054	0.893244	0.869111	GI_13376833-S	regulation of transcription, DNA-dependent	transcription factor activity; zinc ion binding	nucleus
Zinc finger protein 480	ZNF480	1.09419	1.27254	1.35194	1.11501	GI_21389584-S	regulation of transcription, DNA-dependent	DNA binding; nucleic acid binding; zinc ion binding	intracellular; nucleus
Zinc finger protein 492	ZNF492	1.15658	0.897067	1.0459	0.748546	GI_37552572-S	regulation of transcription, DNA-dependent	DNA binding; zinc ion binding	nucleus
Zinc finger protein 503	ZNF503	1.27475	1.45539	1.19809	0.966408	GI_34222201-S		nucleic acid binding; zinc ion binding	nucleus
Zinc finger protein 519	ZNF519	1.2398	1.29243	1.37056	1.30877	GI_21686996-S	regulation of transcription, DNA-dependent	DNA binding; zinc ion binding	nucleus
Zinc finger protein 539	ZNF539	1.09946	1.39341	1.38789	0.920218	GI_42543993-S	regulation of transcription, DNA-dependent	DNA binding; nucleic acid binding; zinc ion binding	intracellular; nucleus
Zinc finger protein 539	ZNF539	1.07411	1.24438	1.14169	1.05993	GI_4758513-S	negative regulation of transcription from Pol II promoter; regulation of transcription, DNA-dependent	DNA binding; zinc ion binding	nucleus
Zinc finger protein 544	ZNF544	1.1034	1.29586	1.11481	0.885107	GI_7656870-S	regulation of transcription, DNA-dependent	nucleic acid binding; zinc ion binding	intracellular; nucleus
Zinc finger protein 559	ZNF559	1.53052	1.95324	1.76449	1.51372	GI_23618925-S	regulation of transcription, DNA-dependent	DNA binding; zinc ion binding	nucleus
Zinc finger protein 562	ZNF562	1.191	1.36312	1.29134	0.958884	GI_8923085-S	regulation of transcription, DNA-dependent	DNA binding; zinc ion binding	nucleus
Zinc finger protein 586	ZNF586	1.91951	1.65825	1.54941	1.34493	GI_8923076-S	regulation of transcription, DNA-dependent	nucleic acid binding; zinc ion binding	nucleus
Zinc finger protein 655	ZNF655	1.23562	0.803647	0.75412	0.782072	GI_28416425-I	regulation of transcription, DNA-dependent	DNA binding; nucleic acid binding; zinc ion binding	nucleus
Zinc finger protein 7 (KOX 4, clone HF.16)	ZNF7	1.43854	1.32743	1.34065	1.29416	GI_4508034-S	development; regulation of transcription, DNA-dependent	DNA binding; nucleic acid binding; zinc ion binding	nucleus
Zinc finger protein 91 homolog (mouse)	ZFP91	1.15835	1.51152	1.84706	1.33365	GI_25777699-I	regulation of transcription, DNA-dependent	DNA binding; zinc ion binding	nucleus
Zinc finger protein 91 homolog (mouse)	ZFP91	1.46736	1.45581	1.31769	0.970182	GI_25777700-A	regulation of transcription, DNA-dependent	DNA binding; zinc ion binding	nucleus
Zinc finger, A20 domain containing 3	ZA20D3	0.865695	0.730372	0.7875	0.87391	GI_21359917-S	biological_process unknown	DNA binding; zinc ion binding	cellular_component unknown
Zinc finger, BED domain containing 4	ZBED4	1.57958	1.40574	1.46094	1.25388	GI_7662217-S		DNA binding; protein dimerization activity
Zinc finger, CCHC domain containing 3	ZCCHC3	1.25344	1.29629	1.46388	1.28714	GI_31581519-S		nucleic acid binding
Zinc finger, DHHC domain containing 8	ZDHHC8	0.961593	1.43422	1.10698	1.11216	GI_32698691-S			integral to membrane
Zinc finger, FYVE domain containing 1	ZFYVE1	0.926987	0.929741	0.648964	1.0205	GI_30795181-A	vesicle-mediated transport	phosphatidylinositol binding; zinc ion binding	Golgi stack; endoplasmic reticulum; perinuclear region
Zinc finger, FYVE domain containing 21	ZFYVE21	0.948391	0.783028	0.769678	0.807452	GI_20070329-S		zinc ion binding
Zinc fingers and homeoboxes 1	ZHX1	1.08674	1.18101	1.25075	1.39834	GI_31377779-S	negative regulation of transcription, DNA-dependent	protein binding; transcription factor activity; zinc ion binding	nucleus
