# Supplementary material for: Genome-wide changes accompanying knockdown of fatty acid synthase in breast cancer
Source: BMC Genomics. 2007 Jun 12;8:168. doi: 10.1186/1471-2164-8-168 (PMC1913522; doi:10.1186/1471-2164-8-168)
Supplement: Additional file 3 — Genes significantly modified by FAS siRNA duplex #3 (≥1.2 or ≤0.83 fold). The fold change values represent the average from 2 replicates of FAS siRNA duplex #3 compared to non-silencing control siRNA. Significance was determined using a p-value of < 0.05, with a 1.2 fold change cutoff for both biological replicates at a given time point. [file 1471-2164-8-168-S3.xls]

## Sheet: FAS3-Supp Tble 1C
		Additional File 3 Genes significantly modified by FAS siRNA duplex #3 (≥1.2 or ≤0.83 fold )
Gene Description	Symbol	12h Fold ∆	24h Fold ∆	36h Fold ∆	48h Fold ∆	Gene Identifier	GO biological process	GO molecular function	GO cellular component
1-acylglycerol-3-phosphate O-acyltransferase 5 (lysophosphatidic acid acyltransferase, epsilon)	AGPAT5	1.01837	1.19796	1.27132	1.27038	GI_8922941-S	metabolism; phospholipid biosynthesis	1-acylglycerol-3-phosphate O-acyltransferase activity	integral to membrane
3-hydroxybutyrate dehydrogenase (heart, mitochondrial)	BDH	0.896069	0.903005	0.788262	0.869891	GI_44680134-A	metabolism	3-hydroxybutyrate dehydrogenase activity; oxidoreductase activity	mitochondrial matrix
3-phosphoinositide dependent protein kinase-1	PDPK1	1.10511	0.803757	0.733622	0.852098	GI_4505694-S	actin cytoskeleton organization and biogenesis; insulin receptor signaling pathway; protein amino acid phosphorylation	3-phosphoinositide-dependent protein kinase activity; ATP binding; protein serine/threonine kinase activity; protein-tyrosine kinase activity; transferase activity	cytoplasm; plasma membrane
5-hydroxytryptamine (serotonin) receptor 2B	HTR2B	0.91564	1.05522	0.809867	0.690138	GI_40254430-S	G-protein signaling, coupled to IP3 second messenger (phospholipase C activating); circulation; positive regulation of I-kappaB kinase/NF-kappaB cascade	rhodopsin-like receptor activity; serotonin receptor activity; signal transducer activity	integral to plasma membrane
5'-nucleotidase, ecto (CD73)	NT5E	0.975588	1.54064	2.24748	2.28512	GI_4505466-S	DNA metabolism; nucleotide catabolism	5'-nucleotidase activity; hydrolase activity, acting on ester bonds; nucleotide binding	membrane fraction
82-kD FMRP Interacting Protein	182-FIP	1.02464	1.29531	1.36547	1.339	GI_32698729-S
A disintegrin and metalloproteinase domain 19 (meltrin beta)	ADAM19	1.03703	0.898852	0.74443	0.903812	GI_15451843-I	proteolysis and peptidolysis	hydrolase activity; metalloendopeptidase activity; zinc ion binding	integral to membrane
A disintegrin and metalloproteinase domain 9 (meltrin gamma)	ADAM9	0.86199	0.632981	0.61229	0.924182	GI_4501914-S	protein kinase cascade; proteolysis and peptidolysis	SH3 domain binding; hydrolase activity; integrin binding; metalloendopeptidase activity; protein binding; protein kinase binding; zinc ion binding	integral to plasma membrane
A kinase (PRKA) anchor protein 8	AKAP8	1.01669	1.22694	1.30935	1.18772	GI_21493046-S	mitosis; signal transduction; transport	DNA binding; protein kinase A binding; sugar porter activity; zinc ion binding	membrane; nucleus
Abhydrolase domain containing 2	ABHD2	1.08355	1.42637	1.61127	1.45162	GI_38026872-A	biological_process unknown	catalytic activity	integral to membrane
Absent in melanoma 1	AIM1	1.07976	1.42686	1.65204	1.57072	GI_37551098-S	biological_process unknown	sugar binding	cellular_component unknown
Acetyl-Coenzyme A acyltransferase 1 (peroxisomal 3-oxoacyl-Coenzyme A thiolase)	ACAA1	1.079	0.912331	0.833443	0.741823	GI_6598316-S	fatty acid metabolism; generation of precursor metabolites and energy	acetyl-CoA C-acyltransferase activity	peroxisome
Acheron	FLJ11196	0.962668	0.723234	0.851131	0.985959	GI_37537709-I	RNA processing; RNA-nucleus export	RNA binding	cytoplasm; nucleus; ribonucleoprotein complex
Acid phosphatase 2, lysosomal	ACP2	1.03707	0.73675	0.596868	0.745252	GI_4557009-S		acid phosphatase activity; hydrolase activity	integral to membrane; lysosomal membrane
Acid phosphatase 6, lysophosphatidic	ACP6	0.952132	0.673463	0.469543	0.563875	GI_21359910-S		acid phosphatase activity
Actin related protein 2/3 complex, subunit 1A, 41kDa	ARPC1A	0.972696	0.904914	0.67555	0.825314	GI_22907051-S
Actin, alpha 2, smooth muscle, aorta	ACTA2	1.11508	1.15725	0.786417	0.529606	GI_4501882-S	muscle development	motor activity; structural constituent of cytoskeleton	actin filament
Actin, gamma 2, smooth muscle, enteric	ACTG2	1.07039	0.751162	0.541277	0.470499	GI_11038625-S	muscle development	structural constituent of cytoskeleton	actin cytoskeleton
Activating transcription factor 4 (tax-responsive enhancer element B67)	ATF4	1.12314	0.859614	1.29128	1.48231	GI_33469973-A	regulation of transcription, DNA-dependent	DNA binding; RNA polymerase II transcription factor activity	nucleus
Acyl-CoA synthetase long-chain family member 4	ACSL4	1.1731	1.31698	1.62405	1.19052	GI_4758331-A	fatty acid metabolism; learning and/or memory; lipid metabolism	ligase activity; long-chain-fatty-acid-CoA ligase activity; magnesium ion binding
Acyl-Coenzyme A dehydrogenase family, member 8	ACAD8	0.97501	0.86017	0.816374	0.736765	GI_7656848-S	branched chain family amino acid catabolism; electron transport; lipid metabolism; regulation of transcription, DNA-dependent	acyl-CoA dehydrogenase activity; oxidoreductase activity	mitochondrion
Acyl-Coenzyme A dehydrogenase, C-4 to C-12 straight chain	ACADM	0.932293	1.34137	1.31068	1.18618	GI_21327681-S	electron transport; fatty acid beta-oxidation; fatty acid metabolism	acyl-CoA dehydrogenase activity; oxidoreductase activity	mitochondrial matrix
Acyl-Coenzyme A dehydrogenase, short/branched chain	ACADSB	0.636646	0.869932	0.763984	0.592972	GI_38373685-S	electron transport; fatty acid metabolism	acyl-CoA dehydrogenase activity; oxidoreductase activity	mitochondrion
Acyl-Coenzyme A oxidase 2, branched chain	ACOX2	0.80821	0.481135	0.318339	0.543821	GI_4501868-S	bile acid metabolism; fatty acid beta-oxidation; fatty acid metabolism	acyl-CoA oxidase activity; oxidoreductase activity	peroxisome
AD023 protein	AD023	0.886639	0.657467	0.632711	0.59458	GI_23510351-S	protein biosynthesis	RNA binding
Adaptin-ear-binding coat-associated protein 1	NECAP1	1.00172	0.862644	0.660134	0.739324	GI_31542527-S
Adaptor-related protein complex 1, sigma 2 subunit	AP1S2	0.680778	0.405628	0.523182	0.861379	GI_22027654-S	intracellular protein transport; receptor mediated endocytosis	protein transporter activity	AP-1 adaptor complex; Golgi trans face; clathrin vesicle coat; coated pit; membrane coat adaptor complex
Adducin 3 (gamma)	ADD3	0.854967	0.720607	0.569418	0.599066	GI_45580743-I		calmodulin binding; structural constituent of cytoskeleton	cytoskeleton; membrane
Adenosine A1 receptor	ADORA1	0.960021	0.800163	0.674257	0.814465	GI_4501946-S	G-protein coupled receptor protein signaling pathway; cell-cell signaling; induction of apoptosis by extracellular signals; inflammatory response; neurogenesis; phagocytosis; signal transduction	A1 adenosine receptor activity, G-protein coupled; rhodopsin-like receptor activity	integral to plasma membrane
Adenosine monophosphate deaminase 2 (isoform L)	AMPD2	0.814922	0.991881	0.704715	0.926696	GI_34147620-A	purine nucleotide metabolism; purine ribonucleoside monophosphate biosynthesis	AMP deaminase activity; hydrolase activity	cellular_component unknown
Adenylate cyclase 3	ADCY3	0.906252	1.02726	0.676893	0.957479	GI_10947058-S	cAMP biosynthesis; intracellular signaling cascade; perception of smell	adenylate cyclase activity; calmodulin binding; guanylate cyclase activity; lyase activity; magnesium ion binding	integral to plasma membrane
Adenylate cyclase 9	ADCY9	1.05257	1.47249	1.39081	1.48296	GI_4557258-S	cAMP biosynthesis; intracellular signaling cascade; protein folding	adenylate cyclase activity; guanylate cyclase activity; isomerase activity; lyase activity; magnesium ion binding; peptidyl-prolyl cis-trans isomerase activity	integral to plasma membrane
Adenylate kinase 2	AK2	1.15938	1.24809	1.26989	1.34166	GI_26665888-I		ATP binding; adenylate kinase activity; transferase activity	mitochondrion
ADP-dependent glucokinase	ADPGK	1.1171	1.1245	1.14477	1.37862	GI_31542508-S	carbohydrate metabolism	phosphotransferase activity, alcohol group as acceptor
ADP-ribosylation factor interacting protein 1 (arfaptin 1)	ARFIP1	1.45032	1.82371	1.53011	1.64866	GI_7657209-S	biological_process unknown	molecular_function unknown	Golgi membrane
ADP-ribosylation factor-like 2 binding protein	ARL2BP	0.943761	0.831192	0.746653	0.850309	GI_42794776-S	signal transduction	small GTPase regulatory/interacting protein activity
ADP-ribosylation factor-like 5	ARL5	0.629582	0.645899	0.74649	0.800985	GI_29542730-A	intracellular protein transport; small GTPase mediated signal transduction	GTP binding
ADP-ribosyltransferase 3	ART3	1.04925	1.42089	1.85324	1.76267	GI_21361166-S	protein amino acid ADP-ribosylation	NAD(P)+-protein-arginine ADP-ribosyltransferase activity; NAD+ ADP-ribosyltransferase activity; transferase activity, transferring glycosyl groups	integral to plasma membrane
Adrenomedullin	ADM	1.10295	1.12807	1.34736	1.23856	GI_4501944-S	cAMP biosynthesis; cell-cell signaling; circulation; excretion; pregnancy; progesterone biosynthesis; response to wounding; signal transduction	hormone activity	extracellular space; soluble fraction
AF464140	LOC163590	1.01273	1.34224	1.48162	1.44784	GI_21450774-S
Alcohol dehydrogenase 5 (class III), chi polypeptide	ADH5	1.1419	1.61915	1.54159	0.807152	GI_11496890-S	ethanol oxidation	alcohol dehydrogenase activity, zinc-dependent; electron transporter activity; fatty acid binding; formaldehyde dehydrogenase (glutathione) activity; oxidoreductase activity; zinc ion binding
Aldehyde dehydrogenase 1 family, member B1	ALDH1B1	0.963735	0.854145	0.731391	0.744443	GI_25777729-S	carbohydrate metabolism	aldehyde dehydrogenase (NAD) activity; oxidoreductase activity	mitochondrion
Aldehyde dehydrogenase 6 family, member A1	ALDH6A1	0.887417	0.922915	0.88518	0.785265	GI_25777737-S	metabolism; pyrimidine nucleotide metabolism; valine metabolism	malonate-semialdehyde dehydrogenase (acetylating) activity; methylmalonate-semialdehyde dehydrogenase (acylating) activity; oxidoreductase activity	mitochondrion
Aldo-keto reductase family 1, member B10 (aldose reductase)	AKR1B10	0.928237	1.01324	1.34981	1.58618	GI_24497578-S	biological_process unknown	aldo-keto reductase activity	cellular_component unknown
Alpha-2-glycoprotein 1, zinc	AZGP1	1.07614	0.72502	0.810237	0.768246	GI_38372939-S	antigen presentation; cell adhesion; lipid catabolism; negative regulation of cell proliferation	MHC class I receptor activity; fatty acid binding; protein carrier activity; ribonuclease activity	MHC class I protein complex; extracellular region
Amiloride-sensitive cation channel 2, neuronal	ACCN2	1.03921	1.14066	0.695026	0.556117	GI_21536348-A	ion transport; sodium ion transport	amiloride-sensitive sodium channel activity; ion channel activity	integral to membrane
Amyloid beta (A4) precursor protein-binding, family A, member 2 binding protein	APBA2BP	0.837474	0.902662	0.667798	0.691985	GI_38569414-I	antibiotic biosynthesis; protein metabolism; protein secretion; regulation of amyloid precursor protein biosynthesis	calcium ion binding; oxidoreductase activity; protein binding	Golgi cis cisterna; cytoplasm; endoplasmic reticulum membrane
Amyotrophic lateral sclerosis 2 (juvenile) chromosome region, candidate 2	ALS2CR2	1.00186	1.22921	1.3514	1.37664	GI_21359970-S	protein amino acid phosphorylation	ATP binding; protein kinase activity; transferase activity	cellular_component unknown
Angiomotin	AMOT	0.87699	0.804688	0.739105	0.646206	GI_19111149-S
Ankyrin repeat and FYVE domain containing 1	ANKFY1	0.897211	0.633365	0.459869	0.621117	GI_31317211-I	endocytosis	protein binding; zinc ion binding	endosome membrane
Ankyrin repeat and SOCS box-containing 2	ASB2	0.908979	0.735421	0.565714	0.66348	GI_22208962-S	intracellular signaling cascade
Ankyrin repeat and sterile alpha motif domain containing 1	ANKS1	0.818978	1.24737	1.20973	1.16026	GI_38683796-S
Ankyrin repeat domain 13	ANKRD13	1.03772	1.21922	1.28723	1.10017	GI_38683798-S
Ankyrin repeat domain 15	ANKRD15	0.942357	1.26687	1.36064	1.15844	GI_23510374-A	immune response; negative regulation of cell cycle	GTP binding; GTPase activity
Annexin A1	ANXA1	1.19211	1.38713	1.5522	1.67988	GI_4502100-S	cell motility; cell surface receptor linked signal transduction; inflammatory response; lipid metabolism	calcium ion binding; calcium-dependent phospholipid binding; phospholipase A2 inhibitor activity; phospholipase inhibitor activity; receptor binding
Anthrax toxin receptor 2	ANTXR2	1.05634	1.11174	1.3709	1.15335	GI_17158002-S		receptor activity	integral to membrane
APG12 autophagy 12-like (S. cerevisiae)	APG12L	1.17247	1.14334	1.42515	1.19922	GI_38261968-S	apoptosis; autophagic vacuole formation; autophagy; ubiquitin cycle		cytoplasm
APG3 autophagy 3-like (S. cerevisiae)	APG3L	1.0331	1.25367	1.38284	1.24968	GI_34147490-S
Apolipoprotein A-I binding protein	APOA1BP	1.02705	0.802311	0.736482	0.659513	GI_21426826-S		molecular_function unknown
Apoptotic chromatin condensation inducer 1	ACIN1	1.15422	1.07466	1.26451	1.07676	GI_7662237-S	apoptosis; apoptotic chromosome condensation; erythrocyte differentiation; positive regulation of monocyte differentiation	ATPase activity; DNA binding; enzyme binding	nucleus
Apoptotic protease activating factor	APAF1	1.25939	1.83499	1.59268	1.22391	GI_32483362-A	caspase activation via cytochrome c; neurogenesis; regulation of apoptosis	ATP binding; caspase activator activity; nucleotide binding; protein binding	cytosol; intracellular
Archease	ARCH	0.929854	0.841876	0.930277	0.782198	GI_31341729-S
Armadillo repeat containing, X-linked 5	ARMCX5	0.93006	1.30743	1.45491	1.21606	GI_41054845-S		binding
Arsenate resistance protein ARS2	ARS2	1.00933	1.32804	1.1441	1.36265	GI_33383230-A	response to arsenic	molecular_function unknown	cellular_component unknown
Aryl-hydrocarbon receptor nuclear translocator 2	ARNT2	0.852565	0.830663	0.679326	0.70007	GI_41281514-S	central nervous system development; embryonic development (sensu Mammalia); neuronal lineage restriction; positive regulation of transcription; regulation of transcription, DNA-dependent; response to hypoxia; response to toxin; response to xenobiotic stimulus; signal transduction	aryl hydrocarbon receptor binding; aryl hydrocarbon receptor nuclear translocator activity; protein heterodimerization activity; protein homodimerization activity; signal transducer activity; transcription factor activity	nucleus
Asp (abnormal spindle)-like, microcephaly associated (Drosophila)	ASPM	0.82942	1.32234	1.46458	1.06745	GI_24211028-S	mitosis	calmodulin binding	nucleus
Asparagine-linked glycosylation 2 homolog (yeast, alpha-1,3-mannosyltransferase)	ALG2	0.974371	1.27857	1.07035	1.20884	GI_37574156-I	biosynthesis	transferase activity; transferase activity, transferring glycosyl groups	integral to membrane
Aspartate beta-hydroxylase	ASPH	1.07481	1.52554	1.61956	1.70302	GI_14589859-I	muscle contraction; peptidyl-amino acid modification	binding; calcium ion binding; electron transporter activity; iron ion binding; oxidoreductase activity; oxidoreductase activity, acting on single donors with incorporation of molecular oxygen, incorporation of two atoms of oxygen; peptide-aspartate beta-dioxygenase activity; structural constituent of muscle	integral to endoplasmic reticulum membrane
Aspartoacylase (aminoacylase 2, Canavan disease)	ASPA	0.981639	0.993605	0.789375	0.669821	GI_4557334-S	aspartate catabolism; metabolism	aminoacylase activity; aspartoacylase activity; hydrolase activity, acting on ester bonds
AT rich interactive domain 3A (BRIGHT- like)	ARID3A	1.18192	1.31381	1.21092	1.19928	GI_4885192-S	regulation of transcription, DNA-dependent	transcription factor activity	nucleus
AT rich interactive domain 3B (BRIGHT- like)	ARID3B	0.617836	0.694928	0.61706	0.789575	GI_5453637-S	biological_process unknown	DNA binding	nucleus
Ataxin 3	ATXN3	1.04775	1.36431	1.61358	1.37124	GI_13518012-A	neurogenesis; nucleotide-excision repair; regulation of transcription, DNA-dependent; synaptic transmission		cytoplasm; nucleoplasm
ATPase family, AAA domain containing 1	ATAD1	1.02961	1.30164	1.38619	1.2203	GI_31377643-S		ATP binding; nucleoside-triphosphatase activity; nucleotide binding
ATPase family, AAA domain containing 3A	ATAD3A	0.865314	0.775191	0.510004	0.715304	GI_42476027-S	protein folding	ATP binding; nucleoside-triphosphatase activity; nucleotide binding; unfolded protein binding	mitochondrion
ATPase, Ca++ transporting, plasma membrane 1	ATP2B1	0.877403	0.980876	1.28341	1.21943	GI_4502286-S	calcium ion transport; cation transport; metabolism	ATP binding; calcium ion binding; calcium-transporting ATPase activity; calmodulin binding; hydrolase activity; hydrolase activity, acting on acid anhydrides, catalyzing transmembrane movement of substances; magnesium ion binding	integral to plasma membrane
ATPase, Class V, type 10D	ATP10D	0.96565	1.68837	1.79157	1.66687	GI_28466988-S	cation transport	ATP binding; ATPase activity; hydrolase activity; magnesium ion binding; phospholipid-translocating ATPase activity	integral to membrane
ATPase, H+ transporting, lysosomal 34kDa, V1 subunit D	ATP6V1D	0.950205	0.704561	0.787276	0.89138	GI_19913437-S	ATP synthesis coupled proton transport; ion transport	hydrogen-transporting ATP synthase activity, rotational mechanism; hydrogen-transporting ATPase activity, rotational mechanism; hydrolase activity	proton-transporting two-sector ATPase complex
ATPase, H+ transporting, lysosomal 56/58kDa, V1 subunit B, isoform 2	ATP6V1B2	1.08417	1.33624	1.15841	0.988799	GI_19913427-S	ATP synthesis coupled proton transport; energy coupled proton transport, against electrochemical gradient	ATP binding; hydrogen-exporting ATPase activity, phosphorylative mechanism; hydrogen-transporting ATP synthase activity, rotational mechanism; hydrogen-transporting ATPase activity, rotational mechanism; hydrolase activity	cytoplasm; proton-transporting two-sector ATPase complex
ATPase, H+ transporting, lysosomal 70kDa, V1 subunit A	ATP6V1A	1.09055	1.42373	1.28113	1.08948	GI_19913423-S	ATP synthesis coupled proton transport	ATP binding; hydrogen-transporting ATP synthase activity, rotational mechanism; hydrogen-transporting ATPase activity, rotational mechanism; hydrolase activity	integral to plasma membrane; proton-transporting two-sector ATPase complex
ATPase, H+ transporting, lysosomal 9kDa, V0 subunit e	ATP6V0E	1.1496	1.32128	1.37609	1.2561	GI_19913435-S	ATP synthesis coupled proton transport	hydrogen-transporting ATP synthase activity, rotational mechanism; hydrogen-transporting ATPase activity, rotational mechanism; hydrolase activity; transporter activity	membrane fraction; proton-transporting two-sector ATPase complex
ATP-binding cassette, sub-family C (CFTR/MRP), member 5	ABCC5	1.18447	1.44957	1.49926	1.43776	GI_5032100-S	transport	ATP binding; ATPase activity; ATPase activity, coupled to transmembrane movement of substances; multidrug transporter activity; nucleotide binding; organic anion transporter activity	integral to membrane; integral to plasma membrane; membrane fraction
ATP-binding cassette, sub-family E (OABP), member 1	ABCE1	1.03014	1.26443	1.52263	1.29579	GI_4506558-S
Bardet-Biedl syndrome 2	BBS2	0.863531	0.896907	0.71405	0.702076	GI_22208996-S	cell-matrix adhesion; visual perception	molecular_function unknown	integrin complex
Basic helix-loop-helix domain containing, class B, 2	BHLHB2	1.27152	1.35634	1.16238	1.23736	GI_4503298-S	regulation of transcription, DNA-dependent	transcription factor activity	nucleus
Basic leucine zipper and W2 domains 1	BZW1	1.14309	1.65526	1.7584	1.37846	GI_41281428-S	regulation of translational initiation	translation initiation factor activity
Bcl-2 inhibitor of transcription	Bit1	1.09203	1.14172	1.33078	1.16037	GI_7706350-S	apoptosis; regulation of transcription	DNA binding; aminoacyl-tRNA hydrolase activity	chromosome, pericentric region; mitochondrion; nucleus
BCL2/adenovirus E1B 19kDa interacting protein 2	BNIP2	0.995136	1.12911	1.2718	1.28201	GI_4757855-S	anti-apoptosis	GTPase activator activity
BCL2-associated athanogene 3	BAG3	1.0278	1.11183	1.18787	1.40607	GI_14043023-S	anti-apoptosis; protein folding	Hsp70/Hsc70 protein regulator activity; unfolded protein binding	cellular_component unknown
Beta-1,3-glucuronyltransferase 2 (glucuronosyltransferase S)	B3GAT2	0.980735	1.03584	1.04855	1.31899	GI_18152774-S	carbohydrate biosynthesis	galactosylgalactosylxylosylprotein 3-beta-glucuronosyltransferase activity; manganese ion binding; transferase activity, transferring glycosyl groups	Golgi apparatus; integral to membrane
BMP2 inducible kinase	BMP2K	1.18627	1.18275	1.18453	1.50268	GI_38787934-I	protein amino acid phosphorylation	ATP binding; protein serine/threonine kinase activity; transferase activity	nucleus
Bobby sox homolog (Drosophila)	BBX	1.12514	1.20361	1.33856	1.21843	GI_18378730-S	regulation of transcription, DNA-dependent	DNA binding	nucleus
Bone marrow stromal cell antigen 2	BST2	1.10481	0.822712	0.693728	0.752377	GI_7262372-S	cell proliferation; cell-cell signaling; development; humoral immune response; positive regulation of I-kappaB kinase/NF-kappaB cascade	signal transducer activity	integral to plasma membrane
Branched chain keto acid dehydrogenase E1, beta polypeptide (maple syrup urine disease)	BCKDHB	0.818828	0.773528	0.600114	0.650068	GI_34101271-I		3-methyl-2-oxobutanoate dehydrogenase (2-methylpropanoyl-transferring) activity; oxidoreductase activity	alpha-ketoglutarate dehydrogenase complex (sensu Eukaryota); mitochondrion
BRI3 binding protein	BRI3BP	1.26029	1.46659	1.07097	1.27139	GI_24475808-S
Bromodomain adjacent to zinc finger domain, 1A	BAZ1A	1.21886	1.11298	1.4046	1.26073	GI_32967602-I	protein ubiquitination; regulation of transcription, DNA-dependent	DNA binding; ubiquitin-protein ligase activity; zinc ion binding	nucleus; ubiquitin ligase complex
Bromodomain and WD repeat domain containing 3	BRWD3	1.11106	1.30776	1.2439	1.08103	GI_45120095-S
Bromodomain containing 3	BRD3	0.849515	0.530389	0.560959	0.716131	GI_12408642-S	biological_process unknown	molecular_function unknown	nucleus
BUB1 budding uninhibited by benzimidazoles 1 homolog beta (yeast)	BUB1B	0.969442	1.17804	1.49876	1.30717	GI_20149508-S	cell cycle; mitosis; mitotic checkpoint; protein amino acid phosphorylation	ATP binding; protein serine/threonine kinase activity; transferase activity	anaphase-promoting complex; kinetochore; nucleus
Butyrophilin, subfamily 2, member A1	BTN2A1	1.26078	1.43399	1.4983	1.63153	GI_17975773-A			integral to membrane
Butyrylcholinesterase	BCHE	0.836204	1.20303	1.38849	0.924776	GI_4557350-S	cocaine metabolism	beta-amyloid binding; cholinesterase activity; enzyme binding; hydrolase activity; serine esterase activity	extracellular region
Cadherin 19, type 2	CDH19	1.06156	1.43936	1.63914	1.72388	GI_16306535-S	homophilic cell adhesion	calcium ion binding; protein binding	integral to membrane
Cadherin, EGF LAG seven-pass G-type receptor 2 (flamingo homolog, Drosophila)	CELSR2	1.04887	0.842461	0.693909	0.854904	GI_13325063-S	cell adhesion; development; homophilic cell adhesion; neuropeptide signaling pathway	G-protein coupled receptor activity; calcium ion binding; structural molecule activity	integral to membrane
Calbindin 2, 29kDa (calretinin)	CALB2	0.945305	0.808324	0.61182	0.473222	GI_6031161-A		calcium ion binding
Calcium homeostasis endoplasmic reticulum protein	CHERP	1.29325	1.07908	0.940868	1.09658	GI_34147634-S	RNA processing; neurogenesis; nuclear mRNA splicing, via spliceosome	RNA binding	intracellular
Calcium/calmodulin-dependent protein kinase kinase 2, beta	CAMKK2	1.16148	1.12107	0.974533	1.23781	GI_27437022-A	MAPKKK cascade; autophosphorylation; calcium-mediated signaling; positive regulation of transcription; regulation of protein kinase activity	ATP binding; calcium ion binding; calcium- and calmodulin-dependent protein kinase activity; calmodulin binding; protein serine/threonine kinase activity; protein-tyrosine kinase activity; transferase activity	intracellular
Calpain 1, (mu/I) large subunit	CAPN1	0.940378	0.896512	0.63101	0.651261	GI_12408655-S	positive regulation of cell proliferation; proteolysis and peptidolysis	calcium ion binding; calpain activity; hydrolase activity	intracellular
Calpain 3, (p94)	CAPN3	1.05353	0.937681	0.600462	0.595714	GI_27765077-A	muscle development; proteolysis and peptidolysis	calcium ion binding; calpain activity; hydrolase activity; signal transducer activity	intracellular
Calpastatin	CAST	0.991256	1.46193	1.48318	1.32096	GI_27765082-I		calpain inhibitor activity
Calpastatin	CAST	0.709824	0.867894	0.861652	0.832761	GI_27765084-I		calpain inhibitor activity
CAMP responsive element binding protein 3-like 4	CREB3L4	1.00693	0.631099	0.482484	0.718126	GI_31542090-S	regulation of transcription, DNA-dependent	DNA binding	nucleus
Carbohydrate (chondroitin) synthase 1	CHSY1	0.893655	1.16962	1.26619	1.25816	GI_37537719-S		N-acetylgalactosaminyl-proteoglycan 3-beta-glucuronosyltransferase activity; glucuronosyl-N-acetylgalactosaminyl-proteoglycan 4-beta-N-acetylgalactosaminyltransferase activity	Golgi apparatus; integral to membrane
Carbonic anhydrase XIV	CA14	0.985483	0.899752	0.754531	0.670915	GI_6912283-S	one-carbon compound metabolism	carbonate dehydratase activity; lyase activity; zinc ion binding	integral to membrane
Cas-Br-M (murine) ecotropic retroviral transforming sequence-like 1	CBLL1	1.06114	1.11432	1.2389	1.3821	GI_13376203-S	protein ubiquitination	ubiquitin-protein ligase activity; zinc ion binding	ubiquitin ligase complex
Caspase 7, apoptosis-related cysteine protease	CASP7	0.998415	1.16093	1.48888	1.35468	GI_15718701-A	apoptotic program; proteolysis and peptidolysis	caspase activity; cysteine-type peptidase activity; hydrolase activity	cytoplasm
Caspase 9, apoptosis-related cysteine protease	CASP9	0.896555	0.775168	0.717099	0.725196	GI_14790127-A	apoptotic program; caspase activation via cytochrome c; proteolysis and peptidolysis; regulation of apoptosis	caspase activity; enzyme activator activity; protein binding	intracellular
Caspase recruitment domain family, member 10	CARD10	0.868541	0.79805	0.659901	0.869031	GI_19923793-S	activation of NF-kappaB-inducing kinase; protein complex assembly; regulation of apoptosis	protein binding; receptor signaling complex scaffold activity	cytoplasm
Caspase recruitment domain family, member 14	CARD14	0.95182	0.811678	0.79011	0.815631	GI_16507954-A	activation of NF-kappaB-inducing kinase; regulation of apoptosis	protein binding	intracellular; plasma membrane
Catastrophin	MGC10233	1.01961	1.13174	0.979339	1.3231	GI_22749416-S	protein modification
Cathepsin L	CTSL	1.01476	0.933529	0.727918	0.701242	GI_22202618-A	proteolysis and peptidolysis	cathepsin L activity; hydrolase activity	extracellular region; lysosome
Cathepsin Z	CTSZ	1.11874	0.957135	0.794254	0.750441	GI_22538441-S	proteolysis and peptidolysis	cysteine-type endopeptidase activity; cysteine-type peptidase activity; hydrolase activity	lysosome
Caveolin 2	CAV2	0.971786	0.875559	0.597461	0.689669	GI_38176291-A			caveolar membrane; integral to membrane
CCAAT/enhancer binding protein (C/EBP), beta	CEBPB	1.15606	1.11069	1.18441	1.25275	GI_28872795-S	acute-phase response; inflammatory response; regulation of transcription, DNA-dependent; transcription from Pol II promoter	transcription factor activity	nucleus
CCR4-NOT transcription complex, subunit 2	CNOT2	1.14048	1.32551	1.33936	1.2403	GI_7657384-S	regulation of global transcription from Pol II promoter; regulation of transcription, DNA-dependent	RNA polymerase II transcription mediator activity; transcription regulator activity	nucleus
CCR4-NOT transcription complex, subunit 4	CNOT4	1.05778	0.996079	1.23683	1.24462	GI_7019466-S
CD164 antigen, sialomucin	CD164	0.846225	1.2772	1.42615	0.924303	GI_34222157-S	cell adhesion; development; hemopoiesis; immune response; negative regulation of cell adhesion; negative regulation of cell proliferation; signal transduction		endosome; integral to plasma membrane; membrane fraction; soluble fraction
CD74 antigen (invariant polypeptide of major histocompatibility complex, class II antigen-associated)	CD74	0.997731	0.806118	0.778118	0.716701	GI_10835070-S	T-cell selection; antigen presentation, endogenous antigen; cell proliferation; humoral defense mechanism (sensu Vertebrata); immune response; intracellular protein transport; negative regulation of apoptosis; prostaglandin biosynthesis; protein complex assembly; protein folding; regulation of macrophage activation; signal transduction	MHC class II protein binding; cytokine binding; protein self binding; unfolded protein binding	integral to membrane; intracellular
CD83 antigen (activated B lymphocytes, immunoglobulin superfamily)	CD83	1.18891	1.2891	1.37701	1.33903	GI_24475618-S	defense response; humoral immune response; signal transduction		integral to plasma membrane
CDC23 (cell division cycle 23, yeast, homolog)	CDC23	0.752281	0.816423	0.773361	1.16719	GI_16554575-S	G1 phase of mitotic cell cycle; cytokinesis; mitosis; mitotic metaphase plate congression; regulation of mitotic metaphase/anaphase transition; ubiquitin cycle	binding; ubiquitin-protein ligase activity	anaphase-promoting complex
CDC42 effector protein (Rho GTPase binding) 2	CDC42EP2	0.987805	1.12132	1.21105	1.32749	GI_30089963-S	actin cytoskeleton organization and biogenesis	Rho GTPase activator activity	plasma membrane
Cdc42 guanine nucleotide exchange factor (GEF) 9	ARHGEF9	1.32213	1.30872	1.07686	1.15173	GI_7662107-S
Cell division cycle associated 4	CDCA4	1.27904	1.32892	1.30365	1.39373	GI_22027508-I
Cell division cycle associated 4	CDCA4	1.47051	1.37834	1.53155	1.60461	GI_22027510-A
Ceramide kinase	CERK	0.50235	0.312136	0.269257	0.457675	GI_32967302-A	ceramide metabolism; protein kinase C activation	calcium- and calmodulin-dependent protein kinase activity; ceramide kinase activity; diacylglycerol kinase activity; magnesium ion binding; transferase activity	integral to membrane of membrane fraction
Cerebral cavernous malformation 2	CCM2	1.08187	1.25538	0.968155	1.03278	GI_34147397-S
CGI-141 protein	CGI-141	1.44495	1.75479	1.92289	1.76685	GI_19923443-S	positive regulation of I-kappaB kinase/NF-kappaB cascade; vesicle-mediated transport	signal transducer activity	integral to membrane
CGI-77 protein	CGI-77	1.06236	1.21236	1.29946	1.35928	GI_40254878-S
Chemokine (C-C motif) receptor-like 1	CCRL1	0.843183	0.947817	0.614518	0.569376	GI_30795218-A	G-protein coupled receptor protein signaling pathway; chemotaxis; immune response	C-C chemokine receptor activity; rhodopsin-like receptor activity	integral to plasma membrane
Chemokine-like factor super family 3	CKLFSF3	1.57329	1.72375	1.5458	1.44486	GI_32130529-A	chemotaxis	cytokine activity	integral to membrane
Chemokine-like factor super family 4	CKLFSF4	0.982537	0.786077	0.749289	0.672506	GI_31343534-I	chemotaxis	cytokine activity	integral to membrane
Chemokine-like factor super family 6	CKLFSF6	0.97671	1.21289	1.42474	1.4184	GI_32130534-S	chemotaxis	cytokine activity	integral to membrane
Chemokine-like factor super family 7	CKLFSF7	1.33559	1.38999	1.58669	1.75501	GI_31657097-I	chemotaxis	cytokine activity	integral to membrane
Chemokine-like factor super family 7	CKLFSF7	1.13646	1.40491	1.67374	1.61357	GI_31657098-A	chemotaxis	cytokine activity	integral to membrane
Chloride channel 7	CLCN7	0.962583	0.987068	0.638407	0.683931	GI_39725672-S	chloride transport; ion transport	voltage-gated chloride channel activity	integral to plasma membrane; membrane fraction
Cholinergic receptor, nicotinic, alpha polypeptide 5	CHRNA5	0.85959	0.965073	0.934716	0.800492	GI_33589826-S	ion transport; signal transduction; synaptic transmission	acetylcholine receptor activity; extracellular ligand-gated ion channel activity; nicotinic acetylcholine-activated cation-selective channel activity	integral to membrane; nicotinic acetylcholine-gated receptor-channel complex; postsynaptic membrane
Chondroitin beta1,4 N-acetylgalactosaminyltransferase	ChGn	1.08555	1.20678	1.30131	1.35791	GI_40255140-S	UDP-N-acetylgalactosamine metabolism; UDP-glucuronate metabolism; cell proliferation; cell recognition; chondroitin sulfate biosynthesis; chondroitin sulfate proteoglycan biosynthesis, polysaccharide chain biosynthesis; dermatan sulfate proteoglycan biosynthesis, polysaccharide chain biosynthesis; extracellular matrix organization and biogenesis; heparan sulfate proteoglycan biosynthesis, polysac…	N-acetylgalactosaminyl-proteoglycan 3-beta-glucuronosyltransferase activity; glucuronosyl-N-acetylgalactosaminyl-proteoglycan 4-beta-N-acetylgalactosaminyltransferase activity; glucuronylgalactosylproteoglycan 4-beta-N-acetylgalactosaminyltransferase activity; metal ion binding; peptidoglycan glycosyltransferase activity; protein binding	Golgi apparatus; integral to Golgi membrane; intracellular; soluble fraction
Chondroitin sulfate GalNAcT-2	GALNACT-2	1.0265	1.32135	1.3821	1.42306	GI_24429591-S	chondroitin sulfate proteoglycan biosynthesis, polysaccharide chain biosynthesis; dermatan sulfate proteoglycan biosynthesis, polysaccharide chain biosynthesis	N-acetylgalactosaminyl-proteoglycan 3-beta-glucuronosyltransferase activity; acetylgalactosaminyltransferase activity; protein binding	Golgi apparatus; integral to Golgi membrane
Chromobox homolog 6	CBX6	0.904221	0.699779	0.648576	0.965641	GI_30348976-S	chromatin assembly or disassembly; chromatin modification; regulation of transcription, DNA-dependent	chromatin binding	chromatin; nucleus
Chromodomain helicase DNA binding protein 1	CHD1	0.96499	1.15536	1.33039	1.3663	GI_4557446-S	chromatin assembly or disassembly; chromosome organization and biogenesis (sensu Eukaryota); regulation of transcription from Pol II promoter	ATP binding; ATP-dependent DNA helicase activity; chromatin binding; hydrolase activity	chromatin; nucleus
Chromosome 1 open reading frame 24	C1orf24	0.785117	0.670318	0.68179	0.671653	GI_16757969-I	protein folding	heat shock protein binding; unfolded protein binding	cellular_component unknown
Chromosome 1 open reading frame 26	C1orf26	1.06956	1.27786	1.23438	1.25154	GI_34222356-S
Chromosome 10 open reading frame 88	C10orf88	1.01286	1.37951	1.49833	1.22794	GI_13376420-S
Chromosome 12 open reading frame 14	C12orf14	1.05033	1.34121	1.60296	1.47024	GI_10864048-S
Chromosome 13 open reading frame 22	C13orf22	1.05444	1.31396	1.22086	1.25402	GI_34222300-S	ubiquitin-dependent protein catabolism	cysteine-type endopeptidase activity; hydrolase activity; ubiquitin thiolesterase activity
Chromosome 13 open reading frame 23	C13orf23	0.947238	1.09611	1.18879	1.21662	GI_25777605-A	metabolism	oxidoreductase activity
Chromosome 13 open reading frame 7	C13orf7	1.15852	1.10958	1.2983	1.36882	GI_21362045-S	protein ubiquitination	ubiquitin-protein ligase activity; zinc ion binding	nucleus; ubiquitin ligase complex
Chromosome 14 open reading frame 104	C14orf104	0.96439	1.23081	1.38824	1.2326	GI_8922518-S
Chromosome 14 open reading frame 120	C14orf120	1.26912	1.26363	1.44742	1.39168	GI_37545891-S
Chromosome 14 open reading frame 122	C14orf122	1.04111	0.796727	0.782767	0.749033	GI_34222327-S		molecular_function unknown
Chromosome 14 open reading frame 135	C14orf135	1.11877	1.4778	1.5075	1.21017	GI_22095362-S			integral to membrane
Chromosome 14 open reading frame 147	C14orf147	0.811729	0.442222	0.398558	0.561239	GI_19923718-S
Chromosome 14 open reading frame 173	C14orf173	0.877731	0.836035	0.51047	0.718366	GI_11968044-S	cell organization and biogenesis	actin binding
Chromosome 14 open reading frame 24	C14orf24	1.08582	1.66255	1.6286	1.37196	GI_31377542-S
Chromosome 14 open reading frame 31	C14orf31	1.2555	1.37669	1.22128	1.24606	GI_34303929-S		binding	cytoskeleton
Chromosome 14 open reading frame 32	C14orf32	1.02575	1.3905	1.52192	1.2265	GI_34147697-S
Chromosome 14 open reading frame 35	C14orf35	1.70682	2.0225	2.49543	2.13441	GI_27479422-S
Chromosome 14 open reading frame 58	C14orf58	1.15297	1.28075	0.975149	1.07298	GI_8923349-S
Chromosome 14 open reading frame 87	C14orf87	1.09691	1.29138	1.25091	1.23898	GI_42516575-S			mitochondrion
Chromosome 16 open reading frame 34	C16orf34	1.46772	1.75337	1.6187	1.88561	GI_21700762-S	regulation of transcription, DNA-dependent	DNA binding	nucleus
Chromosome 18 open reading frame 24	C18orf24	1.21375	1.17229	1.27493	1.1711	GI_21450831-S
Chromosome 18 open reading frame 8	C18orf8	1.03107	0.78862	0.795714	0.884474	GI_21361441-S
Chromosome 18 open reading frame 9	C18orf9	0.987151	1.22277	1.10616	1.15721	GI_21314727-S
Chromosome 2 open reading frame 11	C2orf11	1.06079	1.80464	1.89388	1.48574	GI_21389456-S
Chromosome 20 open reading frame 108	C20orf108	0.851335	0.996058	0.922029	0.566918	GI_18201877-S			integral to membrane
Chromosome 20 open reading frame 111	C20orf111	1.13556	1.18397	1.43981	1.28054	GI_23346408-S
Chromosome 20 open reading frame 121	C20orf121	2.03162	1.67144	1.55269	1.79459	GI_34147379-S	transport	transporter activity	intracellular
Chromosome 20 open reading frame 20	C20orf20	1.51285	1.46891	1.5813	1.52931	GI_40353206-S
Chromosome 20 open reading frame 43	C20orf43	0.921663	0.83623	0.804294	0.855295	GI_7705482-S
Chromosome 20 open reading frame 55	C20orf55	1.22921	1.15307	1.07116	1.14273	GI_34147524-S
Chromosome 20 open reading frame 72	C20orf72	1.02546	1.33547	1.23106	1.13683	GI_19923657-S
Chromosome 21 open reading frame 119	C21orf119	1.10682	0.866107	0.698124	0.733865	GI_14249687-S
Chromosome 21 open reading frame 5	C21orf5	0.92305	0.88497	0.834375	0.773065	GI_4826652-S	development	molecular_function unknown	cellular_component unknown
Chromosome 21 open reading frame 6	C21orf6	1.09111	1.40056	1.39626	1.33512	GI_8393017-S	biological_process unknown	molecular_function unknown	cellular_component unknown
Chromosome 5 open reading frame 15	C5orf15	0.914752	0.792174	0.854156	0.989304	GI_9910277-S			integral to membrane
Chromosome 5 open reading frame 4	C5orf4	0.885468	0.995571	0.719723	0.651416	GI_7705942-A	metabolism	catalytic activity
Chromosome 6 open reading frame 1	C6orf1	1.11302	0.766449	0.653442	0.696145	GI_31341881-S
Chromosome 6 open reading frame 139	C6orf139	1.19508	1.48625	1.74163	1.5307	GI_40068060-S
Chromosome 6 open reading frame 167	C6orf167	0.992814	1.26975	1.59331	1.26969	GI_38348255-S
Chromosome 6 open reading frame 68	C6orf68	0.992357	1.12278	1.15644	1.29671	GI_34147547-S	metabolism	transferase activity
Chromosome 6 open reading frame 85	C6orf85	0.891939	0.754467	0.745541	0.712456	GI_24431990-S	transport	transporter activity	integral to membrane
Chromosome 7 open reading frame 23	C7orf23	1.10996	1.20029	1.27611	1.11554	GI_34147374-S			integral to membrane
Chromosome 7 open reading frame 35	C7orf35	1.19861	1.31094	1.20474	1.03762	GI_24475725-S			integral to membrane
Chromosome 9 open reading frame 100	C9orf100	0.814798	0.817471	0.77246	0.683643	GI_14249513-S
Chromosome 9 open reading frame 12	C9orf12	2.18512	1.97543	2.24023	2.32579	GI_34222142-S		kinase activity
Chromosome 9 open reading frame 127	C9orf127	1.02708	1.03454	0.801084	0.766734	GI_27552763-S			integral to membrane
Chromosome 9 open reading frame 3	C9orf3	1.0573	1.55737	1.92017	1.61603	GI_24432057-S	proteolysis and peptidolysis	aminopeptidase activity; membrane alanyl aminopeptidase activity; metallopeptidase activity
Chromosome 9 open reading frame 37	C9orf37	1.20912	0.981829	0.710226	0.877026	GI_24475727-S
Chromosome 9 open reading frame 5	C9orf5	1.0111	1.12095	1.41226	1.18483	GI_14042922-S	biological_process unknown	molecular_function unknown	integral to membrane
Chromosome 9 open reading frame 95	C9orf95	1.02785	1.15121	1.43671	1.31062	GI_8923529-S	pyridine nucleotide biosynthesis	ATP binding; kinase activity; transferase activity; uridine kinase activity
Claudin 12	CLDN12	1.74066	1.79172	2.03579	2.19182	GI_37537523-S		structural molecule activity	integral to membrane; tight junction
Cluster 16346 , UniGene build 163	Hs.16346	1.21207	1.53532	1.47146	1.17323	Hs.16346-S
Cluster 195400 , UniGene build 163	Hs.195400	1.0033	0.937882	0.678056	0.600617	Hs.195400-S
Cluster 196008 , UniGene build 163	Hs.196008	0.718241	0.800922	0.656642	0.671377	Hs.196008-S
Cluster 28465 , UniGene build 163	Hs.28465	0.783184	0.690581	0.768232	0.83644	Hs.28465-S
Cluster 289044 , UniGene build 163	Hs.289044	1.10801	1.45076	1.50016	1.30253	Hs.289044-S
Cluster 296743 , UniGene build 163	Hs.296743	1.06933	0.936176	0.711276	0.586128	Hs.296743-S
Cluster 302692 , UniGene build 163	Hs.302692	0.823012	0.737823	0.843878	0.870518	Hs.302692-S
Cluster 307772 , UniGene build 163	Hs.307772	1.23896	1.35126	1.93293	1.83957	Hs.307772-S
Cluster 311977 , UniGene build 163	Hs.311977	1.12317	1.28426	1.14848	1.16401	Hs.311977-S
Cluster 318549 , UniGene build 163	Hs.318549	0.823973	0.91984	0.983624	0.785105	Hs.318549-S
Cluster 333732 , UniGene build 163	Hs.333732	1.18724	1.33963	1.65969	1.75509	Hs.333732-S
Cluster 36679 , UniGene build 163	Hs.36679	1.25421	1.29427	1.12907	1.09225	Hs.36679-S
Cluster 371609 , UniGene build 163	Hs.371609	0.953999	0.63072	0.627631	0.620682	Hs.371609-S
Cluster 374838 , UniGene build 163	Hs.374838	0.89276	0.75952	0.681954	0.649834	Hs.374838-S
Cluster 400456 , UniGene build 163	Hs.400456	0.864439	0.801771	0.825456	0.780631	Hs.400456-S
Cluster 435636 , UniGene build 163	Hs.435636	1.00989	1.22518	1.45764	1.29132	Hs.435636-S
Cluster 440492 , UniGene build 163	Hs.440492	1.0656	1.22681	1.36759	1.48139	Hs.440492-S
Cluster 477011 , UniGene build 163	Hs.477011	1.22202	1.27353	1.19858	1.19664	Hs.477011-S
Cluster 488970 , UniGene build 163	Hs.488970	0.962232	0.932295	0.776949	0.845253	Hs.488970-S
Cluster 496654 , UniGene build 163	Hs.496654	1.0527	1.21656	1.50237	1.37887	Hs.496654-S
Cluster 508436 , UniGene build 163	Hs.508436	1.09278	1.18621	1.41177	1.37233	Hs.508436-S
Cluster 522735 , UniGene build 163	Hs.522735	1.03022	0.986808	0.732602	0.896735	Hs.522735-S
Cluster 523346 , UniGene build 163	Hs.523346	0.910904	1.05539	1.48003	1.2575	Hs.523346-S
Cluster 55028 , UniGene build 163	Hs.55028	1.06978	1.18479	1.49783	1.24124	Hs.55028-S
C-myc binding protein	MYCBP	1.06878	1.19656	1.31849	1.40754	GI_8850230-S	regulation of transcription, DNA-dependent	transcription coactivator activity	mitochondrion; nucleus
Coatomer protein complex, subunit beta	COPB	0.94142	1.33935	1.34431	1.24406	GI_34222324-S	intra-Golgi transport; protein transport; retrograde transport, Golgi to ER	protein binding	COPI vesicle coat; Golgi membrane; Golgi vesicle; cytosol
COBL-like 1	COBLL1	1.06845	1.41569	1.39748	1.27576	GI_41281541-S
Cofactor required for Sp1 transcriptional activation, subunit 9, 33kDa	CRSP9	0.699254	0.737955	0.75533	0.851408	GI_28558980-S	positive regulation of transcription; regulation of transcription from Pol II promoter; transcription initiation from Pol II promoter	receptor activity; transcription coactivator activity	nucleus
Cofilin 2 (muscle)	CFL2	1.1668	1.5607	1.38806	1.32371	GI_33946276-A		actin binding	cytoskeleton; nucleus
Coiled-coil domain containing 9	CCDC9	1.10432	1.48845	1.74106	1.45498	GI_7661689-S
Cold inducible RNA binding protein	CIRBP	1.14872	0.69524	0.645323	0.743827	GI_4502846-S	nuclear mRNA splicing, via spliceosome; response to cold	RNA binding; nucleic acid binding	nucleus
Collagen, type IV, alpha 3 (Goodpasture antigen) binding protein	COL4A3BP	0.86036	0.929151	0.755321	0.754633	GI_14165451-A	immune response; protein amino acid phosphorylation	protein serine/threonine kinase activity; transferase activity	cellular_component unknown
Collagen, type VIII, alpha 1	COL8A1	1.08946	1.33659	1.7655	1.61025	GI_32895367-A	cell adhesion; phosphate transport	protein binding; structural molecule activity	collagen type VIII; cytoplasm; extracellular matrix (sensu Metazoa)
Collagen, type XVI, alpha 1	COL16A1	0.940338	0.852228	0.52281	0.476368	GI_18641351-S	cell adhesion; phosphate transport; pregnancy	structural molecule activity	collagen type XVI; cytoplasm; extracellular matrix (sensu Metazoa)
Colony stimulating factor 2 receptor, alpha, low-affinity (granulocyte-macrophage)	CSF2RA	1.00359	0.807497	0.787403	0.865549	GI_27437039-A		hematopoietin/interferon-class (D200-domain) cytokine receptor activity	integral to plasma membrane
Component of oligomeric golgi complex 2	COG2	0.913736	0.773869	0.763775	1.20708	GI_6678675-S	Golgi organization and biogenesis; intra-Golgi transport; intracellular protein transport; oligosaccharide biosynthesis; protein amino acid glycosylation	protein transporter activity	Golgi membrane; Golgi transport complex
Coronin, actin binding protein, 2A	CORO2A	1.16463	0.845771	0.724761	0.786495	GI_34335234-A	glutamine biosynthesis; intracellular signaling cascade; nitrogen compound metabolism	actin binding; glutamate-ammonia ligase activity; protein binding
CP110 protein	CP110	1.0149	1.17383	1.34357	1.21421	GI_34222317-S	biological_process unknown	molecular_function unknown	cellular_component unknown
Creatine kinase, mitochondrial 1 (ubiquitous)	CKMT1	1.05076	0.783713	0.700239	0.643839	GI_11641403-S		creatine kinase activity	mitochondrion
Crystallin, alpha B	CRYAB	1.00933	1.00407	0.679675	0.491228	GI_4503056-S	muscle contraction; protein folding; visual perception	structural constituent of eye lens; unfolded protein binding	cytoplasm; nucleus
CSE1 chromosome segregation 1-like (yeast)	CSE1L	1.01147	1.89535	3.82571	2.83657	GI_29029560-I	apoptosis; cell proliferation; protein transport; protein-nucleus import, docking	binding; importin-alpha export receptor activity; protein transporter activity	cytoplasm; nuclear pore; nucleus
CTD (carboxy-terminal domain, RNA polymerase II, polypeptide A) small phosphatase 1	CTDSP1	0.743925	0.776749	0.756938	0.941253	GI_10864008-I	biological_process unknown	hydrolase activity; phosphoprotein phosphatase activity	nucleus
CUG triplet repeat, RNA binding protein 2	CUGBP2	0.505469	0.43418	0.420401	0.363883	GI_5729815-S	neuromuscular junction development; nuclear mRNA splicing, via spliceosome; regulation of heart contraction rate	RNA binding
CutC copper transporter homolog (E.coli)	CUTC	0.934456	1.24522	1.31661	1.2594	GI_7705727-S
Cyclin E2	CCNE2	0.81247	0.804616	0.790849	1.05291	GI_17318566-A	cell cycle checkpoint; cytokinesis; regulation of cell cycle; regulation of cyclin dependent protein kinase activity		nucleus
Cyclin G1	CCNG1	0.949401	1.51436	1.58333	1.22995	GI_40805830-S	cell cycle; cytokinesis; mitosis; regulation of cyclin dependent protein kinase activity		nucleus
Cyclin K	CCNK	1.03746	1.31537	1.57862	1.38237	GI_38176157-S	G-protein coupled receptor protein signaling pathway; cell cycle; cytokinesis; mitosis; regulation of cyclin dependent protein kinase activity; regulation of transcription, DNA-dependent; transcription from Pol II promoter; visual perception	rhodopsin-like receptor activity	integral to membrane
Cyclin-dependent kinase 2	CDK2	1.16394	1.3899	1.09879	1.52867	GI_16936527-I	G2/M transition of mitotic cell cycle; cytokinesis; mitosis; positive regulation of cell proliferation; protein amino acid phosphorylation; regulation of DNA replication; traversing start control point of mitotic cell cycle	ATP binding; cyclin-dependent protein kinase activity; protein serine/threonine kinase activity; transferase activity	cytoplasm; nucleus
Cyclin-dependent kinase 2	CDK2	1.23798	1.50913	1.27891	1.45236	GI_16936529-A	G2/M transition of mitotic cell cycle; cytokinesis; mitosis; positive regulation of cell proliferation; protein amino acid phosphorylation; regulation of DNA replication; traversing start control point of mitotic cell cycle	ATP binding; cyclin-dependent protein kinase activity; protein serine/threonine kinase activity; transferase activity	cytoplasm; nucleus
Cyclin-dependent kinase 4	CDK4	1.17987	1.24035	1.01608	1.22197	GI_16936531-I	G1/S transition of mitotic cell cycle; cytokinesis; protein amino acid phosphorylation; regulation of cell cycle	ATP binding; cyclin-dependent protein kinase activity; transferase activity
Cyclin-dependent kinase inhibitor 1A (p21, Cip1)	CDKN1A	1.73946	1.77036	2.27096	1.93878	GI_17978496-A	cell cycle arrest; induction of apoptosis by intracellular signals; negative regulation of cell proliferation; regulation of cyclin dependent protein kinase activity	cyclin-dependent protein kinase inhibitor activity; kinase activity; protein kinase activity	nucleus
Cysteine and glycine-rich protein 2	CSRP2	0.861515	0.860794	0.780848	0.645159	GI_4503100-S	cell differentiation; cell growth; cell proliferation; muscle development	zinc ion binding	nucleus
Cysteine-rich with EGF-like domains 1	CRELD1	0.95367	0.705916	0.518774	0.628603	GI_22095396-S		calcium ion binding; structural molecule activity
Cytidine monophosphate N-acetylneuraminic acid synthetase	CMAS	1.12276	1.23137	1.40311	1.34866	GI_22027483-S	lipopolysaccharide biosynthesis	N-acylneuraminate cytidylyltransferase activity	nucleus
Cytochrome b reductase 1	CYBRD1	1.1163	2.00972	2.02813	1.48278	GI_19923602-S	electron transport	transferase activity	integral to membrane
Cytochrome b, ascorbate dependent 3	CYBASC3	0.997687	1.15141	1.2431	1.15854	GI_40255159-S	electron transport		integral to membrane
Cytochrome b5 reductase b5R.2	CYB5R2	1.05583	0.888556	0.789608	0.64967	GI_7706442-S	electron transport	cytochrome-b5 reductase activity; oxidoreductase activity	membrane; soluble fraction
Cytochrome c, somatic	CYCS	0.986399	0.804107	0.758065	0.650681	GI_34328939-S	DNA fragmentation during apoptosis; caspase activation via cytochrome c; cellular respiration; electron transport	electron transporter, transferring electrons from CoQH2-cytochrome c reductase complex and cytochrome c oxidase complex activity; heme binding; protein binding	cytosol; mitochondrial electron transport chain; mitochondrial intermembrane space
Cytochrome P450, family 27, subfamily A, polypeptide 1	CYP27A1	0.983407	1.02103	0.737489	0.677325	GI_13904863-S	electron transport	steroid hydroxylase activity	membrane; mitochondrion
Cytoplasmic linker 2	CYLN2	0.931532	0.860971	0.623146	0.665305	GI_14702161-A			microtubule associated complex
Cytoskeleton-associated protein 4	CKAP4	0.828041	0.697658	0.642023	0.850719	GI_19920316-S			integral to membrane; membrane fraction
DALR anticodon binding domain containing 3	DALRD3	0.95087	0.81531	0.66084	0.617346	GI_38146110-S	arginyl-tRNA aminoacylation	ATP binding; arginine-tRNA ligase activity
DAZ associated protein 2	DAZAP2	0.675391	0.437589	0.427048	0.458401	GI_41281480-S
DCP2 decapping enzyme homolog (S. cerevisiae)	DCP2	1.0048	1.45756	1.62923	1.3861	GI_37537718-S		hydrolase activity
DEAD (Asp-Glu-Ala-Asp) box polypeptide 39	DDX39	1.14564	0.843807	0.668983	0.899727	GI_21040370-A		ATP binding; ATP-dependent helicase activity; RNA binding; hydrolase activity; nucleic acid binding	nucleus
DEAD (Asp-Glu-Ala-Asp) box polypeptide 52	DDX52	1.12799	1.32567	1.4105	1.34084	GI_38569502-I		ATP binding; ATP-dependent helicase activity; RNA binding; hydrolase activity; nucleic acid binding	nucleus
DEAD (Asp-Glu-Ala-Asp) box polypeptide 52	DDX52	1.03906	1.18201	1.39202	1.11308	GI_38569504-A		ATP binding; ATP-dependent helicase activity; RNA binding; hydrolase activity; nucleic acid binding	nucleus
DEAD (Asp-Glu-Ala-Asp) box polypeptide 55	DDX55	0.951377	0.686511	0.661068	0.832498	GI_41327778-S		ATP binding; ATP-dependent helicase activity; hydrolase activity; nucleic acid binding
Deafness, autosomal dominant 5	DFNA5	0.785802	0.907524	0.782382	0.699481	GI_4758153-S	perception of sound
DEAH (Asp-Glu-Ala-His) box polypeptide 15	DHX15	0.917604	1.34525	1.70392	1.58325	GI_4557516-S	nuclear mRNA splicing, via spliceosome	ATP binding; ATP-dependent helicase activity; RNA helicase activity; nucleic acid binding; nucleoside-triphosphatase activity; nucleotide binding	nucleus
DEAH (Asp-Glu-Ala-His) box polypeptide 33	DHX33	1.35071	1.0572	1.11707	1.19255	GI_20336301-S		ATP binding; ATP-dependent helicase activity; hydrolase activity; nucleic acid binding	nucleus
DEAH (Asp-Glu-Ala-His) box polypeptide 34	DHX34	1.01193	1.37267	1.49634	1.52453	GI_38158021-A	electron transport	ATP binding; ATP-dependent helicase activity; RNA binding; electron transporter activity; hydrolase activity; metal ion binding; nucleic acid binding
Decay accelerating factor for complement (CD55, Cromer blood group system)	DAF	0.63795	0.554647	0.733745	1.06928	GI_40788009-S	complement activation, classical pathway		integral to plasma membrane; soluble fraction
Degenerative spermatocyte homolog 1, lipid desaturase (Drosophila)	DEGS1	0.960331	1.44608	1.27489	1.0791	GI_21614500-A	fatty acid biosynthesis; fatty acid desaturation	electron transporter activity; oxidoreductase activity; oxidoreductase activity, acting on paired donors, with oxidation of a pair of donors resulting in the reduction of molecular oxygen to two molecules of water	endoplasmic reticulum; integral to plasma membrane; membrane fraction
Degenerative spermatocyte homolog 1, lipid desaturase (Drosophila)	DEGS1	1.06848	1.38908	1.27656	1.25176	GI_21614503-I	fatty acid biosynthesis; fatty acid desaturation	electron transporter activity; oxidoreductase activity; oxidoreductase activity, acting on paired donors, with oxidation of a pair of donors resulting in the reduction of molecular oxygen to two molecules of water	endoplasmic reticulum; integral to plasma membrane; membrane fraction
Dehydrogenase/reductase (SDR family) member 10	DHRS10	1.03361	0.90281	0.867994	0.786205	GI_7705906-S	metabolism	oxidoreductase activity
Dehydrogenase/reductase (SDR family) member 6	DHRS6	0.555716	0.434982	0.398259	0.502264	GI_31543084-S	metabolism	oxidoreductase activity
Deleted in lymphocytic leukemia, 2	DLEU2	0.848363	0.731538	0.792221	1.11924	GI_5174494-S	negative regulation of cell cycle
Density-regulated protein	DENR	1.28123	1.25464	1.4749	1.28475	GI_27501445-S	translational initiation	translation initiation factor activity	cellular_component unknown
Deoxyribonuclease II, lysosomal	DNASE2	0.936235	0.754548	0.792643	0.641456	GI_4503348-S	DNA metabolism; apoptosis; development	DNA binding; deoxyribonuclease II activity; endonuclease activity; hydrolase activity	lysosome
DEP domain containing 1	DEPDC1	0.887495	1.30808	1.51509	1.17934	GI_41282232-S	intracellular signaling cascade	GTPase activator activity
DEP domain containing 1B	DEPDC1B	1.03376	1.38411	1.36817	1.36963	GI_23510330-S	intracellular signaling cascade	GTPase activator activity
Desmuslin	DMN	0.632316	0.5111	0.427932	0.539806	GI_24586683-A		protein binding; structural constituent of muscle	intermediate filament
Diacylglycerol kinase, delta 130kDa	DGKD	1.11002	0.827308	0.694649	0.81221	GI_25777595-A	cell growth; development; diacylglycerol metabolism; epidermal growth factor receptor signaling pathway; immune response; intracellular signaling cascade; protein homooligomerization; protein kinase C activation; second-messenger-mediated signaling	diacylglycerol binding; diacylglycerol kinase activity; protein binding	cytoplasm
Dicer1, Dcr-1 homolog (Drosophila)	DICER1	0.761601	0.610528	0.596752	0.930008	GI_29294648-A	RNA interference, targeting of mRNA for destruction; RNA processing	ATP binding; ATP-dependent helicase activity; double-stranded RNA binding; endonuclease activity; hydrolase activity; ribonuclease III activity	intracellular
Dimethylarginine dimethylaminohydrolase 1	DDAH1	0.575644	0.303919	0.304779	0.488446	GI_31881756-S	arginine catabolism; nitric oxide mediated signal transduction	dimethylargininase activity; hydrolase activity
Dipeptidylpeptidase 3	DPP3	0.879942	0.879625	0.721102	0.639724	GI_18491025-A	proteolysis and peptidolysis	aminopeptidase activity; dipeptidyl-peptidase III activity; hydrolase activity; metallopeptidase activity	cytoplasm
DIRAS family, GTP-binding RAS-like 1	DIRAS1	0.969386	1.30767	1.29735	1.03882	GI_21553322-S	small GTPase mediated signal transduction	GTP binding
Discoidin, CUB and LCCL domain containing 2	DCBLD2	1.18907	1.6275	2.24498	1.91361	GI_21314771-S	cell adhesion; intracellular receptor-mediated signaling pathway; negative regulation of cell growth; wound healing	protein binding	cell surface; integral to membrane; integral to plasma membrane
Discs, large (Drosophila) homolog-associated protein 4	DLGAP4	1.10982	0.902743	0.795481	0.850613	GI_34335250-I	cell-cell signaling		membrane
Discs, large homolog 5 (Drosophila)	DLG5	1.19452	1.4275	1.14291	0.817736	GI_28466996-S	cell-cell adhesion; intracellular signaling cascade; regulation of cell cycle	protein binding; receptor signaling complex scaffold activity	plasma membrane
Dishevelled associated activator of morphogenesis 1	DAAM1	0.887078	0.742964	0.754497	0.76329	GI_21071076-S	actin cytoskeleton organization and biogenesis; cell organization and biogenesis	Rho GTPase binding; actin binding
Dishevelled associated activator of morphogenesis 2	DAAM2	0.881198	0.822342	0.645466	0.80711	GI_40548414-S	actin cytoskeleton organization and biogenesis; cell organization and biogenesis	Rho GTPase binding; actin binding
Dishevelled, dsh homolog 3 (Drosophila)	DVL3	1.00666	0.97847	0.968751	0.783882	GI_41406096-S	development; frizzled signaling pathway; heart development; intracellular signaling cascade; neurogenesis	kinase activity; protein binding; signal transducer activity	intracellular
Distal-less homeo box 1	DLX1	1.03953	1.37425	1.37535	1.39145	GI_31342420-S	development; regulation of transcription, DNA-dependent	transcription factor activity	nucleus
DIX domain containing 1	DIXDC1	1.00782	0.675128	0.632531	0.834089	GI_39930478-S	development; frizzled signaling pathway	actin binding; signal transducer activity	intracellular
DJ467N11.1 protein	ASCC3	0.926728	1.25927	1.27378	1.15657	GI_24307916-S	regulation of transcription, DNA-dependent	ATP binding; ATP-dependent helicase activity; hydrolase activity; nucleic acid binding; nucleoside-triphosphatase activity; nucleotide binding	nucleus
DKFZP434B0335 protein	DKFZP434B0335	0.888033	0.66674	0.548412	0.66107	GI_32698703-S			integral to membrane
DKFZP564F0522 protein	DKFZP564F0522	1.0234	1.43593	1.50164	1.15394	GI_42734334-S
DKFZP564O243 protein	DKFZP564O243	0.963635	0.83229	0.763366	0.653061	GI_34147328-S	aromatic compound metabolism	hydrolase activity
DNA replication complex GINS protein PSF2	Pfs2	1.29585	1.34698	1.36357	1.28762	GI_7706366-S	DNA replication		nucleus
DNA-damage-inducible transcript 4	DDIT4	1.13136	0.893383	1.46421	1.39395	GI_9506686-S
Dnaj-like protein	LOC148418	1.103	1.45289	1.5452	1.37045	GI_37540068-S
Dopachrome tautomerase (dopachrome delta-isomerase, tyrosine-related protein 2)	DCT	0.901993	0.913475	0.616698	0.585734	GI_6041666-S	epidermis development; melanin biosynthesis from tyrosine; melanin metabolism	copper ion binding; dopachrome isomerase activity; oxidoreductase activity	integral to membrane
DOT1-like, histone H3 methyltransferase (S. cerevisiae)	DOT1L	1.13347	1.1956	1.3475	1.4365	GI_22094134-S	chromatin modification	histone-lysine N-methyltransferase activity	nucleus
Down syndrome critical region gene 1	DSCR1	0.919347	0.687862	0.788446	0.7655	GI_44680111-S	calcium-mediated signaling; central nervous system development; circulation; signal transduction	transcription factor activity	nucleus
Downstream neighbor of SON	DONSON	1.09202	1.30175	1.20739	1.27501	GI_22035582-I	biological_process unknown	molecular_function unknown	cellular_component unknown
Downstream neighbor of SON	DONSON	1.00699	1.35596	1.2668	1.36394	GI_22035585-A	biological_process unknown	molecular_function unknown	cellular_component unknown
Drebrin 1	DBN1	0.943595	0.878917	0.675903	0.596756	GI_18426914-A	actin filament organization; neurogenesis; regulation of dendrite morphogenesis; regulation of neuronal synaptic plasticity	actin binding; profilin binding	actin cytoskeleton; actomyosin; cytoplasm; dendrite; intracellular
Dual specificity phosphatase 12	DUSP12	1.05418	1.26822	1.61504	1.41525	GI_6005955-S	protein amino acid dephosphorylation	hydrolase activity; nucleic acid binding; protein tyrosine phosphatase activity; protein tyrosine/serine/threonine phosphatase activity; zinc ion binding	nucleus
Dual specificity phosphatase 3 (vaccinia virus phosphatase VH1-related)	DUSP3	0.715832	0.521146	0.403577	0.587572	GI_37655179-S	protein amino acid dephosphorylation	hydrolase activity; protein tyrosine phosphatase activity; protein tyrosine/serine/threonine phosphatase activity
Dual specificity phosphatase 4	DUSP4	1.17686	0.997577	1.06395	1.51244	GI_34328908-I	MAPKKK cascade; protein amino acid dephosphorylation; regulation of cell cycle	MAP kinase phosphatase activity; hydrolase activity; protein tyrosine/threonine phosphatase activity	nucleus
Dual specificity phosphatase-like 15	DUSP15	1.06716	0.811173	0.702028	0.588627	GI_29826316-A	protein amino acid dephosphorylation	hydrolase activity; protein tyrosine/serine/threonine phosphatase activity
Dual-specificity tyrosine-(Y)-phosphorylation regulated kinase 2	DYRK2	1.28883	1.58235	1.62947	1.79722	GI_5922002-A	protein amino acid phosphorylation	ATP binding; magnesium ion binding; manganese ion binding; protein serine/threonine kinase activity; protein-tyrosine kinase activity; transferase activity	cytoplasm
Dynein, cytoplasmic, intermediate polypeptide 1	DNCI1	0.978261	1.04094	0.882813	0.614702	GI_4758177-S		motor activity	cytoplasmic dynein complex
Dyskeratosis congenita 1, dyskerin	DKC1	1.26208	1.3856	1.61241	1.46475	GI_15011921-S	cell proliferation; rRNA processing; regulation of cell cycle; telomerase-dependent telomere maintenance	RNA binding; pseudouridylate synthase activity; telomerase activity	chromosome, telomeric region; nucleolus; nucleoplasm; telomerase holoenzyme complex
E-1 enzyme	MASA	0.574611	0.463925	0.445017	0.703843	GI_10864016-S	metabolism	catalytic activity
E2F transcription factor 7	E2F7	1.24073	1.18205	1.3107	1.49215	GI_44955909-S	regulation of cell cycle; regulation of transcription, DNA-dependent	transcription factor activity	transcription factor complex
E74-like factor 4 (ets domain transcription factor)	ELF4	1.13017	1.28399	1.43263	1.40243	GI_4503554-S	regulation of transcription, DNA-dependent; transcription from Pol II promoter	transcription coactivator activity; transcription factor activity	nucleus
EAP30 subunit of ELL complex	EAP30	1.11857	0.802545	0.693844	0.793241	GI_21361379-S	regulation of transcription from Pol II promoter	RNA polymerase II transcription factor activity
Early growth response 1	EGR1	1.25197	1.7253	2.42151	1.93102	GI_31317226-S	regulation of transcription, DNA-dependent	transcription factor activity; zinc ion binding	nucleus
Echinoderm microtubule associated protein like 2	EML2	0.953502	0.617414	0.435171	0.552853	GI_6912355-S	perception of sound; visual perception		microtubule associated complex
Ecotropic viral integration site 1	EVI1	1.08708	1.40639	1.42132	1.53637	GI_29789001-S	development	DNA binding; zinc ion binding	nucleus
Ecotropic viral integration site 5	EVI5	1.24956	1.66292	1.66787	1.54253	GI_19923324-S	cell proliferation; development	protein binding
EF hand domain family, member D2	EFHD2	1.06495	1.32255	1.42678	1.43011	GI_42734435-S		calcium ion binding
EF-hand domain (C-terminal) containing 1	EFHC1	1.03293	1.13325	1.11468	0.797974	GI_8922435-S	muscle development	calcium ion binding
Elongation factor, RNA polymerase II, 2	ELL2	1.26426	1.31275	1.43686	1.47246	GI_34222159-S	RNA elongation from Pol II promoter; regulation of transcription, DNA-dependent	RNA polymerase II transcription factor activity	nucleus; transcription elongation factor complex
Endoplasmic reticulum thioredoxin superfamily member, 18 kDa	TLP19	1.21077	1.32344	1.50769	1.47989	GI_23943808-S	electron transport	electron transporter activity	endoplasmic reticulum
Endothelial cell growth factor 1 (platelet-derived)	ECGF1	1.05374	0.741038	0.603609	0.604761	GI_7669488-S	DNA replication; angiogenesis; cell surface receptor linked signal transduction; cell-cell signaling; chemotaxis; metabolism; mitochondrial genome maintenance; pyrimidine base metabolism; pyrimidine nucleotide metabolism	growth factor activity; platelet-derived growth factor receptor binding; thymidine phosphorylase activity; transferase activity, transferring glycosyl groups	extracellular space; soluble fraction
Endothelial differentiation, lysophosphatidic acid G-protein-coupled receptor, 2	EDG2	0.831777	0.964154	0.920319	0.733299	GI_45580697-A	G-protein coupled receptor protein signaling pathway; phospholipase C activation; positive regulation of I-kappaB kinase/NF-kappaB cascade; positive regulation of cytosolic calcium ion concentration	lysosphingolipid and lysophosphatidic acid receptor activity; signal transducer activity	integral to plasma membrane
Endothelin converting enzyme 2	ECE2	1.01503	1.26238	1.47549	1.33261	GI_39725649-S		S-adenosylmethionine-dependent methyltransferase activity
Ephrin-B3	EFNB3	0.885363	0.935827	0.732232	0.701924	GI_38201712-S	cell-cell signaling; development; neurogenesis	transmembrane-ephrin receptor activity	integral to plasma membrane
Ethanolamine kinase 1	ETNK1	0.508467	0.577504	0.673505	0.745907	GI_21071078-S	phosphatidylethanolamine biosynthesis	ethanolamine kinase activity; transferase activity	cytoplasm
Eukaryotic translation elongation factor 1 beta 2	EEF1B2	1.25451	1.16029	1.56889	1.4992	GI_16519564-I	protein biosynthesis; translational elongation	translation elongation factor activity	eukaryotic translation elongation factor 1 complex
Eukaryotic translation initiation factor 2-alpha kinase 3	EIF2AK3	1.21552	1.44648	1.43901	1.40838	GI_21361154-S	protein amino acid phosphorylation; regulation of translation; response to unfolded protein	ATP binding; protein serine/threonine kinase activity; transferase activity	endoplasmic reticulum; integral to membrane
Eukaryotic translation initiation factor 3, subunit 1 alpha, 35kDa	EIF3S1	0.970017	1.1877	1.47235	1.20059	GI_4503510-S	protein biosynthesis; regulation of translational initiation	translation initiation factor activity	eukaryotic translation initiation factor 3 complex
Eukaryotic translation initiation factor 4 gamma, 3	EIF4G3	0.976585	0.84125	0.730306	0.862407	GI_10092600-S	regulation of translational initiation	RNA cap binding; translation initiation factor activity	eukaryotic translation initiation factor 4F complex
Eukaryotic translation initiation factor 4E binding protein 2	EIF4EBP2	0.537651	0.313885	0.437635	0.699224	GI_31542585-S	negative regulation of protein biosynthesis; negative regulation of translational initiation	eukaryotic initiation factor 4E binding
Eukaryotic translation termination factor 1	ETF1	1.39218	1.5447	1.63644	1.56326	GI_4759033-S	protein biosynthesis; translational termination	protein binding; ribosome binding; translation release factor activity, codon specific	cytoplasm
Excision repair cross-complementing rodent repair deficiency, complementation group 8	ERCC8	0.907119	1.13827	1.3394	1.09138	GI_4557466-S	DNA repair; perception of sound; regulation of transcription, DNA-dependent	RNA polymerase II transcription factor activity; protein binding	nucleus
Exostoses (multiple)-like 1	EXTL1	1.00827	0.7842	0.585663	0.585903	GI_4758317-S	skeletal development	glucuronosyl-N-acetylglucosaminyl-proteoglycan 4-alpha-N-acetylglucosaminyltransferase activity; transferase activity, transferring glycosyl groups	endoplasmic reticulum; integral to membrane
Exostoses (multiple)-like 3	EXTL3	1.15216	1.16155	1.3393	1.23158	GI_41281366-S		glucuronyl-galactosyl-proteoglycan 4-alpha-N-acetylglucosaminyltransferase activity; transferase activity, transferring glycosyl groups	endoplasmic reticulum; integral to membrane
Family with sequence similarity 14, member A	FAM14A	1.01805	0.913571	1.06166	0.633611	GI_14042963-S	response to pest, pathogen or parasite		integral to membrane
Family with sequence similarity 31, member B	FLJ20054	1.09953	1.45762	1.32381	1.06651	GI_9506654-S
Family with sequence similarity 53, member B	FAM53B	1.32394	1.33163	1.34571	1.19495	GI_42734309-S	biological_process unknown	S-adenosylmethionine-dependent methyltransferase activity	cellular_component unknown
Family with sequence similarity 55, member C	MGC15606	0.913869	1.02735	0.884915	0.76289	GI_21450780-S
Far upstream element (FUSE) binding protein 1	FUBP1	1.08936	1.0108	1.33477	1.46699	GI_17402899-S	phosphate transport; regulation of transcription, DNA-dependent	transcription factor activity	cytoplasm; nucleus
Fasciculation and elongation protein zeta 1 (zygin I)	FEZ1	0.995193	0.977989	0.628073	0.56156	GI_17105402-I	axon guidance; cell adhesion; neurogenesis
Fatty acid synthase	FASN	0.282202	0.322953	0.279229	0.299649	GI_41872630-S	biosynthesis; fatty acid biosynthesis	3-oxoacyl-[acyl-carrier protein] reductase activity; 3-oxoacyl-[acyl-carrier protein] synthase activity; S-adenosylmethionine-dependent methyltransferase activity; [acyl-carrier protein] S-acetyltransferase activity; [acyl-carrier protein] S-malonyltransferase activity; alcohol dehydrogenase activity, zinc-dependent; cofactor binding; enoyl-[acyl-carrier protein] reductase (NADPH, B-specific) act…
FBJ murine osteosarcoma viral oncogene homolog B	FOSB	1.26513	1.51327	2.07716	1.88352	GI_5803016-S	behavior; development; negative regulation of transcription from Pol II promoter; regulation of cell cycle; regulation of transcription, DNA-dependent	DNA binding; transcription factor binding	nucleus
F-box and leucine-rich repeat protein 11	FBXL11	0.963966	1.07432	1.09205	1.24226	GI_16306579-S	regulation of transcription, DNA-dependent; ubiquitin cycle	DNA binding; zinc ion binding
F-box and leucine-rich repeat protein 12	FBXL12	1.426	1.83127	1.52906	1.53218	GI_8923178-S	ubiquitin cycle
F-box and leucine-rich repeat protein 22	FBXL22	0.731362	0.87093	0.97425	0.728448	GI_42794272-S	ubiquitin cycle
F-box and leucine-rich repeat protein 7	FBXL7	1.59901	2.16373	2.04688	2.0148	GI_21071079-S	ubiquitin cycle
F-box protein 32	FBXO32	1.48671	1.48762	1.54013	1.35817	GI_22547143-A	ubiquitin cycle
Fc receptor homolog expressed in B cells	FREB	1.27825	2.32055	3.30911	1.84655	GI_42544162-S		receptor activity
FCH domain only 2	FCHO2	0.731254	1.00322	1.17209	1.01035	GI_37550358-S
Fem-1 homolog c (C.elegans)	FEM1C	1.15674	1.43266	1.55777	1.19057	GI_36030993-S
Fer-1-like 3, myoferlin (C. elegans)	FER1L3	0.877274	0.751561	0.644373	0.779751	GI_19718758-A	circulation; muscle contraction		integral to membrane; nuclear membrane; plasma membrane
Ferredoxin reductase	FDXR	0.951906	0.714797	0.469737	0.549992	GI_13435349-A	cholesterol metabolism; electron transport; steroid biosynthesis	ferredoxin-NADP+ reductase activity; oxidoreductase activity	mitochondrion
Fibroblast growth factor receptor substrate 3	FRS3	0.932307	0.898607	0.880886	0.749904	GI_31657134-S	fibroblast growth factor receptor signaling pathway; signal transduction	insulin receptor binding; receptor activity
Fibronectin leucine rich transmembrane protein 3	FLRT3	1.13269	1.42166	1.57638	1.45663	GI_38202220-A	cell adhesion	protein binding, bridging; receptor signaling protein activity	extracellular matrix (sensu Metazoa); integral to plasma membrane
Fibronectin type 3 and SPRY domain containing 1	FSD1	0.921504	0.760124	0.567652	0.529542	GI_13236584-S	biological_process unknown	molecular_function unknown	intracellular
Fidgetin-like 1	FIGNL1	1.10345	1.31126	1.26635	1.33428	GI_31742535-S		ATP binding; nucleoside-triphosphatase activity; nucleotide binding
FK506 binding protein 3, 25kDa	FKBP3	1.10133	1.24999	1.37774	1.04446	GI_17149845-S	protein folding	FK506 binding; isomerase activity; peptidyl-prolyl cis-trans isomerase activity; receptor activity	nucleus
FLJ39237 protein	FLJ39237	0.896293	0.866491	0.716284	0.822051	GI_38348415-S
FLJ44670 protein	FLJ44670	1.28168	1.15977	1.3133	1.00744	GI_40353242-S
FN5 protein	FN5	1.20136	1.38775	1.51184	1.54074	GI_9910225-S	biological_process unknown	molecular_function unknown	cellular_component unknown
Folylpolyglutamate synthase	FPGS	1.18784	0.904341	0.652571	0.850881	GI_22024384-S	biosynthesis; folic acid and derivative biosynthesis; nucleobase, nucleoside, nucleotide and nucleic acid metabolism; one-carbon compound metabolism	ATP binding; ligase activity; tetrahydrofolylpolyglutamate synthase activity	cytosol; mitochondrion
Forkhead box F2	FOXF2	0.986802	1.24443	1.21399	1.19857	GI_4557594-S	regulation of transcription, DNA-dependent; transcription from Pol II promoter	RNA polymerase II transcription factor activity; transcription coactivator activity	nucleus; transcription factor complex
Forkhead box J3	FOXJ3	1.08953	1.23542	1.27604	1.27485	GI_7662455-S	regulation of transcription, DNA-dependent	transcription factor activity	nucleus
Formin binding protein 1	FNBP1	0.930666	0.814119	0.614279	0.684547	GI_38524621-S	protein biosynthesis	RNA binding; structural constituent of ribosome	intracellular; ribosome
FOS-like antigen 1	FOSL1	1.10793	1.36748	1.83044	2.00118	GI_34734076-S	cellular defense response; chemotaxis; positive regulation of cell proliferation; regulation of transcription from Pol II promoter; response to virus	transcription factor activity	nucleus
Frizzled homolog 4 (Drosophila)	FZD4	0.632418	0.679283	0.562414	0.78426	GI_22547160-S	G-protein coupled receptor protein signaling pathway; development; frizzled signaling pathway	G-protein coupled receptor activity; Wnt receptor activity; non-G-protein coupled 7TM receptor activity; transmembrane receptor activity	integral to membrane
Frizzled homolog 6 (Drosophila)	FZD6	0.825038	0.731397	0.985155	0.543654	GI_34734078-S	G-protein coupled receptor protein signaling pathway; cell surface receptor linked signal transduction; development; establishment of tissue polarity; frizzled signaling pathway	G-protein coupled receptor activity; Wnt receptor activity; non-G-protein coupled 7TM receptor activity	integral to plasma membrane
FtsJ homolog 1 (E. coli)	FTSJ1	0.973049	0.842331	0.611218	0.823809	GI_29029588-A	rRNA processing	methyltransferase activity
Fucosidase, alpha-L- 1, tissue	FUCA1	0.929722	0.848493	0.771883	0.642563	GI_24475878-S	carbohydrate metabolism; glycosaminoglycan catabolism	alpha-L-fucosidase activity; hydrolase activity, acting on glycosyl bonds	cytoplasm; lysosome
Fukutin related protein	FKRP	1.14962	1.0959	1.39271	1.16098	GI_36951139-S		transferase activity	Golgi apparatus; integral to membrane
FUS interacting protein (serine-arginine rich) 1	FUSIP1	0.961017	1.04969	1.20164	1.37755	GI_16905515-I	assembly of spliceosomal tri-snRNP; cytoplasmic transport; mRNA-nucleus export; negative regulation of nuclear mRNA splicing, via spliceosome; nuclear mRNA 5'-splice site recognition; regulation of transcription	RNA binding; RS domain binding; pre-mRNA splicing factor activity; unfolded protein binding	cytoplasm; nucleoplasm
FYVE and coiled-coil domain containing 1	FYCO1	1.15333	1.3859	0.988517	0.859564	GI_13470091-S	intracellular protein transport	protein carrier activity; zinc ion binding	membrane
G protein-coupled receptor 3	GPR3	0.817507	0.629985	0.530884	0.789524	GI_31377791-S	G-protein coupled receptor protein signaling pathway; G-protein signaling, adenylate cyclase activating pathway	G-protein coupled receptor activity, unknown ligand; rhodopsin-like receptor activity	integral to plasma membrane
GA binding protein transcription factor, beta subunit 2, 47kDa	GABPB2	1.03827	0.985795	1.11288	1.21128	GI_32483407-A	regulation of transcription, DNA-dependent	protein binding	nucleus
Galactose-1-phosphate uridylyltransferase	GALT	1.01308	0.674468	0.472756	0.55323	GI_22165415-I	carbohydrate metabolism; galactose metabolism	UDP-glucose-hexose-1-phosphate uridylyltransferase activity; UTP-hexose-1-phosphate uridylyltransferase activity; nucleotidyltransferase activity
Gap junction protein, alpha 7, 45kDa (connexin 45)	GJA7	1.26816	1.22382	1.24083	1.39215	GI_4885168-S	cell communication; intercellular junction assembly; muscle contraction; transport	connexon channel activity	connexon complex; integral to membrane
Gap junction protein, beta 1, 32kDa (connexin 32, Charcot-Marie-Tooth neuropathy, X-linked)	GJB1	0.930142	0.883227	0.832103	0.810044	GI_31542846-S	cell-cell signaling; neurogenesis; transport	connexon channel activity	connexon complex; integral to membrane
Gelsolin (amyloidosis, Finnish type)	GSN	1.12786	1.47247	1.48373	1.18103	GI_38044287-A	actin filament polymerization; actin filament severing; barbed-end actin filament capping	actin binding; calcium ion binding	actin cytoskeleton; cytosol; extracellular region
Gelsolin (amyloidosis, Finnish type)	GSN	1.30092	1.54036	1.38944	1.46429	GI_38044287-I	actin filament polymerization; actin filament severing; barbed-end actin filament capping	actin binding; calcium ion binding	actin cytoskeleton; cytosol; extracellular region
Gem (nuclear organelle) associated protein 4	GEMIN4	1.05456	1.45474	1.18093	1.44195	GI_7657121-S	nuclear mRNA splicing, via spliceosome; rRNA processing		cytoplasm; nucleolus; small nuclear ribonucleoprotein complex; spliceosome complex
Gem (nuclear organelle) associated protein 5	GEMIN5	1.62334	1.95474	1.77652	2.17347	GI_22001416-S	protein complex assembly; spliceosomal snRNP biogenesis	pre-mRNA splicing factor activity; protein binding	cytoplasm; nuclear body; spliceosome complex
Geminin, DNA replication inhibitor	GMNN	1.00003	1.24797	1.29719	1.31616	GI_41393571-S	negative regulation of DNA replication; negative regulation of cell cycle
Genethonin 1	GENX-3414	1.25578	1.18866	1.40862	1.27012	GI_4503976-S	carbohydrate metabolism; muscle contraction	catalytic activity	integral to plasma membrane; membrane fraction
Geranylgeranyl diphosphate synthase 1	GGPS1	1.15398	1.57043	1.87092	1.35685	GI_21359876-S	isoprenoid biosynthesis; lipid metabolism	dimethylallyltranstransferase activity; farnesyltranstransferase activity; geranyltranstransferase activity
Germ cell-less homolog 1 (Drosophila)	GCL	0.68196	0.730467	0.831802	0.978663	GI_34222268-S	spermatogenesis	protein binding	nucleus
GLE1 RNA export mediator-like (yeast)	GLE1L	0.855692	0.963068	0.76942	0.839442	GI_4557626-S	mRNA-nucleus export		nuclear pore
GLI-Kruppel family member HKR1	HKR1	1.02885	1.12859	1.2232	1.29016	GI_34330189-S	development; regulation of transcription, DNA-dependent	DNA binding; zinc ion binding	nucleus
Glucocorticoid modulatory element binding protein 1	GMEB1	1.08022	1.01404	1.10454	1.23415	GI_13435374-A		transcription coactivator activity; transcription factor activity	nucleus
Glucosidase, beta (bile acid) 2	GBA2	1.0105	0.746671	0.618491	0.813241	GI_27413907-S	O-glycoside catabolism; bile acid metabolism	beta-glucosidase activity	integral to membrane; microsome; smooth endoplasmic reticulum
Glucosidase, beta; acid (includes glucosylceramidase)	GBA	0.922212	0.91968	0.734209	0.730424	GI_4503934-S	carbohydrate metabolism; lysosome organization and biogenesis; sphingolipid metabolism	glucosylceramidase activity; hydrolase activity, acting on glycosyl bonds	lysosome; membrane
Glutamate-cysteine ligase, catalytic subunit	GCLC	0.989271	1.3873	1.36958	1.06654	GI_45359851-S	circulation; cysteine metabolism; glutamate metabolism; glutathione biosynthesis	glutamate-cysteine ligase activity; nucleic acid binding
Glutamic pyruvate transaminase (alanine aminotransferase) 2	GPT2	0.903845	0.726728	0.660893	0.717264	GI_19263339-S	biosynthesis	1-aminocyclopropane-1-carboxylate synthase activity; transaminase activity
Glutamic-oxaloacetic transaminase 1, soluble (aspartate aminotransferase 1)	GOT1	0.912123	0.705353	0.707109	0.701646	GI_4504066-S	amino acid metabolism; aspartate catabolism; biosynthesis	aspartate transaminase activity	cytosol
Glutaminase	GLS	0.999231	1.28583	1.51335	1.19961	GI_21361451-S	glutamine catabolism	glutaminase activity; hydrolase activity	mitochondrion
Glutathione S-transferase kappa 1	GSTK1	1.08313	0.864867	0.705158	0.634532	GI_7705703-S		glutathione transferase activity; protein disulfide oxidoreductase activity	periplasmic space (sensu Gram-negative Bacteria); peroxisome
Glutathione S-transferase theta 1	GSTT1	1.19279	0.854623	0.683472	0.648089	GI_4504184-S	response to stress	glutathione transferase activity
Glycerol-3-phosphate dehydrogenase 1-like	GPD1L	0.834124	0.662167	0.663783	0.611909	GI_34222096-S	carbohydrate metabolism; glycerol-3-phosphate metabolism	glycerol-3-phosphate dehydrogenase (NAD+) activity; oxidoreductase activity, acting on CH-OH group of donors	glycerol-3-phosphate dehydrogenase complex
Glycerol-3-phosphate dehydrogenase 2 (mitochondrial)	GPD2	0.996276	1.44567	1.29037	1.38906	GI_4504084-S	electron transport; glucose catabolism; glycerol-3-phosphate metabolism	calcium ion binding; glycerol-3-phosphate dehydrogenase activity; oxidoreductase activity	glycerol-3-phosphate dehydrogenase complex; mitochondrion
Gnomon gene hmm10049 , RefSeq build 34	hmm10049	1.15231	1.27931	1.25398	1.40116	hmm10049-S
Gnomon gene hmm18062 , RefSeq build 34	hmm18062	1.23887	1.09039	1.19777	1.19615	hmm18062-S
Gnomon gene hmm27155 , RefSeq build 34	hmm27155	1.16802	1.29191	1.11458	1.05519	hmm27155-S
Gnomon gene hmm29156 , RefSeq build 34	hmm29156	0.825612	0.950517	1.44266	0.803952	hmm29156-S
Gnomon gene hmm30776 , RefSeq build 34	hmm30776	1.04455	0.955436	1.12321	1.45579	hmm30776-S
Gnomon gene hmm31250 , RefSeq build 34	hmm31250	1.19129	0.946519	1.44838	1.38566	hmm31250-S
Gnomon gene hmm3305 , RefSeq build 34	hmm3305	1.18335	1.43971	1.49436	1.26758	hmm3305-S
Gnomon gene hmm3805 , RefSeq build 34	hmm3805	0.942053	0.990995	0.896578	0.699646	hmm3805-S
Gnomon gene hmm6136 , RefSeq build 34	hmm6136	1.0247	1.34205	1.49156	1.57295	hmm6136-S
Gnomon gene hmm7223 , RefSeq build 34	hmm7223	1.07541	1.17972	1.52341	1.3275	hmm7223-S
Gnomon gene hmm7940 , RefSeq build 34	hmm7940	1.17457	1.46641	1.42922	1.57348	hmm7940-S
go_component: nucleus [goid 0005634] [evidence IEA]; go_component: nuclear pore [goid 0005643] [evidence IDA] [pmid 11564755]; go_component: nuclear pore [goid 0005643] [evidence IDA] [pmid 11684705]; go_function: nucleocytoplasmic transporter activity [goid 0005487] [evidence IDA] [pmid 11684705]; go_process: transport [goid 0006810] [evidence IEA]; go_process: mRNA-nucleus export [goid 0006406]…	NUP160	1.01527	1.40711	1.55901	1.55779	GI_37541634-S	mRNA-nucleus export; transport	nucleocytoplasmic transporter activity	nuclear pore; nucleus
go_function: aminoacyl-tRNA hydrolase activity [goid 0004045] [evidence IEA]; go_process: protein biosynthesis [goid 0006412] [evidence IEA]; Homo sapiens chromosome 9 open reading frame 115 (C9orf115), mRNA.	C9orf115	1.18633	0.699967	0.506187	0.623782	GI_27478147-S	protein biosynthesis	aminoacyl-tRNA hydrolase activity
go_function: calcium ion binding [goid 0005509] [evidence IEA]; Homo sapiens KIAA0882 protein (KIAA0882), mRNA.	KIAA0882	0.981675	1.40931	1.48738	1.3207	GI_29728071-S		calcium ion binding
go_function: GTP binding [goid 0005525] [evidence IEA]; go_function: GTPase activity [goid 0003924] [evidence IEA]; go_process: immune response [goid 0006955] [evidence IEA]; Homo sapiens DKFZP564J0863 protein (DKFZP564J0863), mRNA.	DKFZP564J0863	0.75331	0.621994	0.667664	1.14072	GI_31343338-S
Golgi autoantigen, golgin subfamily a, 2	GOLGA2	0.800928	0.88649	1.10717	0.753305	GI_30089938-S			Golgi apparatus
Golgi phosphoprotein 3-like	GOLPH3L	1.10717	1.49328	1.70159	1.39564	GI_29826327-S
GREB1 protein	GREB1	0.808908	0.727635	0.578959	0.681876	GI_23397641-I	biological_process unknown	molecular_function unknown	cellular_component unknown
G-rich RNA sequence binding factor 1	GRSF1	0.916118	1.23802	1.33199	1.2711	GI_4504160-S	mRNA polyadenylylation; nuclear mRNA splicing, via spliceosome	mRNA binding; nucleic acid binding	cytoplasm
Growth arrest-specific 2 like 1	GAS2L1	0.962544	1.28215	1.1673	1.12243	GI_23065525-A	cell cycle arrest
GTPase, IMAP family member 2	GIMAP2	1.22964	1.49768	1.40186	1.40455	GI_28416430-S		GTP binding	integral to membrane
Guanidinoacetate N-methyltransferase	GAMT	1.05664	0.827668	0.736596	0.643922	GI_20336210-I	creatine biosynthesis; muscle contraction	guanidinoacetate N-methyltransferase activity
Guanidinoacetate N-methyltransferase	GAMT	1.15214	0.902447	0.846951	0.72972	GI_20336211-A	creatine biosynthesis; muscle contraction	guanidinoacetate N-methyltransferase activity
Guanine nucleotide binding protein (G protein), beta polypeptide 1	GNB1	0.896046	0.803686	0.697653	0.830408	GI_20357526-S	G-protein coupled receptor protein signaling pathway; signal transduction	signal transducer activity	heterotrimeric G-protein complex
Guanine nucleotide binding protein (G protein), gamma 10	GNG10	0.745349	0.614354	0.618074	0.732892	GI_21361096-S	G-protein coupled receptor protein signaling pathway; protein folding; signal transduction	GTPase activity; heat shock protein binding; signal transducer activity; unfolded protein binding	heterotrimeric G-protein complex
Guanine nucleotide binding protein (G protein), gamma 12	GNG12	1.04121	1.09459	1.15052	1.59968	GI_40254925-S	G-protein coupled receptor protein signaling pathway; signal transduction	signal transducer activity	heterotrimeric G-protein complex
Guanine nucleotide binding protein (G protein), gamma 7	GNG7	0.956358	0.701093	0.470916	0.566404	GI_32698768-S	regulation of G-protein coupled receptor protein signaling pathway; signal transduction	signal transducer activity	heterotrimeric G-protein complex
Guanylate binding protein 1, interferon-inducible, 67kDa	GBP1	0.788498	0.796811	0.738113	0.722118	GI_4503938-S	immune response	GTP binding; GTPase activity
Guanylate binding protein 3	GBP3	0.989613	1.20926	1.30716	1.16697	GI_24308156-S	immune response	GTP binding; GTPase activity
H1 histone family, member 0	H1F0	0.919667	0.706302	0.4865	0.509632	GI_20336758-S	chromosome organization and biogenesis (sensu Eukaryota); nucleosome assembly	DNA binding	chromosome; nucleosome; nucleus
H2A histone family, member J	H2AFJ	1.1884	0.948147	0.798125	0.675112	GI_29553969-A	chromosome organization and biogenesis (sensu Eukaryota); nucleosome assembly	DNA binding	nucleosome; nucleus
H2A histone family, member J	H2AFJ	1.11655	0.906732	0.946787	0.67127	GI_29553969-I	chromosome organization and biogenesis (sensu Eukaryota); nucleosome assembly	DNA binding	nucleosome; nucleus
H2A histone family, member J	H2AFJ	0.803851	0.733723	0.723466	0.659984	GI_29553976-I	chromosome organization and biogenesis (sensu Eukaryota); nucleosome assembly	DNA binding	nucleosome; nucleus
H2A histone family, member V	H2AFV	1.69817	1.30794	1.90454	0.96252	GI_41406065-A	chromosome organization and biogenesis (sensu Eukaryota); nucleosome assembly	DNA binding	nucleosome; nucleus
H2A histone family, member Y	H2AFY	1.03162	1.21601	1.31374	1.40945	GI_20336745-I	chromosome organization and biogenesis (sensu Eukaryota); nucleosome assembly	DNA binding	chromosome; nucleosome; nucleus
Hairy/enhancer-of-split related with YRPW motif 1	HEY1	1.05445	1.31707	1.39999	1.15791	GI_20149602-S	neurogenesis; regulation of transcription, DNA-dependent	DNA binding; transcription factor activity	nucleus
Hairy/enhancer-of-split related with YRPW motif-like	HEYL	1.07763	1.06667	1.37654	1.00978	GI_19923414-S	neurogenesis; regulation of transcription, DNA-dependent	transcription factor activity
Haloacid dehalogenase-like hydrolase domain containing 1A	HDHD1A	1.08462	0.795599	0.748572	1.01562	GI_6912345-S	metabolism	catalytic activity	cellular_component unknown
HBV pre-s2 binding protein 1	SBP1	1.07351	0.880998	0.610804	0.574778	GI_30017464-S
HCF-binding transcription factor Zhangfei	ZF	1.12118	1.23849	1.70001	1.34101	GI_10864024-S	regulation of transcription, DNA-dependent; response to virus	DNA binding	nucleus
Headcase homolog (Drosophila)	HECA	0.743891	0.835206	0.794647	0.842878	GI_7706434-S	development; regulation of cell cycle; respiratory tube development	molecular_function unknown	cellular_component unknown
Heat shock 70kDa protein 14	HSPA14	1.03165	1.31067	1.6612	1.54679	GI_10047093-S	protein folding; response to unfolded protein	ATP binding
Heat shock 70kDa protein 5 (glucose-regulated protein, 78kDa) binding protein 1	HSPA5BP1	0.993002	0.945849	0.78852	0.584342	GI_30089936-A
Heme oxygenase (decycling) 1	HMOX1	1.45541	1.40357	1.29914	1.25641	GI_4504436-S	heme oxidation; positive regulation of I-kappaB kinase/NF-kappaB cascade	heme oxygenase (decyclizing) activity; oxidoreductase activity; signal transducer activity	endoplasmic reticulum; membrane fraction; microsome
Hepatitis delta antigen-interacting protein A	DIPA	1.09383	0.824955	0.738444	0.612147	GI_5803004-S	biological_process unknown	molecular_function unknown	cellular_component unknown
Hepatocellularcarcinoma-associated antigen HCA557a	DKFZP586D0919	1.13435	1.62344	1.48315	1.12584	GI_24308058-S
HESB like domain containing 2	HBLD2	1.20026	1.36685	1.31393	1.17113	GI_24475709-S		molecular_function unknown
Heterogeneous nuclear ribonucleoprotein A0	HNRPA0	1.36389	1.02961	1.15717	1.35292	GI_14110425-S	mRNA processing	RNA binding	heterogeneous nuclear ribonucleoprotein complex
Heterogeneous nuclear ribonucleoprotein H3 (2H9)	HNRPH3	0.732781	0.544805	0.556148	0.729098	GI_14141158-A	mRNA processing	RNA binding	nucleus; ribonucleoprotein complex
High mobility group AT-hook 1	HMGA1	1.02745	1.09832	1.33125	1.55304	GI_22208974-A	DNA unwinding; chromosome organization and biogenesis (sensu Eukaryota); lipid transport; lipoprotein metabolism; loss of chromatin silencing; nucleosome disassembly; positive regulation of transcription; protein complex assembly; regulation of transcription, DNA-dependent	AT DNA binding; ligand-dependent nuclear receptor transcription coactivator activity; lipid binding; peroxisome proliferator activated receptor binding; retinoid X receptor binding; transcription factor activity	chromatin; extracellular region; nucleus; transcription factor complex
High mobility group AT-hook 2	HMGA2	1.03118	1.48015	2.12894	1.6832	GI_14141182-S	development; establishment and/or maintenance of chromatin architecture; regulation of transcription, DNA-dependent	AT DNA binding	chromatin; nucleus
High-mobility group box 1	HMGB1	0.765375	0.910687	1.09114	0.957359	GI_31982879-S	DNA recombination; DNA repair; DNA unwinding; base-excision repair, DNA ligation; establishment and/or maintenance of chromatin architecture; negative regulation of transcriptional preinitiation complex formation; regulation of transcription from Pol II promoter	DNA bending activity; transcription factor binding	chromatin; condensed chromosome; nucleus
High-mobility group box 3	HMGB3	0.944742	0.753443	0.729803	0.693108	GI_4885420-S	development; regulation of transcription, DNA-dependent	DNA bending activity; DNA binding	chromatin; nucleus
Hippocampus abundant transcript 1	HIAT1	1.07303	1.32866	1.26188	1.25154	GI_39753964-S	tetracycline transport	tetracycline:hydrogen antiporter activity; transporter activity	integral to membrane
Histidyl-tRNA synthetase	HARS	1.10289	1.24905	1.23794	1.1547	GI_18201902-S	histidyl-tRNA aminoacylation; protein biosynthesis	ATP binding; histidine-tRNA ligase activity	cytoplasm
Histone 1, H2ac	HIST1H2AC	1.21043	0.923419	0.818211	0.786751	GI_21396481-S	chromosome organization and biogenesis (sensu Eukaryota); nucleosome assembly	DNA binding	chromosome; nucleosome; nucleus
Histone 1, H2ae	HIST1H2AE	1.12671	1.03006	0.956487	0.742066	GI_19557649-S	chromosome organization and biogenesis (sensu Eukaryota); nucleosome assembly	DNA binding	chromosome; nucleosome; nucleus
Histone 1, H2ah	HIST1H2AH	1.2077	0.987492	0.936821	0.700956	GI_18105044-S	chromosome organization and biogenesis (sensu Eukaryota); nucleosome assembly	DNA binding	nucleosome; nucleus
Histone 2, H2be	HIST2H2BE	0.979699	1.19891	1.0371	0.602827	GI_22027639-S	chromosome organization and biogenesis (sensu Eukaryota); nucleosome assembly	DNA binding	chromosome; nucleosome; nucleus
Histone 3, H2a	HIST3H2A	1.18921	1.0076	0.823224	0.632459	GI_28872747-S	chromosome organization and biogenesis (sensu Eukaryota); nucleosome assembly	DNA binding	nucleosome; nucleus
Histone deacetylase 5	HDAC5	1.19571	0.822374	0.691284	0.627589	GI_21237796-A	B-cell differentiation; chromatin modification; chromatin silencing; inflammatory response; negative regulation of myogenesis; regulation of cell cycle; regulation of transcription, DNA-dependent	histone deacetylase activity; hydrolase activity; specific transcriptional repressor activity; transcription factor binding	cytoplasm; histone deacetylase complex; nucleus
Histone deacetylase 5	HDAC5	1.15366	0.913211	0.663924	0.803169	GI_21237796-I	B-cell differentiation; chromatin modification; chromatin silencing; inflammatory response; negative regulation of myogenesis; regulation of cell cycle; regulation of transcription, DNA-dependent	histone deacetylase activity; hydrolase activity; specific transcriptional repressor activity; transcription factor binding	cytoplasm; histone deacetylase complex; nucleus
HIV-1 induced protein HIN-1	HSHIN1	1.90711	2.05403	2.16882	2.15274	GI_40807495-I	biological_process unknown	molecular_function unknown	cellular_component unknown
HIV-1 Rev binding protein	HRB	1.1154	1.4751	1.66433	1.52286	GI_38570131-S	mRNA-nucleus export; regulation of GTPase activity; transport	DNA binding; RNA binding	nuclear pore; nucleus
HIV-1 Rev binding protein-like	HRBL	1.12691	1.18205	1.10129	1.24605	GI_34147662-S	regulation of GTPase activity	molecular_function unknown	cellular_component unknown
HLA-B associated transcript 4	BAT4	1.19221	1.07173	1.27158	1.29519	GI_18375635-S		nucleic acid binding	intracellular
HMBA-inducible	HIS1	0.975999	0.814978	0.785221	0.629561	GI_5453681-S	negative regulation of cyclin dependent protein kinase activity; negative regulation of transcription from Pol II promoter	cyclin-dependent protein kinase inhibitor activity; protein binding; snRNA binding; transcriptional repressor activity	cytoplasm; nucleus
HMT1 hnRNP methyltransferase-like 1 (S. cerevisiae)	HRMT1L1	0.999431	0.859411	0.74423	0.855703	GI_4504494-S	protein amino acid methylation; signal transduction	S-adenosylmethionine-dependent methyltransferase activity; signal transducer activity	nucleus
HMT1 hnRNP methyltransferase-like 3 (S. cerevisiae)	HRMT1L3	1.20468	1.20563	1.19094	1.34036	GI_44771197-S	biological_process unknown	S-adenosylmethionine-dependent methyltransferase activity; nucleic acid binding; protein-arginine N-methyltransferase activity; zinc ion binding	cytoplasm; nucleus
HMT1 hnRNP methyltransferase-like 6 (S. cerevisiae)	HRMT1L6	1.23018	1.39904	1.32632	1.34783	GI_8922514-S		S-adenosylmethionine-dependent methyltransferase activity	nucleus
Homeo box D13	HOXD13	1.23077	1.28976	1.39397	1.51465	GI_23510371-S	development; regulation of transcription, DNA-dependent; skeletal development; transcription from Pol II promoter	transcription factor activity	nucleus
Homer homolog 1 (Drosophila)	HOMER1	1.01185	1.07051	1.24344	1.25834	GI_20127465-S	regulation of transcription, DNA-dependent	transcription factor activity
Homo sapiens beta 5-tubulin (OK/SW-cl.56), mRNA.	OK/SW-cl.56	1.06121	1.0768	1.37568	1.36945	GI_27498491-S
Homo sapiens DKFZP434D193 protein (DKFZP434D193), mRNA.	DKFZP434D193	0.931517	1.24025	1.38219	1.39443	GI_37549303-S
Homo sapiens FLJ41603 protein (FLJ41603), mRNA.	FLJ41603	1.0026	0.893385	0.797222	0.788185	GI_41146994-S
Homo sapiens HLA complex group 4 (HCG4), mRNA.	HCG4	0.846736	0.970217	0.672785	0.6331	GI_9506770-S
Homo sapiens hypothetical gene supported by AK097461; BC046185 (LOC400073), mRNA.	LOC400073	1.05985	0.941158	0.734784	0.792058	GI_42660086-S
Homo sapiens hypothetical gene supported by AL832403; BC019824 (LOC347884), mRNA.	LOC347884	0.890786	0.61746	0.577336	0.626616	GI_30158043-S
Homo sapiens hypothetical gene supported by BC035379; BC042129 (LOC374941), mRNA.	LOC374941	0.936018	0.855901	0.746303	0.643522	GI_37547284-S
Homo sapiens hypothetical gene supported by BC052596 (LOC374926), mRNA.	LOC374926	0.993459	0.905899	0.851993	0.76352	GI_37552024-S
Homo sapiens hypothetical LOC285919 (LOC285919), mRNA.	LOC285919	0.932118	0.913092	0.842767	0.725743	GI_27478393-S
Homo sapiens hypothetical protein DKFZp434I1610 (DKFZp434I1610), mRNA.	DKFZp434I1610	1.06788	1.36359	1.47861	1.3566	GI_42661972-S	regulation of transcription, DNA-dependent	nucleic acid binding; zinc ion binding	nucleus
Homo sapiens hypothetical protein DKFZp566G1424 (DKFZP566G1424), mRNA.	DKFZP566G1424	0.903497	0.872118	0.84178	0.723843	GI_38093640-S
Homo sapiens hypothetical protein FLJ10211 (FLJ10211), mRNA.	FLJ10211	1.01481	1.03302	1.30992	1.24121	GI_37551909-S
Homo sapiens hypothetical protein FLJ10520 (FLJ10520), mRNA.	FLJ10520	1.16152	1.19307	1.27454	1.25988	GI_19923516-S
Homo sapiens hypothetical protein FLJ13105 (FLJ13105), mRNA.	FLJ13105	0.743513	0.988666	0.936228	0.881671	GI_42657075-S
Homo sapiens hypothetical protein FLJ20360 (FLJ20360), mRNA.	FLJ20360	0.928205	1.30067	1.34748	1.42208	GI_37620164-S
Homo sapiens hypothetical protein LOC146784 (LOC146784), mRNA.	LOC146784	0.87834	0.850313	0.784855	0.6939	GI_42661225-S
Homo sapiens hypothetical protein LOC149832 (LOC149832), mRNA.	LOC149832	1.09426	1.25701	1.0882	1.09614	GI_18592330-S
Homo sapiens hypothetical protein LOC201725 (LOC201725), mRNA.	LOC201725	1.13116	1.27762	1.30741	1.30616	GI_42656995-S
Homo sapiens hypothetical protein LOC284465 (LOC284465), mRNA.	LOC284465	1.0712	1.26126	1.2855	1.1946	GI_27477265-S
Homo sapiens hypothetical protein LOC285148 (LOC285148), mRNA.	LOC285148	0.903962	0.928917	0.87555	0.757937	GI_30149009-S
Homo sapiens hypothetical protein LOC285812 (LOC285812), mRNA.	LOC285812	1.0043	0.755836	0.707518	0.680446	GI_27498427-S
Homo sapiens KIAA0033 protein (KIAA0033), mRNA.	KIAA0033	1.12162	1.28824	1.39057	1.30157	GI_22062022-S
Homo sapiens KIAA1698 protein (KIAA1698), mRNA.	KIAA1698	1.34806	1.47244	1.43612	1.44556	GI_37541012-S
Homo sapiens KIAA1727 protein (KIAA1727), mRNA.	KIAA1727	0.863992	0.778926	0.763097	0.841662	GI_37540070-S	cell organization and biogenesis	actin binding
Homo sapiens KIAA1949 protein (KIAA1949), mRNA.	KIAA1949	1.07983	1.24865	1.46134	1.38398	GI_20555643-S
Homo sapiens LOC149576 (LOC149576), mRNA.	LOC149576	1.02603	0.81696	0.640148	0.674311	GI_27481523-S
Homo sapiens LOC154084 (LOC154084), mRNA.	LOC154084	0.911671	0.775418	0.736519	0.694692	GI_27498276-S
Homo sapiens LOC255065 (LOC255065), mRNA.	LOC255065	0.741653	0.628297	0.617241	0.745646	GI_22057342-S
Homo sapiens LOC283062 (LOC283062), mRNA.	LOC283062	0.846651	0.792209	0.776022	0.876489	GI_27499021-S
Homo sapiens LOC283204 (LOC283204), mRNA.	LOC283204	1.06694	0.934276	0.761661	0.671934	GI_30157198-S
Homo sapiens LOC283851 (LOC283851), mRNA.	LOC283851	0.828718	0.813137	0.752132	0.894903	GI_30158765-S
Homo sapiens LOC286126 (LOC286126), mRNA.	LOC286126	0.84884	0.893655	1.02024	0.778837	GI_27478776-S
Homo sapiens LOC286379 (LOC286379), mRNA.	LOC286379	0.772216	0.525543	0.555286	0.705376	GI_27482017-S
Homo sapiens LOC286470 (LOC286470), mRNA.	LOC286470	0.878197	0.977343	0.885885	0.772737	GI_27501384-S
Homo sapiens LOC375024 (LOC375024), mRNA.	LOC375024	0.938787	1.14004	1.23683	1.22529	GI_37546816-S
Homo sapiens LOC375669 (LOC375669), mRNA.	LOC375669	1.2864	1.0701	0.97295	1.2377	GI_37556011-S
Homo sapiens LOC375683 (LOC375683), mRNA.	LOC375683	1.27418	1.16087	1.09734	1.4075	GI_37555889-S
Homo sapiens LOC392620 (LOC392620), mRNA.	LOC392620	0.928043	0.84995	0.743072	0.632003	GI_41147689-S
Homo sapiens LOC400775 (LOC400775), mRNA.	LOC400775	1.23635	0.983785	1.10652	1.34409	GI_42656068-S
Homo sapiens PCTAIRE protein kinase 1 (PCTK1), transcript variant 3, mRNA.	PCTK1	1.02836	1.01572	0.666081	0.904909	GI_15011927-A
Homo sapiens pleckstrin homology domain containing, family H (with MyTH4 domain) member 1 (PLEKHH1), mRNA.	PLEKHH1	1.0984	1.56443	1.59497	1.20229	GI_42660303-S		binding	cytoskeleton
Homo sapiens RAB26, member RAS oncogene family (RAB26), mRNA.	RAB26	0.951551	0.694767	0.550857	0.436285	GI_37542174-S
Homo sapiens RW1 protein (RW1), mRNA.	RW1	1.00259	1.21186	1.22263	1.37531	GI_37539734-S
Homo sapiens similar to 60S RIBOSOMAL PROTEIN L21 (LOC377296), mRNA.	LOC377296	0.839986	0.863294	1.33756	0.754671	GI_37550226-S
Homo sapiens similar to amyotrophic lateral sclerosis 2 (juvenile) chromosome region, candidate 2; ILP-interacting protein ILPIPA (LOC378204), mRNA.	LOC378204	0.933198	1.19848	1.304	1.16672	GI_37539300-S
Homo sapiens similar to ATP synthase alpha chain, mitochondrial precursor (LOC391454), mRNA.	LOC391454	0.844465	0.780736	0.862467	0.787721	GI_41191502-S
Homo sapiens similar to ENSANGP00000004103 (LOC376939), mRNA.	LOC376939	0.654812	0.458833	0.406709	0.53676	GI_37539547-S
Homo sapiens similar to hypothetical protein FLJ35785 (LOC342167), mRNA.	LOC342167	0.910622	1.066	0.654638	1.13376	GI_37540777-S
Homo sapiens similar to KIAA0559 protein (LOC378135), mRNA.	LOC378135	0.93405	1.16669	1.44668	1.29326	GI_37539091-S
Homo sapiens similar to KIAA0874 protein (LOC347423), mRNA.	LOC347423	1.16634	0.98324	1.15247	1.29856	GI_29744402-S
Homo sapiens similar to NADH dehydrogenase subunit 5 (LOC389314), mRNA.	LOC389314	0.638451	0.765553	0.977668	0.737805	GI_41147011-S
Homo sapiens similar to ribosomal protein L17 (LOC374883), mRNA.	LOC374883	1.05101	1.23953	1.34064	1.18381	GI_37552523-S
Homo sapiens similar to RIKEN cDNA 3110023B02 (LOC339230), mRNA.	LOC339230	1.16506	1.02028	1.22031	1.25317	GI_29739145-S
Homo sapiens similar to RIKEN cDNA 4733401H18 (LOC375340), mRNA.	LOC375340	1.19346	0.819276	0.740465	0.759797	GI_37550069-S
Homo sapiens similar to synaptogyrin 2; cellugyrin (LOC283698), mRNA.	LOC283698	1.20564	0.732977	0.630475	0.73702	GI_37540765-S
Homo sapiens similar to TBP-associated factor 15 isoform 1; TAF15 RNA polymerase II, TATA box binding protein (TBP)-associated factor, 68 kD; TATA box-binding protein-associated factor 2N (RNA-binding protein 56); TATA box binding protein (TBP)-associated facto... (LOC286088), mRNA.	LOC286088	0.913593	0.797393	0.655011	0.662681	GI_37552472-S
Homo sapiens similar to Zn-alpha-2-glycoprotein precursor (LOC377544), mRNA.	LOC377544	1.25203	0.830964	0.858874	0.915889	GI_37538743-S
Homo sapiens zinc finger protein 325 (ZNF325), mRNA.	ZNF325	0.771506	0.792108	0.807709	1.13712	GI_7706464-S
Host cell factor C1 regulator 1 (XPO1 dependant)	HCFC1R1	0.905918	0.836671	0.687416	0.673647	GI_8923535-S
HSPC049 protein	HSPC049	0.961454	0.980557	0.760734	0.7405	GI_40254872-S
HSPC128 protein	HSPC128	0.853512	1.02347	1.35645	1.25049	GI_7661789-S
HSV-1 stimulation-related gene 1	HSRG1	1.2111	1.5259	1.2936	1.41524	GI_38016939-S	transport	molecular_function unknown
Hydroxyacylglutathione hydrolase	HAGH	1.18688	0.761622	0.642699	0.591911	GI_38327035-S		hydrolase activity; hydroxyacylglutathione hydrolase activity
Hydroxyacylglutathione hydrolase-like	HAGHL	1.1213	0.851364	0.533677	0.649399	GI_14150040-S		hydrolase activity
Hydroxy-delta-5-steroid dehydrogenase, 3 beta- and steroid delta-isomerase 7	HSD3B7	0.916018	0.842979	0.760143	0.594126	GI_19923620-S	C21-steroid hormone biosynthesis; bile acid biosynthesis; steroid biosynthesis	3-beta-hydroxy-delta5-steroid dehydrogenase activity; oxidoreductase activity	endoplasmic reticulum; integral to membrane
Hypothetical gene LOC92755	na	0.971302	1.05555	1.60888	1.56814	GI_37574699-S
Hypothetical gene supported by AK094309	DKFZp434N035	0.966837	0.825114	0.739344	0.705115	GI_14149994-S
Hypothetical gene supported by AK096370	na	0.845417	0.846337	0.893123	0.752439	GI_42659631-S
Hypothetical gene supported by AK123662	na	1.0226	1.16554	1.32566	1.26654	GI_42655813-S
Hypothetical gene supported by AK128780	na	0.792258	0.807918	0.978968	0.678986	GI_42660846-S
Hypothetical gene supported by AK129994	na	0.929445	0.823175	0.8551	0.579602	GI_42661033-S
Hypothetical gene supported by BC009447	MGC15887	1.67995	2.22758	2.12699	1.93185	GI_38348389-S
Hypothetical gene supported by BC014163	na	1.30777	1.20417	1.29707	1.22607	GI_42659552-S
Hypothetical gene supported by BC032064; BC041612	na	0.804611	0.933035	0.859928	0.823757	GI_42660794-S
Hypothetical gene supported by BC065704	LOC399888	0.988712	0.792283	0.539594	0.427502	GI_42659846-S
Hypothetical gene supported by BX647608	na	0.992173	1.07896	1.36381	1.55203	GI_42659614-S
Hypothetical LOC150371	na	1.02152	0.829643	0.613401	0.49551	GI_22068828-S
Hypothetical LOC388727	na	1.08599	1.00426	0.771147	0.667697	GI_41188450-S
Hypothetical LOC402617	na	0.971522	0.807709	0.558416	0.644359	GI_42658645-S
Hypothetical LOC403313	LOC403313	0.545347	0.506766	0.470496	0.579781	GI_44888828-S		hydrolase activity	integral to membrane
Hypothetical protein BC004921	LOC93349	0.993803	1.23256	1.37966	1.3505	GI_20149710-S		DNA binding	nucleus
Hypothetical protein BC008207	LOC92345	0.957603	1.22843	1.46063	1.44178	GI_19923910-S
Hypothetical protein BC009331	LOC92305	1.05557	0.706606	0.475484	0.654578	GI_19923908-S
Hypothetical protein BC011982	LOC113655	1.24127	0.678157	0.412928	0.497063	GI_19923956-S
Hypothetical protein DKFZp434D2328	LOC91526	0.803014	0.872	0.901038	0.757233	GI_24233529-S
Hypothetical protein DKFZp434K1421	DKFZP434K1421	0.944899	1.256	1.54676	1.47063	GI_14149806-S
Hypothetical protein DKFZp547B1713	DKFZp547B1713	0.998643	1.14578	1.20461	1.24656	GI_22748814-S
Hypothetical protein DKFZp761P0423	DKFZp761P0423	0.881793	0.985945	0.750436	0.683522	GI_37552665-S	protein amino acid phosphorylation	ATP binding; protein kinase activity
Hypothetical protein DKFZp761P1121	DKFZp761P1121	1.04435	0.982649	0.902373	0.804816	GI_38488711-S
Hypothetical protein DKFZp762A217	DKFZp762A217	0.923216	0.799058	0.733056	1.03899	GI_22749210-S		binding
Hypothetical protein DKFZp762E1312	DKFZp762E1312	1.11489	1.17373	1.45274	1.39394	GI_21361746-S
Hypothetical protein DKFZp762O076	DKFZp762O076	0.855679	1.37155	1.18849	1.05223	GI_24308164-S
Hypothetical protein FLJ10618	FLJ10618	1.10319	1.22392	1.37959	1.45602	GI_8922550-S	mitochondrial transport	binding; transporter activity	integral to membrane; mitochondrial inner membrane; mitochondrion
Hypothetical protein FLJ10656	P15RS	0.718197	0.678194	0.650481	0.888502	GI_21361708-S		kinase activity
Hypothetical protein FLJ10853	FLJ10853	0.854329	0.590465	0.468401	0.597376	GI_8922717-S
Hypothetical protein FLJ10925	FLJ10925	0.946838	0.770514	0.702368	0.970649	GI_34222158-S
Hypothetical protein FLJ11011	FLJ11011	0.799364	0.70928	0.738529	0.739155	GI_8922821-S	regulation of transcription, DNA-dependent; ubiquitin cycle	transcription factor activity; ubiquitin conjugating enzyme activity	nucleus
Hypothetical protein FLJ11259	FLJ11259	1.20714	1.34377	1.2891	1.30331	GI_8922957-S
Hypothetical protein FLJ11280	FLJ11280	0.864847	0.936693	0.691479	0.656029	GI_31377840-S
Hypothetical protein FLJ11286	FLJ11286	1.29943	1.51119	1.5518	1.55919	GI_8922978-S
Hypothetical protein FLJ12666	FLJ12666	0.859747	0.677406	0.761875	1.01732	GI_13375790-S
Hypothetical protein FLJ12671	FLJ12671	1.23747	1.16855	1.32284	1.36502	GI_13569959-S		exonuclease activity; hydrolase activity	nucleus
Hypothetical protein FLJ12953 similar to Mus musculus D3Mm3e	FLJ12953	0.993409	0.604732	0.444898	0.455875	GI_31982913-S
Hypothetical protein FLJ13391	FLJ13391	0.900951	0.887128	0.805499	0.724309	GI_14149864-S
Hypothetical protein FLJ14466	FLJ14466	1.11777	1.21551	1.2894	1.391	GI_38016942-S
Hypothetical protein FLJ14981	FLJ14981	1.08964	0.748976	0.598632	0.573775	GI_31542698-S	regulation of transcription, DNA-dependent	transcription factor activity	nucleus
Hypothetical protein FLJ20010	FLJ20010	0.897945	0.823222	0.52242	0.588464	GI_9506646-S
Hypothetical protein FLJ20280	FLJ20280	1.32361	1.44398	1.24032	1.17145	GI_8923256-S
Hypothetical protein FLJ20487	FLJ20487	1.21164	1.23404	1.13092	1.116	GI_8923449-S
Hypothetical protein FLJ20557	FLJ20557	1.15318	1.19324	1.12786	1.30896	GI_33859677-S	regulation of transcription, DNA-dependent	DNA binding; zinc ion binding	nucleus
Hypothetical protein FLJ20558	FLJ20558	0.993802	1.24989	1.2378	1.17813	GI_8923527-S
Hypothetical protein FLJ20618	FLJ20618	0.745114	0.664383	0.609197	0.722496	GI_31542714-S
Hypothetical protein FLJ20920	FLJ20920	0.859652	0.958413	0.819387	0.742228	GI_31542719-S	fatty acid metabolism; lipid metabolism	catalytic activity
Hypothetical protein FLJ21128	FLJ21128	0.952341	1.26071	1.1128	1.27718	GI_19923612-S		molecular_function unknown
Hypothetical protein FLJ22104	FLJ22104	0.685307	0.763606	0.73091	0.879174	GI_31377710-S
Hypothetical protein FLJ22170	FLJ22170	0.846875	0.836221	0.62791	0.732688	GI_13376664-S
Hypothetical protein FLJ22318	FLJ22318	1.17845	0.721672	0.570889	0.78116	GI_34147687-S
Hypothetical protein FLJ22494	FLJ22494	0.946975	0.795537	0.722109	0.707678	GI_40254968-S		hydrolase activity
Hypothetical protein FLJ22679	FLJ22679	0.911529	0.70361	0.647789	0.731045	GI_14149929-S
Hypothetical protein FLJ23548	FLJ23548	1.03491	1.30101	1.36196	1.30885	GI_40254961-S	metabolism	hydrolase activity; sulfuric ester hydrolase activity
Hypothetical protein FLJ31842	FLJ31842	0.827821	0.877718	0.807641	0.907091	GI_22749022-S			integral to membrane
Hypothetical protein FLJ34969	FLJ34969	0.945833	1.066	1.26702	1.06458	GI_32698776-S
Hypothetical protein FLJ37970	FLJ37970	1.03403	0.821613	0.638728	0.528389	GI_40795670-S	regulation of transcription, DNA-dependent	transcription factor activity
Hypothetical protein FLJ38736	FLJ38736	0.893736	0.980683	0.767125	0.718049	GI_33300656-S
Hypothetical protein FLJ38944	FLJ38944	0.835021	0.921617	0.849071	0.778081	GI_24308367-S
Hypothetical protein FLJ39485	FLJ39485	0.867177	0.943172	0.756384	0.70498	GI_31341799-S
Hypothetical protein FLJ90396	FLJ90396	1.24129	1.14005	1.20502	1.14407	GI_23503286-S	regulation of transcription, DNA-dependent	DNA binding; zinc ion binding	nucleus
Hypothetical protein FLJ90430	FLJ90430	1.05574	1.3204	1.54078	1.26824	GI_31341703-S		nucleic acid binding; zinc ion binding	nucleus
Hypothetical protein FLJ90709	FLJ90709	1.08755	1.4147	1.43531	1.40045	GI_27735148-S	amino acid transport	amino acid-polyamine transporter activity	integral to membrane
Hypothetical protein from clone 643	LOC57228	1.03202	1.11246	1.49729	1.57101	GI_19923828-S
Hypothetical protein H41	H41	1.29969	1.36573	1.38053	1.27946	GI_24475997-S	cell proliferation	molecular_function unknown	cellular_component unknown
Hypothetical protein LOC132321	LOC132321	0.820621	0.876873	0.688595	0.845458	GI_27735074-S
Hypothetical protein LOC146481	LOC146481	1.13209	0.900733	0.576327	0.641994	GI_42660894-S
Hypothetical protein LOC203547	LOC203547	0.530215	0.293929	0.292991	0.640775	GI_42662641-S
Hypothetical protein LOC283130	LOC283130	0.988759	0.88373	0.726575	0.617731	GI_32698941-S	transport	binding; transporter activity	inner membrane; integral to membrane; mitochondrial inner membrane; mitochondrion
Hypothetical protein LOC283507	SLC25A15	1.20574	1.22398	1.34279	1.36708	GI_7657584-S	amino acid metabolism; mitochondrial ornithine transport; urea cycle	L-ornithine transporter activity; binding	integral to membrane; mitochondrial inner membrane; mitochondrion
Hypothetical protein LOC283849	LOC283849	0.899034	0.820823	0.693941	0.823049	GI_31341844-S
Hypothetical protein LOC283852	CYB5-M	1.32632	1.58736	1.54073	1.43278	GI_13385593-S	electron transport		integral to membrane; mitochondrion; outer membrane
Hypothetical protein LOC286148	LOC286148	0.754958	0.874594	0.875775	1.24886	GI_32401442-S
Hypothetical protein LOC339229	LOC339229	1.22845	1.11145	1.19597	1.32919	GI_42661280-S
Hypothetical protein LOC90529	LOC90529	1.07066	1.2676	1.07053	1.29948	GI_31342415-S
Hypothetical protein MGC10820	MGC10820	1.0021	0.968363	0.707124	0.651851	GI_14249191-S
Hypothetical protein MGC11266	MGC11266	1.26063	1.30763	1.24707	1.35896	GI_13236564-S
Hypothetical protein MGC1203	MGC1203	0.928733	0.880599	0.726875	0.787921	GI_34147365-S
Hypothetical protein MGC13045	MGC13045	0.926076	0.837243	0.691674	0.668813	GI_14150136-S
Hypothetical protein MGC14141	MGC14141	1.04975	0.770825	0.65704	0.673848	GI_39725661-S
Hypothetical protein MGC20262	MGC20262	1.04946	0.898861	0.654018	0.561915	GI_34303930-S
Hypothetical protein MGC24665	MGC24665	1.57898	2.12852	1.88745	1.51237	GI_24308244-S
Hypothetical protein MGC2494	MGC2494	1.17849	0.734527	0.63559	0.581172	GI_13027599-S
Hypothetical protein MGC24975	MGC24975	1.04049	0.706991	0.576247	0.831818	GI_23503298-S
Hypothetical protein MGC25181	MGC25181	1.0359	0.87324	0.767242	0.754041	GI_40255138-S	electron transport; lipid biosynthesis; lipid catabolism	calcium ion binding; phospholipase A2 activity	integral to membrane
Hypothetical protein MGC26694	MGC26694	0.921412	0.823205	0.653775	0.615767	GI_29742698-S	transport	binding	integral to membrane; mitochondrial inner membrane; mitochondrion
Hypothetical protein MGC2714	MGC2714	1.07111	1.25702	1.36561	1.25999	GI_34147410-S
Hypothetical protein MGC2747	MGC2747	1.05271	1.22862	1.53715	1.39016	GI_34147357-S
Hypothetical protein MGC29784	MGC29784	0.959875	0.691701	0.42563	0.608462	GI_27734886-S	RNA processing	RNA binding; pseudouridine synthase activity
Hypothetical protein MGC29814	MGC29814	1.21584	1.37146	1.73156	1.42147	GI_34222379-S
Hypothetical protein MGC29875	MGC29875	1.11342	1.11446	1.16574	1.38207	GI_29648320-S
Hypothetical protein MGC3101	MGC3101	1.05083	0.927042	0.875728	0.729289	GI_34147354-S		protein binding	cytoplasm
Hypothetical protein MGC3113	MGC3113	0.792301	0.749611	0.61939	0.716446	GI_13128985-S
Hypothetical protein MGC3121	MGC3121	0.966659	0.775125	0.824978	0.868448	GI_31543177-S
Hypothetical protein MGC3234	MGC3234	0.971401	1.37767	1.35255	1.18051	GI_24431993-S	metabolism	hydrolase activity
Hypothetical protein MGC35048	MGC35048	0.930181	1.10354	1.41706	1.1874	GI_23397455-S
Hypothetical protein MGC39389	FLJ32384	0.99163	0.911675	0.718082	0.765853	GI_21389406-S
Hypothetical protein MGC40499	MGC40499	0.965517	0.869079	0.751771	0.756222	GI_22749478-S
Hypothetical protein MGC4268	MGC4268	0.673778	0.556543	0.550695	0.703755	GI_42544150-S
Hypothetical protein MGC45441	MGC45441	0.910973	0.798451	0.717139	0.691995	GI_22749046-S
Hypothetical protein MGC4825	MGC4825	1.24674	1.4455	1.56461	1.47623	GI_34147363-S
Hypothetical protein MGC48972	MGC48972	1.29284	1.3325	1.48949	1.17791	GI_27735046-S		zinc ion binding
Hypothetical protein MGC50844	MGC50844	0.870614	0.709532	0.538581	0.554004	GI_31341698-S			integral to membrane
Hypothetical protein MGC5178	MGC5178	1.16728	0.624746	0.469525	0.646434	GI_30089943-I	DNA repair	nuclease activity	intracellular
Hypothetical protein MGC5242	MGC5242	0.649738	0.561986	0.53658	0.904214	GI_13162284-S
Hypothetical protein MGC5576	MGC5576	0.868704	0.89205	0.761846	0.748072	GI_37059724-S
Hypothetical protein MGC955	MGC955	1.1272	0.819766	0.797085	0.85607	GI_13129101-S
IlvB (bacterial acetolactate synthase)-like	ILVBL	1.09175	0.956669	0.640707	0.678378	GI_29171690-I	branched chain family amino acid biosynthesis	acetolactate synthase activity; lyase activity	cellular_component unknown
Immediate early response 2	IER2	1.17517	1.24444	1.51394	1.45059	GI_4758313-S
Immediate early response 3	IER3	1.20933	0.882116	1.20346	1.41089	GI_16554595-A	anti-apoptosis; morphogenesis	molecular_function unknown	integral to membrane
Immunoglobulin superfamily, member 11	IGSF11	0.808204	0.769773	0.565897	0.693041	GI_22749122-S
Immunoglobulin superfamily, member 4	IGSF4	0.983908	1.34988	1.58231	1.3207	GI_22095346-S
Inhibitor of DNA binding 2, dominant negative helix-loop-helix protein	ID2	0.804634	0.779702	0.5951	0.593996	GI_33946335-S	development		nucleus
Inositol(myo)-1(or 4)-monophosphatase 2	IMPA2	1.09408	1.2372	1.14467	0.986525	GI_7657235-S	phosphate metabolism; signal transduction	hydrolase activity; inositol-1(or 4)-monophosphatase activity; magnesium ion binding
Integrin beta 1 binding protein 1	ITGB1BP1	0.605549	0.596924	0.573063	0.854989	GI_20143949-A	cell-matrix adhesion; protein kinase cascade	protein C-terminus binding	membrane
Integrin, alpha 1	PELO	1.12519	1.12568	1.2948	1.22805	GI_31880782-S	protein biosynthesis		nucleus
Integrin, alpha 2 (CD49B, alpha 2 subunit of VLA-2 receptor)	ITGA2	0.889744	0.760305	0.682899	0.79226	GI_6006008-S	blood coagulation; cell-matrix adhesion; integrin-mediated signaling pathway; organogenesis	collagen binding; magnesium ion binding; receptor activity	integral to membrane; integrin complex; plasma membrane
Integrin, alpha 5 (fibronectin receptor, alpha polypeptide)	ITGA5	1.19518	1.10609	1.23885	1.40297	GI_4504750-S	cell-matrix adhesion; integrin-mediated signaling pathway	protein binding; receptor activity	integral to membrane; integrin complex
Integrin, beta 1 (fibronectin receptor, beta polypeptide, antigen CD29 includes MDF2, MSK12)	ITGB1	1.05889	1.74542	1.9584	1.6793	GI_19743812-I	cell-matrix adhesion; cellular defense response; homophilic cell adhesion; integrin-mediated signaling pathway	protein binding; protein heterodimerization activity; receptor activity	integral to membrane; integrin complex
Integrin, beta 1 (fibronectin receptor, beta polypeptide, antigen CD29 includes MDF2, MSK12)	ITGB1	1.12732	1.84991	2.11753	2.03489	GI_19743818-A	cell-matrix adhesion; cellular defense response; homophilic cell adhesion; integrin-mediated signaling pathway	protein binding; protein heterodimerization activity; receptor activity	integral to membrane; integrin complex
Interferon regulatory factor 7	IRF7	1.01149	0.70906	0.484721	0.761919	GI_4809285-A	inflammatory response; negative regulation of transcription from Pol II promoter; passive viral induction of host immune response; regulation of transcription, DNA-dependent; response to DNA damage stimulus; response to virus; transcription initiation from Pol II promoter	specific RNA polymerase II transcription factor activity	cytoplasm; nucleus
Interferon stimulated gene 20kDa	ISG20	1.11025	0.696909	0.594079	0.583072	GI_34147571-S		RNA binding; exonuclease activity; exoribonuclease II activity; hydrolase activity; manganese ion binding	nucleus
Interferon, alpha-inducible protein (clone IFI-15K)	G1P2	1.06407	0.839247	0.583248	0.608795	GI_4826773-S	cell-cell signaling; immune response; protein modification	protein binding	cytoplasm; extracellular space
Interferon-induced protein 44	IFI44	1.10525	1.35542	1.13208	1.00839	GI_21361309-S	response to virus		cytoplasm
Interferon-induced protein with tetratricopeptide repeats 1	IFIT1	0.978431	0.877589	0.525776	0.737259	GI_4504584-S	immune response	binding	cytoplasm
Interferon-induced protein with tetratricopeptide repeats 2	IFIT2	0.975726	1.01018	0.967228	0.819042	GI_34222091-S	immune response	binding	cellular_component unknown
Interferon-stimulated transcription factor 3, gamma 48kDa	ISGF3G	0.988709	0.980602	0.644293	0.886076	GI_25282406-S	cell surface receptor linked signal transduction; immune response; protein ubiquitination; regulation of transcription, DNA-dependent; transcription from Pol II promoter	transcription factor activity; ubiquitin-protein ligase activity; zinc ion binding	cytoplasm; nucleus; ubiquitin ligase complex
Interleukin 17 receptor C	IL17RC	0.838968	0.842944	0.578017	0.64895	GI_24430200-A		receptor activity
Interleukin 18 (interferon-gamma-inducing factor)	IL18	0.801482	0.850748	0.933461	0.804066	GI_27502389-S	T-helper 2 type immune response; angiogenesis; cell-cell signaling; chemokine biosynthesis; granulocyte macrophage colony-stimulating factor biosynthesis; induction of apoptosis via death domain receptors; interferon-gamma biosynthesis; interleukin-13 biosynthesis; interleukin-2 biosynthesis; positive regulation of activated T-cell proliferation; regulation of cell adhesion; sleep	interleukin-1 receptor binding; signal transducer activity	extracellular region
Interleukin 7 receptor	IL7R	0.984083	1.20147	1.12104	1.50735	GI_28610150-S	antimicrobial humoral response (sensu Vertebrata); cell surface receptor linked signal transduction; immune response; regulation of DNA recombination	antigen binding; hematopoietin/interferon-class (D200-domain) cytokine receptor activity; interleukin-7 receptor activity	integral to membrane
Interleukin 8	IL8	1.13473	1.19937	1.37293	1.66643	GI_28610153-S	G-protein coupled receptor protein signaling pathway; angiogenesis; calcium-mediated signaling; cell cycle arrest; cell motility; cell-cell signaling; chemotaxis; induction of positive chemotaxis; intracellular signaling cascade; negative regulation of cell proliferation; neutrophil activation; neutrophil chemotaxis; regulation of cell adhesion; regulation of retroviral genome replication	chemokine activity; interleukin-8 receptor binding; protein binding	extracellular space; soluble fraction
Intracisternal A particle-promoted polypeptide	IPP	0.807252	0.771967	0.786423	0.903605	GI_5174472-S		actin binding; protein binding	actin cytoskeleton
IQ motif containing GTPase activating protein 1	IQGAP1	1.09269	1.35052	1.32936	1.21589	GI_32261305-S	signal transduction; small GTPase mediated signal transduction	GTPase inhibitor activity; Ras GTPase activator activity; calmodulin binding	actin filament
Ischemia/reperfusion inducible protein	FLJ23476	1.99073	1.76973	1.81437	2.03041	GI_31088867-S		molecular_function unknown
Jerky homolog (mouse)	JRK	1.00465	1.12854	1.27193	1.31237	GI_22208998-S	biological_process unknown	DNA binding	nucleus
Jumonji, AT rich interactive domain 2	JARID2	1.48045	1.75985	2.14062	1.94159	GI_11863151-S	central nervous system development	DNA binding	nucleus
Karyopherin alpha 1 (importin alpha 5)	KPNA1	0.951282	1.10462	1.50014	1.40263	GI_4504894-S	NLS-bearing substrate-nucleus import; intracellular protein transport; regulation of DNA recombination	nuclear localization sequence binding; protein binding; protein transporter activity	cytoplasm; nuclear pore; nucleus
Kelch repeat and BTB (POZ) domain containing 2	KBTBD2	1.10837	1.14428	1.33418	1.09098	GI_45120110-S		protein binding
Kelch-like 15 (Drosophila)	KLHL15	1.14496	1.11343	1.13195	1.24531	GI_37546381-S		protein binding
Kelch-like 8 (Drosophila)	KLHL8	1.17417	1.09839	1.26014	1.13455	GI_34101267-S		protein binding
Kelch-like 9 (Drosophila)	KLHL9	0.853798	0.861072	0.750539	0.661581	GI_24308180-S		protein binding
KIAA0157	KIAA0157	1.09923	1.24611	1.37702	1.22488	GI_20127649-S
KIAA0226	KIAA0226	1.41246	1.59109	1.37433	1.31728	GI_37550254-S
KIAA0265 protein	KIAA0265	1.00904	1.34775	1.19044	1.37933	GI_44917618-S
KIAA0276 protein	KIAA0276	1.10893	1.46469	1.54055	1.40103	GI_32698693-S
KIAA0329	KIAA0329	0.99432	1.32519	1.30684	1.11807	GI_7662057-S
KIAA0446 gene product	KIAA0446	0.939777	0.871984	0.766493	0.621158	GI_45237192-S	transport	binding; transporter activity	integral to membrane; mitochondrial inner membrane
KIAA0663 gene product	KIAA0663	1.06892	1.36066	1.43201	1.41265	GI_7662231-S		nucleic acid binding
KIAA0767 protein	KIAA0767	0.927569	0.788529	0.614093	0.661736	GI_18594428-S	carbon utilization by fixation of carbon dioxide	ribulose-bisphosphate carboxylase activity	ribulose bisphosphate carboxylase complex (sensu Magnoliophyta)
KIAA0877 protein	KIAA0877	1.19554	1.46389	1.65714	1.48476	GI_41222100-S
KIAA1698 protein	KIAA1698	1.38623	1.34655	1.29622	1.38683	GI_44771200-S
KIAA1702 protein	ZNF451	1.11968	1.46074	1.69512	1.40185	GI_20127147-S	phosphoenolpyruvate-dependent sugar phosphotransferase system; regulation of transcription, DNA-dependent	DNA binding; sugar porter activity; zinc ion binding	nucleus
KIAA1737	KIAA1737	0.935152	1.02817	0.840266	0.806259	GI_32307174-S
KIAA1836 protein	KIAA1836	1.28404	1.2023	1.25338	1.21031	GI_37547065-S
Kidney predominant protein NCU-G1	MGC31963	1.12901	1.25827	0.881315	0.845863	GI_24307870-S
Kinesin family member 1B	KIF1B	1.13842	1.0414	1.20997	1.28762	GI_41393558-I	anterograde axon cargo transport; embryonic development; microtubule-based movement; nerve-nerve synaptic transmission; neuromuscular synaptic transmission	ATP binding; ATPase activity; kinesin binding; microtubule binding; microtubule motor activity; protein binding	cytoplasmic vesicle membrane; microtubule associated complex; mitochondrion
Kruppel-like factor 4 (gut)	KLF4	0.94702	1.2343	1.82675	1.44429	GI_34916057-S	mesoderm cell fate determination; negative regulation of cell proliferation; negative regulation of transcription, DNA-dependent	nucleic acid binding; transcription factor activity; transcriptional activator activity; transcriptional repressor activity; zinc ion binding	nucleus
Ksp37 protein	KSP37	0.917756	0.815355	0.490774	0.380796	GI_31543022-S
Kynureninase (L-kynurenine hydrolase)	KYNU	0.946098	1.28819	1.74105	1.83968	GI_4504936-S	NAD biosynthesis; tryptophan catabolism	kynureninase activity; peptidase activity; pyridoxal phosphate binding	cytoplasm
Lamin B1	LMNB1	1.71011	1.98605	1.87696	2.01254	GI_27436949-S		structural molecule activity	lamin filament; nucleus
Laminin, alpha 5	LAMA5	0.948542	0.934154	0.621694	0.617274	GI_21264601-S	cell adhesion; regulation of cell adhesion; regulation of cell migration; regulation of embryonic development	protein binding; receptor binding; structural molecule activity	basal lamina; laminin-1
Laminin, gamma 1 (formerly LAMB2)	LAMC1	2.02616	2.93193	2.8076	2.16646	GI_9845497-S	cell adhesion; endoderm development; protein complex assembly	protein binding; structural molecule activity	basement membrane
Leptin receptor	LEPR	1.32242	1.52752	1.54876	1.49008	GI_41327153-S	biological_process unknown	molecular_function unknown	integral to plasma membrane
Leptin receptor overlapping transcript-like 1	LEPROTL1	1.12696	1.39797	1.40186	1.22579	GI_7662509-S			integral to membrane
Leucine proline-enriched proteoglycan (leprecan) 1	LEPRE1	1.07492	0.998703	0.817021	0.974257	GI_21361917-S	apoptosis; negative regulation of cell proliferation; protein metabolism	binding; oxidoreductase activity; oxidoreductase activity, acting on paired donors, with incorporation or reduction of molecular oxygen, 2-oxoglutarate as one donor, and incorporation of one atom each of oxygen into both donors; oxidoreductase activity, acting on single donors with incorporation of molecular oxygen, incorporation of two atoms of oxygen	cellular_component unknown
Leucine rich repeat (in FLII) interacting protein 2	LRRFIP2	1.18759	1.3153	1.39399	1.39444	GI_8923223-I	biological_process unknown	LRR domain binding	cellular_component unknown
Leucine zipper domain protein	FLJ22386	1.0598	0.753781	0.715912	0.66901	GI_13375778-S
Leucine zipper transcription factor-like 1	LZTFL1	0.840065	1.17813	1.38118	1.15936	GI_9966792-S
Leukotriene A4 hydrolase	LTA4H	0.862164	1.01632	0.929167	0.770697	GI_4505028-S	inflammatory response; leukotriene biosynthesis; proteolysis and peptidolysis	epoxide hydrolase activity; membrane alanyl aminopeptidase activity; metallopeptidase activity; zinc ion binding
Likely ortholog of mouse gene rich cluster, C9 gene	GRCC9	1.03399	0.667739	0.542811	0.806246	GI_14249177-S	intracellular signaling cascade	molecular_function unknown	cellular_component unknown
Likely ortholog of mouse hypoxia induced gene 1	HIG1	0.687587	0.626343	0.580262	0.671325	GI_7661619-S
Likely ortholog of mouse monocyte macrophage 19	MMRP19	1.20768	1.31296	1.4229	1.36839	GI_7705723-S
LIM and senescent cell antigen-like domains 1	LIMS1	1.23753	1.52276	1.49206	1.62884	GI_13518025-S	cell aging	zinc ion binding
LIM domain kinase 2	LIMK2	0.968073	0.82554	0.720484	0.764494	GI_8051619-A	protein amino acid phosphorylation	ATP binding; protein binding; protein serine/threonine kinase activity; protein-tyrosine kinase activity; transferase activity; zinc ion binding	cytoplasm; nucleus
Liver-specific bHLH-Zip transcription factor	LISCH7	1.16758	1.16808	1.65904	1.39405	GI_45505162-A
LY6/PLAUR domain containing 1	LYPDC1	1.06565	0.832957	0.717828	0.754199	GI_40255056-S
Lymphocyte adaptor protein	LNK	1.12713	1.42116	1.6931	1.60426	GI_4885454-S	intracellular signaling cascade
Lysosomal associated protein transmembrane 4 beta	LAPTM4B	0.902903	0.652445	0.53452	0.787585	GI_30409981-S			integral to membrane
Lysosomal-associated membrane protein 2	LAMP2	1.20849	2.0115	1.79282	1.71959	GI_7669502-I			integral to plasma membrane; lysosomal membrane
Maba1	KIAA1324	1.24565	1.15669	1.33052	1.08437	GI_38569481-S
Major histocompatibility complex, class II, DP alpha 1	HLA-DPA1	1.01291	0.923111	0.785743	0.650084	GI_24797073-S	antigen presentation, exogenous antigen; antigen processing, exogenous antigen via MHC class II; immune response	MHC class II receptor activity	integral to plasma membrane
Mak3 homolog (S. cerevisiae)	MAK3	1.08013	1.23164	1.40589	1.54708	GI_13376734-S		N-acetyltransferase activity
Makorin, ring finger protein, 1	MKRN1	1.48305	2.17549	2.16642	1.67044	GI_21359891-S	protein ubiquitination	nucleic acid binding; ubiquitin-protein ligase activity; zinc ion binding	ubiquitin ligase complex
Malate dehydrogenase 1, NAD (soluble)	MDH1	0.920357	0.833917	0.700427	0.743891	GI_21735619-S	glycolysis; malate metabolism; tricarboxylic acid cycle	L-lactate dehydrogenase activity; L-malate dehydrogenase activity; malic enzyme activity; oxidoreductase activity	cytosol
Malic enzyme 2, NAD(+)-dependent, mitochondrial	ME2	1.06726	1.4896	1.51701	1.55906	GI_13376994-S	malate metabolism; pyruvate metabolism	electron transporter activity; malate dehydrogenase (decarboxylating) activity; malate dehydrogenase (oxaloacetate-decarboxylating) activity; oxidoreductase activity	mitochondrion
Malonyl-CoA decarboxylase	MLYCD	1.00355	0.957961	0.68765	0.673242	GI_6912497-S	acetyl-CoA metabolism; acyl-CoA metabolism; fatty acid biosynthesis	lyase activity; malonyl-CoA decarboxylase activity; methylmalonyl-CoA decarboxylase activity	mitochondrion; peroxisome
Maltase-glucoamylase (alpha-glucosidase)	MGAM	0.81782	0.998909	0.587718	0.526759	GI_4758711-S	carbohydrate metabolism; starch catabolism	alpha-glucosidase activity; glucan 1,4-alpha-glucosidase activity; hydrolase activity, hydrolyzing O-glycosyl compounds	integral to membrane
Mannosidase, alpha, class 2A, member 2	MAN2A2	1.11541	0.829314	0.63889	0.65937	GI_5540099-S	carbohydrate metabolism	alpha-mannosidase activity; hydrolase activity, acting on glycosyl bonds; mannosyl-oligosaccharide 1,3-1,6-alpha-mannosidase activity	Golgi membrane; integral to membrane
Mannosyl (alpha-1,3-)-glycoprotein beta-1,2-N-acetylglucosaminyltransferase	MGAT1	1.23543	1.21735	1.32296	1.33549	GI_6031182-S	N-linked glycosylation; aminoglycan biosynthesis; carbohydrate metabolism	alpha-1,3-mannosylglycoprotein 2-beta-N-acetylglucosaminyltransferase activity; transferase activity, transferring glycosyl groups	Golgi membrane; integral to membrane
MAP/microtubule affinity-regulating kinase 3	MARK3	1.22296	1.47033	1.57438	1.47649	GI_23346413-S	protein amino acid phosphorylation	ATP binding; protein serine/threonine kinase activity; protein-tyrosine kinase activity; transferase activity
MARVEL domain containing 1	MARVELD1	1.01067	1.46997	1.19148	1.14418	GI_13899343-S			integral to membrane
Mastermind-like 1 (Drosophila)	MAML1	1.22972	1.22923	1.14086	1.34972	GI_41350321-S
Matrix Gla protein	MGP	0.925033	0.835962	0.717736	0.45737	GI_4505178-S	cartilage condensation; ossification; perception of sound; regulation of bone mineralization	calcium ion binding; extracellular matrix structural constituent; structural constituent of bone	extracellular matrix (sensu Metazoa)
Matrix metalloproteinase 1 (interstitial collagenase)	MMP1	0.985059	1.23957	1.83592	2.48667	GI_13027798-S	collagen catabolism	calcium ion binding; hydrolase activity; interstitial collagenase activity; zinc ion binding	extracellular matrix (sensu Metazoa); extracellular space
Matrix metalloproteinase 3 (stromelysin 1, progelatinase)	MMP3	0.966767	1.26648	1.74753	1.69437	GI_13027803-S	collagen catabolism	calcium ion binding; hydrolase activity; stromelysin 1 activity; zinc ion binding	extracellular matrix (sensu Metazoa); extracellular space
MAX dimerization protein 4	MXD4	1.08365	1.49144	1.31078	0.887278	GI_10947033-S	negative regulation of cell proliferation; negative regulation of transcription from Pol II promoter; regulation of transcription, DNA-dependent	DNA binding; protein binding; transcription corepressor activity	nucleus
MCM7 minichromosome maintenance deficient 7 (S. cerevisiae)	MCM7	0.970447	1.22301	1.21101	1.30559	GI_33469967-A	DNA replication; DNA replication initiation; cell cycle; regulation of transcription, DNA-dependent	ATP binding; DNA binding; DNA-dependent ATPase activity; nucleoside-triphosphatase activity; nucleotide binding	chromatin; nucleus
Mediator of DNA damage checkpoint 1	MDC1	0.751595	0.807834	0.886491	1.13773	GI_7661965-S			intracellular
MEGF10 protein	MEGF10	0.619599	0.578519	0.514694	0.6945	GI_14192942-S		structural molecule activity
Meis1, myeloid ecotropic viral integration site 1 homolog (mouse)	MEIS1	1.16666	1.6371	1.41013	1.19834	GI_45006902-S	regulation of transcription, DNA-dependent	RNA polymerase II transcription factor activity	nucleus
Melanoma antigen family F, 1	MAGEF1	1.08902	0.89373	0.730044	0.800226	GI_34335240-S
Membrane protein, palmitoylated 2 (MAGUK p55 subfamily member 2)	MPP2	0.790076	0.911161	0.710602	0.794886	GI_18765724-S	protein complex assembly; signal transduction	guanylate kinase activity; protein binding	integral to plasma membrane; membrane fraction
Membrane-associated ring finger (C3HC4) 2	MARCH-II	1.02734	0.777177	0.623034	0.510262	GI_31543081-S	protein ubiquitination	ubiquitin-protein ligase activity; zinc ion binding	integral to membrane; ubiquitin ligase complex
Mesoderm development candidate 2	MESDC2	0.7883	0.710613	0.713606	0.816784	GI_42660520-S	mesoderm development	molecular_function unknown	cellular_component unknown
Meteorin, glial cell differentiation regulator	METRN	1.01356	0.777753	0.716638	0.67439	GI_34147349-S	neurogenesis
Methionyl aminopeptidase 2	METAP2	0.986985	1.21245	1.43109	1.36996	GI_27597083-S	protein modification; proteolysis and peptidolysis; regulation of translation	hydrolase activity; methionyl aminopeptidase activity
Methylmalonyl CoA epimerase	MCEE	1.06301	1.42032	1.59156	1.22394	GI_21314761-S	L-methylmalonyl-CoA metabolism	isomerase activity; methylmalonyl-CoA epimerase activity	mitochondrion
Methylmalonyl Coenzyme A mutase	MUT	1.00812	0.98048	0.785901	0.79734	GI_4557766-S	metabolism	cobalt ion binding; isomerase activity; methylmalonyl-CoA mutase activity	mitochondrion
Microfibrillar-associated protein 3	MFAP3	0.959529	0.798169	0.945399	1.08423	GI_21314642-S		extracellular matrix structural constituent	extracellular matrix (sensu Metazoa); integral to membrane
Microphthalmia-associated transcription factor	MITF	0.993324	0.932124	0.795238	0.809748	GI_38156696-A	development; melanocyte differentiation; perception of sound; regulation of transcription, DNA-dependent	DNA binding; transcriptional activator activity	nucleus
Microtubule-associated protein 1B	MAP1B	0.988479	0.636921	0.689083	0.724813	GI_14165455-A	muscle development	structural constituent of muscle; structural molecule activity	microtubule associated complex
Microtubule-associated protein, RP/EB family, member 1	MAPRE1	1.0794	1.3825	1.31404	1.62254	GI_6912493-S	cell proliferation; regulation of cell cycle	microtubule binding; protein C-terminus binding
Mitochondrial ribosomal protein L10	MRPL10	0.805605	0.513051	0.509407	0.760469	GI_22547113-A		structural constituent of ribosome
Mitochondrial ribosomal protein L35	MRPL35	0.777183	0.739928	0.641815	0.728646	GI_22035591-I
Mitochondrial ribosomal protein L47	MRPL47	0.71483	0.750497	0.848344	0.852285	GI_29826286-I	protein biosynthesis	structural constituent of ribosome	mitochondrial ribosome; mitochondrion
Mitochondrial ribosomal protein S6	MRPS6	1.06165	1.16936	1.35633	1.27239	GI_34304325-S	protein biosynthesis	structural constituent of ribosome	intracellular; mitochondrion; small ribosomal subunit
Mitochondrial solute carrier protein	MSCP	1.25991	1.19481	1.25198	1.34881	GI_7706149-A	transport	binding	inner membrane; integral to membrane; mitochondrion
Mitogen-activated protein kinase 6	MAPK6	0.801162	0.547736	0.558544	0.938871	GI_16306569-S	cell cycle; protein amino acid phosphorylation; signal transduction	ATP binding; MAP kinase activity; protein serine/threonine kinase activity; transferase activity
Mitogen-activated protein kinase 8 interacting protein 2	MAPK8IP2	0.945187	0.809432	0.586317	0.613695	GI_21237774-A	positive regulation of anti-apoptosis; regulation of JNK cascade; vesicle-mediated transport	MAP-kinase scaffold activity; beta-amyloid binding; kinesin binding; protein kinase binding	cytoplasm
Mitogen-activated protein kinase kinase 6	MAP2K6	0.755961	0.815843	0.71391	0.698415	GI_14589899-I	DNA damage induced protein phosphorylation; cell cycle arrest; protein amino acid phosphorylation; signal transduction	ATP binding; MAP kinase kinase activity; protein serine/threonine kinase activity; protein-tyrosine kinase activity; transferase activity
Mitogen-activated protein kinase kinase kinase 12	MAP3K12	0.919237	0.84805	0.803405	0.694571	GI_21735551-S	JNK cascade; protein amino acid phosphorylation; protein kinase cascade	ATP binding; magnesium ion binding; protein serine/threonine kinase activity; protein-tyrosine kinase activity; transferase activity	cytoplasm; plasma membrane
Mitogen-activated protein kinase kinase kinase 3	MAP3K3	1.484	1.64016	1.75967	1.65266	GI_42794764-A	MAPKKK cascade; positive regulation of I-kappaB kinase/NF-kappaB cascade; protein amino acid phosphorylation	ATP binding; MAP kinase kinase kinase activity; magnesium ion binding; protein serine/threonine kinase activity; signal transducer activity; transferase activity
Mitogen-activated protein kinase kinase kinase 4	MAP3K4	1.16033	1.57908	1.45889	1.478	GI_6031179-A	JNK cascade; activation of MAPKK; protein amino acid phosphorylation; response to stress	ATP binding; MAP kinase kinase kinase activity; magnesium ion binding; protein serine/threonine kinase activity; protein-tyrosine kinase activity; transferase activity
Mitogen-activated protein kinase kinase kinase kinase 2	MAP4K2	1.0206	0.752929	0.440293	0.518232	GI_22035599-S	JNK cascade; hemocyte development; immune response; protein amino acid phosphorylation; protein kinase cascade; response to stress; vesicle targeting	ATP binding; protein serine/threonine kinase activity; small GTPase regulatory/interacting protein activity; transferase activity	Golgi membrane; soluble fraction
Mitogen-activated protein kinase organizer 1	MGC4238	1.12604	0.785533	0.693162	0.825656	GI_39725650-S		kinase activity
Mitogen-activated protein kinase-activated protein kinase 3	MAPKAPK3	1.09947	1.34759	1.21886	1.19715	GI_34335241-S	protein amino acid phosphorylation; response to stress; signal transduction	ATP binding; MAP kinase kinase activity; protein serine/threonine kinase activity; transferase activity	nucleus
Mitogen-inducible gene 6	MIG-6	0.732886	0.64634	0.693241	1.14135	GI_21314673-S	response to stress	Rho GTPase activator activity	cytoplasm
MOB1, Mps One Binder kinase activator-like 2B (yeast)	MOBKL2B	0.974626	0.960308	0.82008	0.646665	GI_41350329-S
MOB1, Mps One Binder kinase activator-like 2C (yeast)	MOBKL2C	1.41257	1.43073	1.27366	1.36383	GI_34222187-S		kinase activity
Modulator of apoptosis 1	MOAP1	0.982322	0.979119	0.784668	0.779042	GI_21536456-S	apoptosis
Motile sperm domain containing 3	MOSPD3	0.915602	0.756685	0.525254	0.556055	GI_34147586-S		structural molecule activity	integral to membrane
Mov10, Moloney leukemia virus 10, homolog (mouse)	MOV10	1.12274	1.37506	1.14928	1.11488	GI_14211539-S	development	ATP binding; helicase activity; hydrolase activity	cellular_component unknown
Muscleblind-like (Drosophila)	MBNL1	1.79851	2.36509	2.55908	2.20375	GI_41281590-S	embryonic development (sensu Mammalia); embryonic limb morphogenesis; muscle development; myoblast differentiation; neurogenesis	double-stranded RNA binding; nucleic acid binding	cytoplasm; nucleus
Myeloid cell leukemia sequence 1 (BCL2-related)	MCL1	1.044	1.19574	1.36016	1.53204	GI_33519459-I	anti-apoptosis; apoptotic program; cell differentiation; cell fate determination; cell homeostasis; regulation of apoptosis	protein binding; protein channel activity; protein heterodimerization activity	cytoplasm; integral to membrane; mitochondrial outer membrane
Myeloid/lymphoid or mixed-lineage leukemia (trithorax homolog, Drosophila); translocated to, 3	MLLT3	1.20521	1.44145	1.49622	1.47437	GI_4758719-S	regulation of transcription, DNA-dependent		nucleus
Myosin head domain containing 1	MYOHD1	0.933819	0.804543	0.699757	0.919132	GI_34147511-S		ATP binding; actin binding; motor activity	myosin
Myosin, light polypeptide 6, alkali, smooth muscle and non-muscle	MYL6	1.09073	0.838895	0.833282	0.671902	GI_17986259-A	myogenesis	calcium ion binding	myosin
Myosin, light polypeptide 9, regulatory	MYL9	0.990398	0.893032	0.669289	0.675345	GI_31563522-I	muscle development; regulation of muscle contraction	calcium ion binding; structural constituent of muscle	muscle myosin
Myosin, light polypeptide 9, regulatory	MYL9	1.0174	0.788497	0.743252	0.594393	GI_31563523-A	muscle development; regulation of muscle contraction	calcium ion binding; structural constituent of muscle	muscle myosin
Myosin, light polypeptide kinase	MYLK	1.00488	0.74156	0.630077	0.679798	GI_16950622-A	protein amino acid phosphorylation	ATP binding; calmodulin binding; kinase activity; myosin-light-chain kinase activity; protein serine/threonine kinase activity; protein-tyrosine kinase activity; signal transducer activity; transferase activity
Myotubularin related protein 6	MTMR6	1.28191	1.98863	2.2881	1.48152	GI_37537693-S	phospholipid dephosphorylation; protein amino acid dephosphorylation	hydrolase activity; inositol or phosphatidylinositol phosphatase activity; protein serine/threonine phosphatase activity; protein tyrosine phosphatase activity	cellular_component unknown
MYST histone acetyltransferase (monocytic leukemia) 3	MYST3	1.27123	1.23321	1.22569	1.25155	GI_5803097-S	DNA packaging; nucleosome assembly; protein ubiquitination; regulation of transcription, DNA-dependent	DNA binding; ubiquitin-protein ligase activity; zinc ion binding	nucleosome; nucleus; ubiquitin ligase complex
N-acetylglucosamine-1-phosphotransferase, gamma subunit	GNPTG	1.061	0.838179	0.622985	0.594697	GI_42476109-S		transferase activity
N-acylaminoacyl-peptide hydrolase	APEH	0.981409	0.726674	0.455361	0.59193	GI_23510450-S	proteolysis and peptidolysis	acylaminoacyl-peptidase activity; hydrolase activity; prolyl oligopeptidase activity; serine-type peptidase activity
N-acylsphingosine amidohydrolase (acid ceramidase) 1	ASAH1	1.13701	0.682107	0.567512	0.680041	GI_30089927-I	ceramide metabolism; fatty acid metabolism	ceramidase activity; hydrolase activity; lyase activity	lysosome
N-acylsphingosine amidohydrolase (acid ceramidase)-like	ASAHL	0.957215	0.973281	0.891508	0.769446	GI_30794501-S	biological_process unknown	hydrolase activity	cellular_component unknown
NAD kinase	FLJ13052	1.01032	1.03555	0.713705	0.78836	GI_20070325-S	ATP metabolism; phosphorylation	NAD+ kinase activity; transferase activity	cytosol
NAD synthetase 1	NADSYN1	0.92522	0.875855	0.689084	0.625855	GI_41393550-S	NAD biosynthesis; nitrogen compound metabolism	ATP binding; NAD+ synthase (glutamine-hydrolyzing) activity; hydrolase activity, acting on carbon-nitrogen (but not peptide) bonds
NADH dehydrogenase (ubiquinone) Fe-S protein 2, 49kDa (NADH-coenzyme Q reductase)	NDUFS2	1.01479	0.811663	0.623723	0.74356	GI_34147556-S	electron transport; mitochondrial electron transport, NADH to ubiquinone	NADH dehydrogenase (ubiquinone) activity; NADH dehydrogenase activity; electron carrier activity	membrane fraction; mitochondrion
NADH dehydrogenase (ubiquinone) Fe-S protein 7, 20kDa (NADH-coenzyme Q reductase)	NDUFS7	1.2128	0.826941	0.723737	0.726585	GI_38524584-S	mitochondrial electron transport, NADH to ubiquinone	NADH dehydrogenase (ubiquinone) activity; NADH dehydrogenase activity; oxidoreductase activity	mitochondrion
NEDD9 interacting protein with calponin homology and LIM domains	NICAL	0.955628	0.805249	0.413915	0.52033	GI_20127615-S	cytoskeleton organization and biogenesis; signal transduction	SH3 domain binding; protein binding; zinc ion binding	cytoplasm; cytoskeleton; intermediate filament
Nemo like kinase	NLK	0.986247	0.840085	0.729871	0.853399	GI_42734431-S	negative regulation of Wnt receptor signaling pathway; protein amino acid phosphorylation; protein kinase cascade; regulation of transcription, DNA-dependent	ATP binding; MAP kinase activity; magnesium ion binding; protein serine/threonine kinase activity; transferase activity	nucleus
Nephroblastoma overexpressed gene	NOV	0.920894	1.0934	0.850032	0.804592	GI_19923725-S	regulation of cell growth	growth factor activity; insulin-like growth factor binding	extracellular region
Nephronophthisis 4	NPHP4	1.00007	0.903592	0.64264	0.817786	GI_34304361-S	actin cytoskeleton organization and biogenesis; cell-cell adhesion; signal transduction; visual behavior	protein binding; structural molecule activity	membrane
N-ethylmaleimide-sensitive factor	NSF	0.840127	0.559016	0.549882	0.767543	GI_11079227-S	proteolysis and peptidolysis	ATP binding; ATP-dependent peptidase activity; nucleoside-triphosphatase activity; nucleotide binding; serine-type endopeptidase activity
Neural precursor cell expressed, developmentally down-regulated 4	NEDD4	1.23706	1.14648	1.22995	1.29794	GI_38257154-A	ubiquitin cycle	ligase activity; ubiquitin-protein ligase activity	intracellular
Neural proliferation, differentiation and control, 1	NPDC1	0.905529	0.949065	0.782266	0.619827	GI_20149616-S			integral to membrane
Neuron navigator 1	NAV1	0.921402	0.981088	0.724765	0.733224	GI_27262621-S	DNA methylation	ATP binding; DNA binding; nucleoside-triphosphatase activity; nucleotide binding
Neuron navigator 2	NAV2	1.0347	1.61978	1.41571	1.13874	GI_38044281-A		nucleoside-triphosphatase activity; nucleotide binding
Neuronal PAS domain protein 1	NPAS1	0.944862	0.804015	0.729047	0.61332	GI_22027481-S	central nervous system development; regulation of transcription, DNA-dependent; signal transduction	signal transducer activity; transcription factor activity	nucleus
NGFI-A binding protein 1 (EGR1 binding protein 1)	NAB1	0.889654	0.752635	0.74911	0.945821	GI_19923347-S	negative regulation of transcription; regulation of transcription, DNA-dependent	nucleic acid binding; transcriptional repressor activity	nucleus
NHL repeat containing 2	NHLRC2	1.07467	1.31624	1.57905	1.60551	GI_42476012-S	electron transport	electron transporter activity
Nicastrin	NCSTN	0.888719	0.826092	0.450415	0.599864	GI_24638432-S	Notch receptor processing; amyloid precursor protein catabolism; membrane protein ectodomain proteolysis; positive regulation of enzyme activity; protein processing	protein binding	Golgi apparatus; endoplasmic reticulum; integral to plasma membrane
NIMA (never in mitosis gene a)-related kinase 2	NEK2	0.884612	1.13995	1.27568	1.09235	GI_4505372-S	cytokinesis; meiosis; protein amino acid phosphorylation; regulation of mitosis	ATP binding; magnesium ion binding; protein serine/threonine kinase activity; transferase activity	centrosome; nucleus
Nipsnap homolog 1 (C. elegans)	NIPSNAP1	0.861409	0.92641	0.881032	0.727826	GI_4505398-S			mitochondrion
Nischarin	NISCH	0.951633	0.908557	0.645355	0.690406	GI_6005787-S	intracellular signaling cascade
NTF2-like export factor 1	NXT1	1.25535	1.11407	1.23217	1.28688	GI_20127526-S	protein transport; protein-nucleus import	protein transporter activity	cytoplasm; nuclear pore; nucleus
Nuclear factor (erythroid-derived 2)-like 3	NFE2L3	1.10587	1.476	1.25343	1.18563	GI_21918830-S	regulation of transcription, DNA-dependent; transcription from Pol II promoter	transcription coactivator activity; transcription factor activity	nucleus
Nuclear factor I/A	NFIA	1.11376	1.39735	1.47675	1.37061	GI_30840979-S	DNA replication; electron transport; regulation of transcription, DNA-dependent; viral genome replication	heme binding; transcription factor activity	nucleus
Nuclear factor I/B	NFIB	2.20141	2.53522	2.87075	2.46608	GI_5031940-S	DNA replication; regulation of transcription, DNA-dependent	transcription factor activity	nucleus
Nuclear factor of activated T-cells, cytoplasmic, calcineurin-dependent 3	NFATC3	1.27597	1.44062	1.47451	1.5748	GI_27886558-A	inflammatory response; regulation of transcription from Pol II promoter	transcription coactivator activity; transcription factor activity	nucleus
Nuclear factor of kappa light polypeptide gene enhancer in B-cells 1 (p105)	NFKB1	1.21076	1.354	1.16336	1.22329	GI_34577121-S	anti-apoptosis; antibacterial humoral response (sensu Vertebrata); inflammatory response; regulation of transcription, DNA-dependent; response to pathogenic bacteria; signal transduction; transcription from Pol II promoter	protein binding; transcription factor activity	cytoplasm; nucleus
Nuclear receptor subfamily 1, group H, member 2	NR1H2	1.11481	1.11824	1.32483	1.21851	GI_11321629-S	regulation of transcription, DNA-dependent	steroid hormone receptor activity; transcription factor activity	nucleus
Nuclear receptor subfamily 4, group A, member 2	NR4A2	0.938514	1.3093	1.4696	1.29002	GI_27894352-A	antimicrobial humoral response (sensu Vertebrata); regulation of transcription, DNA-dependent; signal transduction	ligand-dependent nuclear receptor activity; steroid hormone receptor activity; transcription factor activity	nucleus
Nuclear transcription factor Y, gamma	NFYC	1.05004	1.27405	1.30414	1.33841	GI_11496977-S	regulation of transcription, DNA-dependent	DNA binding; transcription factor activity	CCAAT-binding factor complex; nucleus
Nucleolin	NCL	1.44893	1.09706	1.08349	1.46224	GI_4885510-S	nuclear mRNA splicing, via spliceosome	DNA binding; RNA binding; nucleic acid binding	nucleolus
Nucleoporin 153kDa	NUP153	1.10853	1.23251	1.51733	1.46585	GI_24430145-S	transport	DNA binding; porin activity; transporter activity	integral to membrane; nuclear pore; nucleus; outer membrane
Nucleoporin 54kDa	NUP54	0.861688	1.14772	1.25153	1.18169	GI_26051236-S	transport		nucleus
Nucleoporin 62kDa	NUP62	0.967455	1.26637	1.26857	1.32552	GI_34335245-A	transport	structural constituent of nuclear pore	nuclear pore; nucleus
Nucleoporin 93kDa	NUP93	0.96234	0.910468	0.800099	0.892539	GI_41281436-S	transport		nuclear pore; nucleus
Nucleoporin like 2	NUPL2	1.42606	1.29451	1.39116	1.42977	GI_6679073-S	protein-nucleus export	nuclear export signal receptor activity; nucleic acid binding; porin activity; protein binding	integral to membrane; nucleus; outer membrane
Nucleoside phosphorylase	NP	1.19876	1.28365	1.52324	1.47908	GI_4557800-S	DNA modification; nucleobase, nucleoside, nucleotide and nucleic acid metabolism	purine-nucleoside phosphorylase activity
Nucleosome assembly protein 1-like 1	NAP1L1	0.989979	1.56412	1.47333	1.384	GI_21327706-A	DNA replication; nucleosome assembly; positive regulation of cell proliferation		chromatin assembly complex; nucleus
Nucleosome assembly protein 1-like 1	NAP1L1	1.22824	1.94846	1.94977	1.82637	GI_21327707-I	DNA replication; nucleosome assembly; positive regulation of cell proliferation		chromatin assembly complex; nucleus
NudE nuclear distribution gene E homolog like 1 (A. nidulans)	NDEL1	1.06928	1.25178	1.31599	0.924848	GI_31543284-S
Nudix (nucleoside diphosphate linked moiety X)-type motif 14	NUDT14	1.00191	0.916588	0.808258	0.593009	GI_37594466-S		UDP-sugar diphosphatase activity; hydrolase activity; hydrolase activity, acting on acid anhydrides, in phosphorus-containing anhydrides; magnesium ion binding
Nudix (nucleoside diphosphate linked moiety X)-type motif 16-like 1	SDOS	0.982015	0.803773	0.76846	0.803757	GI_39725652-S
Oculospanin	OCSP	1.04456	0.931833	0.792288	0.61702	GI_31543356-S
Oligodendrocyte transcription factor 1	OLIG1	0.904403	0.984119	0.782896	0.59433	GI_41281694-S	development; regulation of transcription, DNA-dependent	DNA binding	nucleus
Opa interacting protein 5	OIP5	0.965185	1.16444	1.22462	1.09075	GI_24307928-S	cell communication	protein binding	cellular_component unknown
Optic atrophy 1 (autosomal dominant)	OPA1	0.968772	1.40658	1.66728	1.24965	GI_18860830-A	axon transport of mitochondrion; biosynthesis; inner mitochondrial membrane organization and biogenesis; mitochondrial fission; mitochondrial fusion; positive regulation of anti-apoptosis; visual perception	GTP binding; GTPase activity; hydroxymethyl-, formyl- and related transferase activity; magnesium ion binding; motor activity	dendrite; mitochondrial crista; mitochondrial intermembrane space; mitochondrial outer membrane
Origin recognition complex, subunit 2-like (yeast)	ORC2L	0.931201	1.21814	1.22795	1.11206	GI_32454751-S	DNA replication; DNA replication initiation; negative regulation of transcription from Pol II promoter	DNA replication origin binding	nucleus; origin recognition complex
Origin recognition complex, subunit 6 homolog-like (yeast)	ORC6L	1.28663	1.25776	1.22254	1.20729	GI_32454755-S	DNA replication	DNA binding	nuclear origin of replication recognition complex; nucleus
OTU domain, ubiquitin aldehyde binding 1	OTUB1	0.954545	0.909348	0.705611	0.708785	GI_8923113-S
Oxysterol binding protein-like 10	OSBPL10	1.0673	1.12079	1.29445	1.29005	GI_23111057-S	lipid transport; steroid metabolism
Oxysterol binding protein-like 5	OSBPL5	1.11539	1.40616	1.14062	1.12589	GI_22035608-A	Golgi to plasma membrane transport; cholesterol metabolism; cholesterol transport; lipid transport; steroid metabolism	oxysterol binding	cytosol
P21 (CDKN1A)-activated kinase 2	PAK2	1.17688	1.52381	1.643	1.97793	GI_32483398-S	negative regulation of protein kinase activity; protein amino acid phosphorylation; signal transduction	ATP binding; protein serine/threonine kinase activity; protein-tyrosine kinase activity; transferase activity
P21/Cdc42/Rac1-activated kinase 1 (STE20 homolog, yeast)	PAK1	1.11509	1.45181	1.43049	1.51513	GI_42794768-S	JNK cascade; apoptosis; protein amino acid phosphorylation	ATP binding; protein serine/threonine kinase activity; transferase activity
P66 alpha	p66alpha	0.939557	0.751116	0.699453	1.01675	GI_19923501-S	DNA methylation; negative regulation of transcription, DNA-dependent	protein binding, bridging; transcription factor activity; transcriptional repressor activity	NuRD complex; nucleus
P8 protein (candidate of metastasis 1)	P8	1.10662	0.713567	1.03752	0.798236	GI_6912569-S	cell growth; induction of apoptosis	molecular_function unknown	nucleus
Paired related homeobox 1	PRRX1	0.991333	1.40167	1.67402	1.69759	GI_12707576-A	development; regulation of transcription, DNA-dependent	transcription coactivator activity; transcription factor activity	nucleus
PALM2-AKAP2 protein	PALM2-AKAP2	1.35335	1.52279	1.78038	1.6216	GI_22325354-I
PALM2-AKAP2 protein	PALM2-AKAP2	1.22306	1.39999	1.47174	1.49181	GI_22325355-A
Pancreatic lipase-related protein 3	PNLIPRP3	1.14745	1.1399	1.47049	1.47471	GI_37550830-S
PAP associated domain containing 5	PAPD5	0.857356	0.691781	0.680542	0.869196	GI_13937360-S	DNA metabolism; mitosis	DNA binding; DNA-directed DNA polymerase activity; transferase activity	nucleus
Par-6 partitioning defective 6 homolog alpha (C.elegans)	PARD6A	0.938798	0.708121	0.79385	0.679788	GI_8394416-S	cell cycle; cytokinesis; establishment of cell polarity; intercellular junction maintenance	GTP-dependent protein binding; Rho GTPase binding	membrane; nucleus; tight junction
Paraneoplastic antigen MA1	PNMA1	0.906543	0.737634	0.66981	0.755955	GI_14719429-S			nucleus
PDZ and LIM domain 2 (mystique)	PDLIM2	1.15227	0.798392	0.696137	0.640492	GI_40288186-A		protein binding; zinc ion binding
PDZ and LIM domain 7 (enigma)	PDLIM7	0.89464	0.792881	0.531925	0.610289	GI_42741673-S	receptor mediated endocytosis	protein binding; zinc ion binding
Pellino homolog 1 (Drosophila)	PELI1	1.00039	1.13563	1.59828	1.48745	GI_11037062-S
Peptidylprolyl isomerase A (cyclophilin A)	PPIA	1.0418	1.07136	1.3085	1.59046	GI_45439310-I	protein folding; regulation of viral genome replication	cyclosporin A binding; isomerase activity; peptidyl-prolyl cis-trans isomerase activity; unfolded protein binding; virion binding	cytoplasm
Peptidylprolyl isomerase F (cyclophilin F)	PPIF	0.978913	0.504975	0.633869	0.918742	GI_45439321-S	protein folding	isomerase activity; peptidyl-prolyl cis-trans isomerase activity	membrane fraction; mitochondrion
Period homolog 2 (Drosophila)	PER2	1.16795	1.58003	1.49699	1.74824	GI_12707561-I	circadian rhythm; regulation of transcription, DNA-dependent; signal transduction	signal transducer activity	nucleus
Peripheral myelin protein 2	PMP2	0.969106	0.904368	0.672371	0.635357	GI_45269147-S	transport	lipid binding; transporter activity	cytoplasm
Peripheral myelin protein 22	PMP22	1.11224	1.30645	1.10106	1.23502	GI_24430164-A	mechanosensory behavior; negative regulation of cell proliferation; perception of sound; peripheral nervous system development; synaptic transmission		integral to plasma membrane; membrane fraction
Peroxiredoxin 3	PRDX3	1.01975	1.11095	1.10761	1.21864	GI_32483376-A		alkyl hydroperoxide reductase activity; oxidoreductase activity; peroxidase activity	mitochondrion
Peroxisomal biogenesis factor 16	PEX16	1.01448	0.707481	0.582889	0.667015	GI_4758897-A	peroxisome organization and biogenesis		integral to peroxisomal membrane; peroxisome
Peroxisomal biogenesis factor 16	PEX16	1.12755	0.693937	0.538154	0.643	GI_4758897-I	peroxisome organization and biogenesis		integral to peroxisomal membrane; peroxisome
Peroxisomal biogenesis factor 19	PEX19	1.09967	1.29261	1.18854	1.2104	GI_4506338-S	peroxisome organization and biogenesis		integral to membrane; peroxisomal membrane
Peroxisomal lon protease	LONP	0.928276	0.729322	0.737781	0.818162	GI_31377666-S	ATP-dependent proteolysis	ATP binding; ATP-dependent peptidase activity; nucleoside-triphosphatase activity; nucleotide binding; serine-type endopeptidase activity
Peroxisomal proliferator-activated receptor A interacting complex 285	PRIC285	1.00669	0.719923	0.406975	0.552427	GI_34335259-S	regulation of transcription, DNA-dependent	ATP binding; DNA binding; RNA binding; helicase activity; nucleoside-triphosphatase activity; nucleotide binding; ribonuclease activity; transcription coactivator activity; zinc ion binding	nucleus
PHD finger protein 16	PHF16	1.29966	1.49625	1.58101	1.41531	GI_23110985-S	regulation of transcription, DNA-dependent	DNA binding
Phosphate cytidylyltransferase 2, ethanolamine	PCYT2	0.975802	0.838326	0.744899	0.715457	GI_4505650-S	biosynthesis; phospholipid biosynthesis	ethanolamine-phosphate cytidylyltransferase activity	cellular_component unknown
Phosphatidic acid phosphatase type 2A	PPAP2A	1.26472	1.20057	1.24268	1.2295	GI_29171735-A	androgen receptor signaling pathway; negative regulation of cell proliferation; phospholipid dephosphorylation; protein kinase C activation; regulation of lipid metabolism	hydrolase activity; phosphatidate phosphatase activity	integral to plasma membrane; membrane fraction
Phosphatidic acid phosphatase type 2A	PPAP2A	1.13733	1.2626	1.13387	1.2569	GI_29171735-I	androgen receptor signaling pathway; negative regulation of cell proliferation; phospholipid dephosphorylation; protein kinase C activation; regulation of lipid metabolism	hydrolase activity; phosphatidate phosphatase activity	integral to plasma membrane; membrane fraction
Phosphatidylcholine transfer protein	PCTP	1.04411	1.12003	1.17827	1.29834	GI_10864026-S	lipid transport	lipid binding; phosphatidylcholine transporter activity	cytosol
Phosphatidylinositol glycan, class A (paroxysmal nocturnal hemoglobinuria)	PIGA	0.71114	0.784891	0.925626	0.971678	GI_11863127-A	biosynthesis	phosphatidylinositol N-acetylglucosaminyltransferase activity; transferase activity, transferring glycosyl groups	endoplasmic reticulum membrane; integral to membrane
Phosphatidylinositol glycan, class B	PIGB	0.933326	0.93512	0.780727	0.803767	GI_22538447-S	GPI anchor biosynthesis; protein amino acid glycosylation	catalytic activity	endoplasmic reticulum membrane
Phosphatidylinositol glycan, class T	PIGT	0.939023	0.877396	0.800943	0.840759	GI_23397652-S			GPI-anchor transamidase complex; endoplasmic reticulum; integral to membrane
Phosphatidylinositol glycan, class W	PIGW	1.11466	1.44074	1.11224	1.31691	GI_31341845-S	GPI anchor biosynthesis	acetyltransferase activity	endoplasmic reticulum membrane; integral to membrane
Phosphatidylinositol-4-phosphate 5-kinase, type II, beta	PIP5K2B	1.16112	1.1735	1.1494	1.33306	GI_32528304-I	cell surface receptor linked signal transduction	1-phosphatidylinositol-4-phosphate 5-kinase activity; receptor signaling protein activity; transferase activity	cytoplasm; membrane
Phosphodiesterase 4B, cAMP-specific (phosphodiesterase E4 dunce homolog, Drosophila)	PDE4B	0.935359	0.720502	0.658373	0.937373	GI_32171240-S	signal transduction	cAMP-specific phosphodiesterase activity; hydrolase activity	insoluble fraction
Phosphodiesterase 6D, cGMP-specific, rod, delta	PDE6D	1.14896	0.972065	0.748671	0.703301	GI_4505670-S	visual perception	3',5'-cyclic-nucleotide phosphodiesterase activity; hydrolase activity
Phosphoenolpyruvate carboxykinase 2 (mitochondrial)	PCK2	0.923423	0.69875	0.540274	0.607138	GI_4758885-S	gluconeogenesis	GTP binding; lyase activity; manganese ion binding; phosphoenolpyruvate carboxykinase (GTP) activity	mitochondrion
Phosphoglucomutase 3	PGM3	1.07764	1.35426	1.39648	1.46824	GI_7661567-S	carbohydrate metabolism; glucosamine metabolism	isomerase activity; magnesium ion binding; phosphoacetylglucosamine mutase activity	cellular_component unknown
Phosphoinositide-3-kinase, regulatory subunit 1 (p85 alpha)	PIK3R1	0.860454	0.786412	0.717771	0.800494	GI_32455251-A	intracellular signaling cascade	kinase activity; phosphatidylinositol 3-kinase activity; phosphatidylinositol binding	phosphoinositide 3-kinase complex
Phospholipase C, delta 4	PLCD4	1.06284	0.980846	0.862273	0.736002	GI_34147439-S	intracellular signaling cascade; lipid metabolism	calcium ion binding; phosphoinositide phospholipase C activity
Phospholipid scramblase 4	PLSCR4	1.22309	1.19547	1.13668	1.14704	GI_9966818-S	blood coagulation; phospholipid scrambling	calcium ion binding; phospholipid scramblase activity	integral to membrane
Phosphomannomutase 1	PMM1	1.08863	0.801218	0.738226	0.779896	GI_4505904-S	mannose biosynthesis; metabolism	isomerase activity; phosphomannomutase activity	cytoplasm
Phosphoribosyl pyrophosphate amidotransferase	PPAT	1.13832	1.52271	1.36645	1.28912	GI_29570797-S	glutamine metabolism; nucleoside metabolism; purine base biosynthesis; purine nucleotide biosynthesis	amidophosphoribosyltransferase activity; magnesium ion binding; transferase activity, transferring glycosyl groups
Phosphoribosyl pyrophosphate synthetase 1	PRPS1	0.973191	1.24904	1.34062	1.32243	GI_19923737-S	nucleoside metabolism; nucleotide biosynthesis; ribonucleoside monophosphate biosynthesis	kinase activity; lipoate-protein ligase B activity; magnesium ion binding; ribose-phosphate diphosphokinase activity; transferase activity
Phosphoribosyl pyrophosphate synthetase 2	PRPS2	0.959163	1.39491	1.34939	1.26016	GI_31543442-S	nucleoside metabolism; nucleotide biosynthesis; ribonucleoside monophosphate biosynthesis	kinase activity; lipoate-protein ligase B activity; magnesium ion binding; ribose-phosphate diphosphokinase activity; transferase activity
Phosphoribosylglycinamide formyltransferase, phosphoribosylglycinamide synthetase, phosphoribosylaminoimidazole synthetase	GART	1.11153	1.30665	1.60686	1.44086	GI_28416900-I	'de novo' IMP biosynthesis; purine base biosynthesis; purine nucleotide biosynthesis	catalytic activity; ligase activity; phosphoribosylamine-glycine ligase activity; phosphoribosylformylglycinamidine cyclo-ligase activity; phosphoribosylglycinamide formyltransferase activity	cytoplasm
Phytanoyl-CoA hydroxylase (Refsum disease)	PHYH	1.06655	0.981589	0.863306	0.729936	GI_17999532-S	lipid metabolism; neurogenesis; perception of sound; visual perception	electron transporter activity; phytanoyl-CoA dioxygenase activity	peroxisome
PKD2 interactor, golgi and endoplasmic reticulum associated 1	PGEA1	1.08428	0.843245	0.780539	0.764935	GI_21359898-S			Golgi apparatus; nucleus
Platelet-activating factor acetylhydrolase, isoform Ib, alpha subunit 45kDa	PAFAH1B1	0.924587	0.844054	0.708916	0.639213	GI_6031206-S	cell motility; cytokinesis; establishment of mitotic spindle orientation; lipid metabolism; microtubule-based process; mitosis; neurogenesis; signal transduction	dynein binding	astral microtubule; cell cortex; cytoplasm; cytoskeleton; kinetochore; microtubule associated complex; nuclear membrane
Pleckstrin homology domain containing, family A (phosphoinositide binding specific) member 3	PLEKHA3	0.959176	1.0781	1.22535	1.31571	GI_20070288-S	biological_process unknown	phospholipid binding	membrane
Pleckstrin homology-like domain, family A, member 1	PHLDA1	0.946253	1.12896	1.49018	1.63029	GI_6679302-S			nucleus
Pleckstrin homology-like domain, family A, member 2	PHLDA2	1.12638	1.1922	1.26937	1.34811	GI_21071004-S	apoptosis; imprinting
Poliovirus receptor-related 3	PVRL3	1.01664	1.13707	1.21657	1.23571	GI_11386198-S		receptor activity
Polo-like kinase 1 (Drosophila)	PLK1	1.123	1.34874	1.50092	1.48574	GI_34147632-S	mitosis; protein amino acid phosphorylation; regulation of cell cycle	ATP binding; protein serine/threonine kinase activity; transferase activity	nucleus
Poly (ADP-ribose) polymerase family, member 16	PARP16	1.20491	1.26941	1.18487	1.13541	GI_45504399-S
Poly (ADP-ribose) polymerase family, member 8	PARP8	1.16342	1.46756	1.43858	1.23595	GI_24432008-S
Polyhomeotic-like 2 (Drosophila)	PHC2	1.05048	1.34906	1.50478	1.56654	GI_37595529-A		protein binding	nucleus
Polymerase (DNA directed), beta	POLB	1.03561	0.861133	0.799179	0.732217	GI_4505930-S	DNA repair; DNA-dependent DNA replication	DNA binding; beta DNA polymerase activity; lyase activity; magnesium ion binding; transferase activity	nucleus
Polymerase (DNA directed), epsilon 3 (p17 subunit)	POLE3	1.12795	1.26115	1.25855	1.26921	GI_31543422-S	DNA replication	DNA binding; epsilon DNA polymerase activity	nucleus
Postmeiotic segregation increased 2-like 2	POM121	1.21414	1.29844	1.16646	1.28071	GI_26051277-S	transport		integral to membrane; nucleus
Potassium channel tetramerisation domain containing 6	KCTD6	1.15845	1.09611	1.11583	1.33992	GI_40255152-S	potassium ion transport	ion channel activity; protein binding; voltage-gated potassium channel activity	membrane; voltage-gated potassium channel complex
Potassium channel tetramerisation domain containing 9	KCTD9	1.1012	1.20761	1.34631	1.26193	GI_39753958-S	potassium ion transport	protein binding; voltage-gated potassium channel activity	membrane; voltage-gated potassium channel complex
POU domain, class 3, transcription factor 2	POU3F2	1.07674	1.44418	1.14817	1.21646	GI_5031982-S	regulation of transcription, DNA-dependent	transcription factor activity	nucleus
PQ loop repeat containing 1	PQLC1	0.724497	0.491693	0.416325	0.806415	GI_34222340-S	electron transport	electron transporter activity
PR domain containing 10	PRDM10	0.88495	1.23505	1.32934	1.22165	GI_41349457-S	regulation of transcription, DNA-dependent; transport	DNA binding; lipid binding; nucleic acid binding; transporter activity; zinc ion binding	nucleus
Pre-B-cell colony enhancing factor 1	PBEF1	1.06931	1.26803	1.37862	1.45779	GI_5031976-I	cell-cell signaling; positive regulation of cell proliferation; pyridine nucleotide biosynthesis; signal transduction	cytokine activity; nicotinate phosphoribosyltransferase activity
Prenylcysteine oxidase 1	PCYOX1	0.8971	0.964519	0.917365	0.733039	GI_33620750-S	prenylated protein catabolism; prenylcysteine metabolism	lyase activity; oxidoreductase activity; prenylcysteine oxidase activity	lysosome
Procollagen C-endopeptidase enhancer 2	PCOLCE2	0.748583	0.70391	0.657617	0.827124	GI_16904386-S			integral to membrane
Progressive external ophthalmoplegia 1	PEO1	1.29451	1.41192	1.3906	1.38814	GI_39725941-S		helicase activity
Proline arginine-rich end leucine-rich repeat protein	PRELP	0.949546	0.874538	0.768622	0.623665	GI_41349452-S	skeletal development	extracellular matrix structural constituent	extracellular matrix (sensu Metazoa)
Proline-rich nuclear receptor coactivator 2	PNRC2	0.993607	1.28298	1.3762	1.24445	GI_20127576-S		receptor activity
Propionyl Coenzyme A carboxylase, beta polypeptide	PCCB	0.957543	0.922826	0.718418	0.715967	GI_24475879-S	fatty acid catabolism	biotin carboxylase activity; ligase activity; propionyl-CoA carboxylase activity	biotin carboxylase complex; mitochondrion
Prostate tumor overexpressed gene 1	PTOV1	0.938096	1.29729	1.40815	1.2664	GI_33695089-S	tRNA aminoacylation for protein translation	ATP binding; tRNA ligase activity
Proteasome (prosome, macropain) 26S subunit, non-ATPase, 11	PSMD11	1.03699	1.13874	1.10253	1.29403	GI_28872724-S		binding	cytosol
Proteasome (prosome, macropain) subunit, beta type, 10	PSMB10	1.12007	0.825899	0.634461	0.694094	GI_23110923-S	humoral immune response; proteolysis and peptidolysis; ubiquitin-dependent protein catabolism	endopeptidase activity	proteasome core complex (sensu Eukaryota)
Proteasome (prosome, macropain) subunit, beta type, 8 (large multifunctional protease 7)	PSMB8	0.992608	0.6923	0.63142	0.726167	GI_34335277-I	immune response; proteolysis and peptidolysis; ubiquitin-dependent protein catabolism	endopeptidase activity	proteasome core complex (sensu Eukaryota)
Protein associated with MRG, 14 kDa	PGR1	1.2303	1.13152	1.24167	1.29768	GI_15193293-S		structural constituent of ribosome
Protein kinase (cAMP-dependent, catalytic) inhibitor gamma	PKIG	1.20282	0.852363	0.784796	0.80177	GI_32483384-A	negative regulation of protein kinase activity	cAMP-dependent protein kinase inhibitor activity
Protein kinase C, alpha binding protein	PRKCABP	0.90305	0.896744	0.713915	0.733348	GI_7110696-S	DNA methylation during embryonic development; DNA methylation during gametogenesis; ion channel clustering; monoamine transport; protein amino acid phosphorylation; protein homooligomerization; protein kinase C activation; retrograde transport, Golgi to ER	ATPase activity; protein C-terminus binding	Golgi apparatus; plasma membrane; presynaptic membrane
Protein kinase C, delta binding protein	PRKCDBP	1.28123	1.13853	1.2888	1.40869	GI_21450786-S		kinase activity
Protein kinase, cAMP-dependent, regulatory, type II, beta	PRKAR2B	0.773479	0.861244	0.957441	0.885661	GI_4506064-S	intracellular signaling cascade; protein amino acid phosphorylation	3',5'-cAMP binding; cAMP-dependent protein kinase regulator activity	cAMP-dependent protein kinase complex
Protein phosphatase 1, regulatory (inhibitor) subunit 13B	PPP1R13B	0.938255	0.918323	0.692281	0.832166	GI_18699719-S	apoptosis		nucleus
Protein phosphatase 1, regulatory (inhibitor) subunit 14B	ELF2	1.19965	1.38571	1.47691	1.40989	GI_42544175-A	regulation of transcription, DNA-dependent	transcription factor activity; transcriptional activator activity	nucleus
Protein phosphatase 1, regulatory (inhibitor) subunit 15A	PPP1R15A	1.13587	1.19299	1.40702	1.39776	GI_9790902-S	apoptosis; cell cycle arrest; response to DNA damage stimulus
Protein phosphatase 1B (formerly 2C), magnesium-dependent, beta isoform	PPM1B	0.831792	1.26785	1.3388	1.31941	GI_29558021-I	protein amino acid dephosphorylation	hydrolase activity; magnesium ion binding; manganese ion binding; protein phosphatase type 2C activity	protein serine/threonine phosphatase complex
Protein phosphatase 1B (formerly 2C), magnesium-dependent, beta isoform	PPM1B	0.961387	1.34295	1.33397	1.37603	GI_29558098-A	protein amino acid dephosphorylation	hydrolase activity; magnesium ion binding; manganese ion binding; protein phosphatase type 2C activity	protein serine/threonine phosphatase complex
Protein phosphatase 2 (formerly 2A), regulatory subunit A (PR 65), alpha isoform	PPP2R1A	0.925036	0.702733	0.676076	0.832887	GI_32455242-S	RNA splicing; ceramide metabolism; inactivation of MAPK; induction of apoptosis; negative regulation of cell growth; negative regulation of tyrosine phosphorylation of Stat3 protein; protein amino acid dephosphorylation; protein complex assembly; regulation of DNA replication; regulation of Wnt receptor signaling pathway; regulation of cell adhesion; regulation of cell cycle; regulation of cell d…	antigen binding; phosphoprotein phosphatase activity; protein binding; protein heterodimerization activity; protein phosphatase type 2A activity; protein phosphatase type 2A regulator activity	cytosol; membrane; microtubule cytoskeleton; mitochondrion; nucleus; protein phosphatase type 2A complex; soluble fraction
Protein phosphatase 2 (formerly 2A), regulatory subunit B (PR 52), alpha isoform	PPP2R2A	1.18651	1.2058	1.20169	1.31693	GI_32307111-S	protein amino acid dephosphorylation; signal transduction	phosphoprotein phosphatase activity; protein binding; protein phosphatase type 2A activity; protein phosphatase type 2A regulator activity	protein phosphatase type 2A complex
Protein phosphatase 2 (formerly 2A), regulatory subunit B (PR 52), beta isoform	PPP2R2B	1.00048	0.943351	0.799067	0.723396	GI_32307116-A	signal transduction	phosphoprotein phosphatase activity; protein phosphatase type 2A regulator activity	protein phosphatase type 2A complex
Protein phosphatase 2, regulatory subunit B (B56), gamma isoform	PPP2R5C	0.830909	1.10597	0.77757	1.10377	GI_31083249-I	signal transduction	phosphoprotein phosphatase activity; protein phosphatase type 2A regulator activity	nucleus; protein phosphatase type 2A complex
Protein phosphatase 3 (formerly 2B), catalytic subunit, beta isoform (calcineurin A beta)	PPP3CB	0.927664	0.762089	0.726836	0.911648	GI_11036639-S		hydrolase activity
Protein phosphatase 3 (formerly 2B), regulatory subunit B, 19kDa, alpha isoform (calcineurin B, type I)	PPP3R1	1.33811	1.31351	1.35916	1.36736	GI_45238847-S		calcium ion binding; calcium-dependent protein serine/threonine phosphatase activity; calmodulin inhibitor activity	calcineurin complex
Protein predicted by clone 23882	HSU79303	0.961654	0.86598	0.625271	0.599992	GI_9558742-S
Protein tyrosine phosphatase, non-receptor type substrate 1	PTPNS1	0.971113	0.969686	0.720145	0.70599	GI_18426910-S
Protein-O-mannosyltransferase 1	POMT1	0.931145	0.894473	0.681797	0.68294	GI_21361381-S	O-linked glycosylation	dolichyl-phosphate-mannose-protein mannosyltransferase activity; magnesium ion binding; transferase activity, transferring glycosyl groups	endoplasmic reticulum membrane; integral to membrane
Proteolipid protein 1 (Pelizaeus-Merzbacher disease, spastic paraplegia 2, uncomplicated)	PLP1	0.8181	0.994827	0.886894	0.648739	GI_41349498-S		structural molecule activity	integral to membrane
Proteolipid protein 2 (colonic epithelium-enriched)	PLP2	1.10596	1.16827	1.36199	1.39585	GI_4505892-S	ion transport	ion transporter activity	endoplasmic reticulum membrane; integral to membrane; membrane fraction
PRP4 pre-mRNA processing factor 4 homolog (yeast)	PRPF4	1.03401	1.20591	1.32574	1.21894	GI_34222192-S	RNA splicing; nuclear mRNA splicing, via spliceosome	pre-mRNA splicing factor activity	spliceosome complex
Pseudouridylate synthase 1	PUS1	1.01584	1.26297	1.37527	1.34193	GI_34147590-S	tRNA processing	lyase activity; pseudouridylate synthase activity	nucleus
PTEN induced putative kinase 1	PINK1	0.930032	1.00324	0.862266	0.757172	GI_14165271-S	protein amino acid phosphorylation; protein kinase cascade; response to stress	ATP binding; magnesium ion binding; protein serine/threonine kinase activity; transferase activity	mitochondrion
PTK2 protein tyrosine kinase 2	PTK2	0.598563	0.565719	0.611713	0.764547	GI_27886592-A	integrin-mediated signaling pathway; protein amino acid phosphorylation	ATP binding; protein serine/threonine kinase activity; protein-tyrosine kinase activity; transferase activity	cytoskeleton
Putative acyl-CoA dehydrogenase	FLJ12592	0.959355	0.933446	0.859166	0.633958	GI_38505217-S	electron transport	acyl-CoA dehydrogenase activity; oxidoreductase activity
Putative breast adenocarcinoma marker (32kD)	BC-2	1.01686	0.846753	0.758964	0.751376	GI_38372936-A		molecular_function unknown
Pyruvate dehydrogenase kinase, isoenzyme 3	PDK3	0.98227	0.900514	0.806929	0.928813	GI_4885544-S	glucose metabolism; protein amino acid phosphorylation	ATP binding; [pyruvate dehydrogenase (lipoamide)] kinase activity; protein kinase activity	mitochondrion
RAB, member of RAS oncogene family-like 3	RABL3	1.13574	1.29421	1.40438	1.5575	GI_28376659-S	small GTPase mediated signal transduction; two-component signal transduction system (phosphorelay)	DNA binding; GTP binding
RAB21, member RAS oncogene family	RAB21	1.16479	1.53281	1.58568	1.26434	GI_7661921-S	protein transport; small GTPase mediated signal transduction	GTP binding
RAB22A, member RAS oncogene family	RAB22A	0.826998	0.582765	0.557072	0.722555	GI_34577103-S	endocytosis; endosome organization and biogenesis; protein transport; small GTPase mediated signal transduction	GTP binding; GTPase activity; protein binding	early endosome; plasma membrane
RAB23, member RAS oncogene family	RAB23	0.732121	0.546138	0.550688	1.06697	GI_34485715-A	protein transport; small GTPase mediated signal transduction	GTP binding
RAB26, member RAS oncogene family	RAB26	0.980003	0.875884	0.812144	0.653679	GI_42734506-S	small GTPase mediated signal transduction	GTP binding	cellular_component unknown
RAB3A, member RAS oncogene family	RAB3A	0.403768	0.325206	0.255028	0.369132	GI_34147654-S	exocytosis; neurotransmitter secretion; protein transport; small GTPase mediated signal transduction	GTP binding; GTPase activity	synaptic vesicle
RAB6B, member RAS oncogene family	RAB6B	1.14231	0.853617	0.740754	0.827347	GI_7706674-S	intracellular protein transport; retrograde transport, Golgi to ER; small GTPase mediated signal transduction	GTP binding; GTPase activity	Golgi apparatus
RAB7, member RAS oncogene family-like 1	RAB7L1	1.10018	1.22495	1.25907	1.25157	GI_4506374-S	intracellular protein transport; small GTPase mediated signal transduction	GTP binding; GTPase activity
RAB8B, member RAS oncogene family	RAB8B	1.19252	1.42124	1.53205	1.5461	GI_7706562-S	protein transport; small GTPase mediated signal transduction	GTP binding; GTPase activity	cellular_component unknown
Rabaptin, RAB GTPase binding effector protein 2	RABEP2	0.943429	0.916588	0.775395	0.783433	GI_13376207-S	endocytosis; protein transport	GTPase activator activity; growth factor activity
Rac/Cdc42 guanine nucleotide exchange factor (GEF) 6	ARHGEF6	0.911619	0.979948	0.76575	0.591683	GI_22027524-S	JNK cascade; apoptosis	GTPase activator activity; Rho guanyl-nucleotide exchange factor activity; Rho interactor activity	intracellular
RAD51 homolog (RecA homolog, E. coli) (S. cerevisiae)	RAD51	1.11052	1.16379	1.07383	1.24383	GI_19924132-I	DNA repair; DNA unwinding; double-strand break repair via homologous recombination; meiosis; meiotic recombination; mitotic recombination; positive regulation of DNA ligation; protein homooligomerization	ATP binding; damaged DNA binding; double-stranded DNA binding; protein binding; single-stranded DNA binding; single-stranded DNA-dependent ATPase activity; transcription regulator activity	nucleus; synaptonemal complex
Radixin	RDX	0.955131	1.28303	1.49281	1.16063	GI_16905513-S	cytoskeletal anchoring	actin binding; structural molecule activity	actin cytoskeleton; cytoplasm; plasma membrane
RAP1, GTPase activating protein 1	RAP1GA1	0.807082	0.731025	0.583235	0.64931	GI_4506414-S	signal transduction	GTPase activator activity; GTPase activity	cytosol; membrane; membrane fraction
RAP1B, member of RAS oncogene family	RAP1B	0.953602	1.25611	1.4592	1.10257	GI_34222320-S	intracellular protein transport; small GTPase mediated signal transduction	GTP binding	membrane
RAP2A, member of RAS oncogene family	RAP2A	1.38022	1.86307	2.12782	1.82515	GI_31377551-S	signal transduction; small GTPase mediated signal transduction	GTP binding; GTPase activity	membrane
RAP2C, member of RAS oncogene family	RAP2C	0.919166	1.77392	1.94891	1.35381	GI_32129208-S	small GTPase mediated signal transduction	GTP binding
RA-regulated nuclear matrix-associated protein	RAMP	1.71656	2.5359	2.36865	1.90919	GI_7705575-S
Ras and Rab interactor 2	RIN2	1.11094	1.53772	1.86831	1.3331	GI_35493905-S	endocytosis; intracellular signaling cascade	GTPase activator activity; Rab guanyl-nucleotide exchange factor activity
Ras homolog gene family, member G (rho G)	RHOG	1.27226	1.33555	1.35793	1.39062	GI_4502218-S	Rho protein signal transduction; positive regulation of cell proliferation; regulation of cell cycle	GTP binding; GTPase activity
Ras-GTPase-activating protein SH3-domain-binding protein	G3BP	1.08266	1.51046	1.41766	1.1746	GI_38327551-A	Ras protein signal transduction; nuclear mRNA splicing, via spliceosome; protein transport; protein-nucleus import	ATP binding; ATP-dependent DNA helicase activity; ATP-dependent RNA helicase activity; DNA binding; RNA binding; endonuclease activity; hydrolase activity; nucleic acid binding; protein binding; protein transporter activity	cytoplasm; nucleus
Ras-like without CAAX 1	RIT1	0.950031	0.878984	0.792568	0.769468	GI_31543551-S	signal transduction; small GTPase mediated signal transduction	GTP binding; calmodulin binding	plasma membrane
Ras-related C3 botulinum toxin substrate 1 (rho family, small GTP binding protein Rac1)	RAC1	1.08379	1.26673	1.74357	1.49619	GI_38505162-I	protein transport; small GTPase mediated signal transduction	GTP binding
RAVER1	RAVER1	1.20056	1.21216	1.18674	1.14825	GI_33457331-S	nuclear mRNA splicing, via spliceosome	nucleic acid binding
Receptor-interacting serine-threonine kinase 4	RIPK4	0.768029	0.756631	0.692521	0.787014	GI_41327753-S	protein amino acid phosphorylation	ATP binding; protein binding; protein serine/threonine kinase activity; protein-tyrosine kinase activity; transferase activity	cellular_component unknown
Regulator of G-protein signalling 19 interacting protein 1	RGS19IP1	0.896316	0.885568	0.711935	0.686787	GI_5031714-S	G-protein coupled receptor protein signaling pathway	protein binding	cytosol; membrane; membrane fraction; soluble fraction
Related RAS viral (r-ras) oncogene homolog 2	RRAS2	1.09314	1.46294	1.55991	1.30834	GI_38569462-S	intracellular protein transport; small GTPase mediated signal transduction	GTP binding
Renal tumor antigen	RAGE	0.964658	0.743671	0.748004	0.778325	GI_7657497-S	protein amino acid phosphorylation; signal transduction	ATP binding; protein serine/threonine kinase activity; transferase activity	cytoplasm
Ret finger protein	RFP	0.949505	1.25454	1.0399	1.08083	GI_18641280-A	cell proliferation; protein ubiquitination; regulation of transcription, DNA-dependent; spermatogenesis	DNA binding; metal ion binding; transmembrane receptor protein tyrosine kinase activity; ubiquitin-protein ligase activity; zinc ion binding	integral to plasma membrane; membrane fraction; nucleus; ubiquitin ligase complex
Reversion-inducing-cysteine-rich protein with kazal motifs	RECK	0.995591	1.20063	1.6405	0.996068	GI_11863155-S	negative regulation of cell cycle	metalloendopeptidase inhibitor activity; serine-type endopeptidase inhibitor activity	membrane; membrane fraction
Rho GDP dissociation inhibitor (GDI) beta	ARHGDIB	0.997957	0.753517	0.686713	0.626502	GI_10835001-S	Rho protein signal transduction; actin cytoskeleton organization and biogenesis; development; immune response; negative regulation of cell adhesion	GTPase activator activity; Rho GDP-dissociation inhibitor activity	cytoplasmic vesicle
Rho GTPase activating protein 10	ARHGAP10	1.09615	1.2157	1.30066	1.31704	GI_31377700-S
Rho GTPase activating protein 18	ARHGAP18	1.1354	1.42152	1.60885	1.36289	GI_39932588-S		GTPase activator activity
Rho guanine nucleotide exchange factor (GEF) 3	ARHGEF3	0.621278	0.658954	0.66234	0.463481	GI_9506400-S	Rho protein signal transduction	Rho guanyl-nucleotide exchange factor activity
Rho-associated, coiled-coil containing protein kinase 2	ROCK2	0.847132	0.757258	0.776871	0.899327	GI_41872582-S	cytokinesis; intracellular signaling cascade; muscle contraction; protein amino acid phosphorylation	ATP binding; diacylglycerol binding; protein serine/threonine kinase activity; protein-tyrosine kinase activity; structural molecule activity; transferase activity	actin cytoskeleton; intracellular
Ribonuclease P/MRP 38kDa subunit	RPP38	1.15709	1.10537	1.31687	1.16359	GI_5454025-A	tRNA processing	hydrolase activity; ribonuclease P activity	nucleolar ribonuclease P complex; nucleus
Ribose 5-phosphate isomerase A (ribose 5-phosphate epimerase)	RPIA	1.31991	1.5755	1.71632	1.56159	GI_21389336-S	pentose-phosphate shunt, non-oxidative branch	isomerase activity; ribose-5-phosphate isomerase activity	intracellular
Ribosomal protein L34	RPL34	1.14318	1.05385	1.31605	1.19987	GI_16117786-A	protein biosynthesis	RNA binding; structural constituent of ribosome	cytosolic large ribosomal subunit (sensu Eukaryota); intracellular; ribosome
Ribosomal protein S27-like	RPS27L	1.72156	2.27755	2.46696	1.80969	GI_18490988-S	protein biosynthesis	structural constituent of ribosome	intracellular; ribosome
Ribosomal protein S6 kinase, 90kDa, polypeptide 5	RPS6KA5	1.07264	1.31655	1.36122	1.44777	GI_32528294-I	epidermal growth factor receptor signaling pathway; histone phosphorylation; protein amino acid phosphorylation; protein kinase cascade; proteolysis and peptidolysis; regulation of transcription, DNA-dependent; response to chemical substance; response to external stimulus; response to stress	ATP binding; catalytic activity; metallopeptidase activity; protein serine/threonine kinase activity; protein-tyrosine kinase activity; transferase activity; zinc ion binding	nucleus
Ring finger and CHY zinc finger domain containing 1	RCHY1	0.939529	1.25281	1.76828	1.32916	GI_24308060-S	protein ubiquitination	ubiquitin-protein ligase activity; zinc ion binding	ubiquitin ligase complex
Ring finger and KH domain containing 1	RKHD1	1.16723	1.12868	1.1906	1.31463	GI_42558261-S	protein ubiquitination	RNA binding; ubiquitin-protein ligase activity; zinc ion binding	ribonucleoprotein complex; ubiquitin ligase complex
Ring finger and KH domain containing 2	RKHD2	0.923999	1.18339	1.39712	1.1152	GI_39545576-S	protein ubiquitination	ubiquitin-protein ligase activity; zinc ion binding	ubiquitin ligase complex
Ring finger protein 121	RNF121	1.24321	1.29633	1.34268	1.24824	GI_37588864-A	protein ubiquitination	ubiquitin-protein ligase activity; zinc ion binding	ubiquitin ligase complex
Ring finger protein 144	RNF144	1.50856	1.61592	1.48188	1.52987	GI_38045937-S	electron transport; protein ubiquitination	electron transporter activity; iron ion binding; ubiquitin-protein ligase activity; zinc ion binding	nucleus; ubiquitin ligase complex
Ring finger protein 182	MGC33993	0.87602	1.18487	1.40075	1.20189	GI_22749454-S	protein ubiquitination	ubiquitin-protein ligase activity; zinc ion binding	ubiquitin ligase complex
Ring finger protein 38	RNF38	1.3801	1.58411	1.5465	1.36596	GI_37577182-A	protein ubiquitination	ubiquitin-protein ligase activity; zinc ion binding	ubiquitin ligase complex
RIO kinase 2 (yeast)	RIOK2	1.02961	1.27311	1.36277	1.22335	GI_8922904-S		ATP binding; protein serine/threonine kinase activity; transferase activity
RNA binding motif protein 15	RBM15	0.947954	1.37051	1.43135	1.37136	GI_22095383-S	regulation of transcription	RNA binding	nucleus
RNA terminal phosphate cyclase-like 1	RCL1	1.09512	1.29774	1.35501	1.01228	GI_21361284-S	biological_process unknown	RNA-3'-phosphate cyclase activity	nucleolus
ROD1 regulator of differentiation 1 (S. pombe)	ROD1	1.06269	1.19692	1.18479	1.29402	GI_38569465-S	mRNA processing; morphogenesis; nuclear mRNA splicing, via spliceosome	RNA binding; nucleic acid binding	nucleus
Ropporin, rhophilin associated protein 1	ROPN1	1.02091	1.0244	0.929469	0.630672	GI_21359919-S		porin activity	integral to membrane; outer membrane
SAC1 suppressor of actin mutations 1-like (yeast)	SACM1L	0.651305	0.781139	0.81304	0.757619	GI_41281578-S
Sarcoma amplified sequence	SAS	0.92541	0.912112	0.83668	0.757782	GI_42741672-S	positive regulation of cell proliferation		integral to plasma membrane; membrane fraction
Scrapie responsive protein 1	SCRG1	0.948354	0.68463	0.640785	0.413202	GI_6005869-S	neurogenesis		extracellular space
SEC11-like 3 (S. cerevisiae)	SEC11L3	0.943122	0.94353	0.854644	0.721441	GI_15150808-S	proteolysis and peptidolysis; signal peptide processing	serine-type peptidase activity	endoplasmic reticulum; integral to membrane; microsome
SEC14 and spectrin domains 1	SESTD1	1.25332	1.61056	1.87409	1.21053	GI_31342410-S
Sec23 homolog B (S. cerevisiae)	SEC23B	0.814482	0.647097	0.562027	0.814101	GI_16905502-A	ER to Golgi transport; intracellular protein transport; vesicle-mediated transport	protein binding	COPII vesicle coat; Golgi apparatus; endoplasmic reticulum; membrane
SEH1-like (S. cerevisiae)	SEH1L	1.17748	1.27873	1.3637	1.3221	GI_14591917-S	protein transport
Selenoprotein X, 1	SEPX1	0.928618	0.736999	0.790348	0.657387	GI_45439350-S	protein repair	oxidoreductase activity; protein-methionine-R-oxide reductase activity; zinc ion binding	cytoplasm; nucleus
Sema domain, immunoglobulin domain (Ig), transmembrane domain (TM) and short cytoplasmic domain, (semaphorin) 4F	SEMA4F	0.950755	0.845153	0.66219	0.679685	GI_19923278-S	axon guidance; cell-cell signaling; development; neurogenesis	receptor activity	integral to plasma membrane; membrane fraction
Septin 5	2006-09-05	0.935794	0.887692	0.7478	0.641701	GI_9945438-S	cell cycle; cytokinesis	GTP binding; GTPase activity; structural molecule activity
Ser/Thr-like kinase	MGC4796	0.994977	1.28281	1.43715	1.4012	GI_31543197-S	protein amino acid phosphorylation	ATP binding; protein kinase activity; protein serine/threonine kinase activity; protein-tyrosine kinase activity; transferase activity	membrane
Serine (or cysteine) proteinase inhibitor, clade E (nexin, plasminogen activator inhibitor type 1), member 2	SERPINE2	0.894679	0.741503	0.717439	1.15383	GI_34147323-S	neurogenesis; regulation of cell migration; regulation of proteolysis and peptidolysis	heparin binding; serine-type endopeptidase inhibitor activity	extracellular region
Serine (or cysteine) proteinase inhibitor, clade H (heat shock protein 47), member 1, (collagen binding protein 1)	SERPINH1	1.16569	1.09075	1.23665	1.28045	GI_32454740-S	protein folding; response to unfolded protein	collagen binding; serine-type endopeptidase inhibitor activity; unfolded protein binding	endoplasmic reticulum
Serine dehydratase-like	SDSL	1.01616	0.669115	0.481154	0.584934	GI_34147537-S	amino acid metabolism	catalytic activity
Serine/threonine kinase 32A	STK32A	0.970215	0.769217	0.562699	0.514518	GI_21450708-S	protein amino acid phosphorylation	ATP binding; protein serine/threonine kinase activity; transferase activity
Serine/threonine kinase 35	STK35	1.08317	1.24711	1.32815	1.25502	GI_38327559-S	protein amino acid phosphorylation	ATP binding; protein serine/threonine kinase activity; transferase activity
SERTA domain containing 3	SERTAD3	1.22471	1.25565	1.18012	1.29468	GI_15718683-S
Serum response factor (c-fos serum response element-binding transcription factor)	SRF	1.45871	1.25091	1.08646	1.1152	GI_4507204-S	regulation of transcription from Pol II promoter; signal transduction	RNA polymerase II transcription factor activity	nucleus
Serum/glucocorticoid regulated kinase	SGK	1.28061	1.58559	1.66971	1.45644	GI_25168262-S	apoptosis; protein amino acid phosphorylation; response to stress; sodium ion transport	ATP binding; protein serine/threonine kinase activity; transferase activity	nucleus
SET and MYND domain containing 2	SMYD2	1.02572	1.30432	1.32467	1.1823	GI_9910273-S
SFRS protein kinase 2	SRPK2	0.937515	0.716026	0.687499	0.755796	GI_33188446-I	protein amino acid phosphorylation	ATP binding; protein serine/threonine kinase activity; protein-tyrosine kinase activity; transferase activity
SH2 domain binding protein 1 (tetratricopeptide repeat containing)	SH2BP1	0.866424	0.512624	0.505506	0.691925	GI_41281407-S		binding
SH3 domain containing ring finger 2	SH3RF2	0.90557	0.846301	0.745073	0.611398	GI_22749146-S	protein ubiquitination	ubiquitin-protein ligase activity; zinc ion binding	ubiquitin ligase complex
SH3 multiple domains 2	SH3MD2	0.821753	0.711211	0.872175	0.943389	GI_32698739-S	protein ubiquitination	ubiquitin-protein ligase activity; zinc ion binding	ubiquitin ligase complex
Shroom-related protein	ShrmL	0.96377	1.25533	1.19902	1.25032	GI_18699721-S		protein binding
Sialyltransferase 1 (beta-galactoside alpha-2,6-sialyltransferase)	SIAT1	0.868873	1.27362	1.29275	1.35732	GI_27765092-A	growth; humoral immune response; oligosaccharide metabolism; protein amino acid glycosylation	beta-galactoside alpha-2,6-sialyltransferase activity	Golgi apparatus; integral to membrane
Sialyltransferase 4A (beta-galactoside alpha-2,3-sialyltransferase)	SIAT4A	1.24928	1.28451	1.29653	1.63184	GI_27765095-A	protein amino acid glycosylation	beta-galactoside alpha-2,3-sialyltransferase activity	Golgi apparatus; integral to membrane
Sialyltransferase 6 (N-acetyllacosaminide alpha 2,3-sialyltransferase)	SIAT6	0.801303	0.831221	0.825289	0.864097	GI_28373083-A	protein amino acid glycosylation	N-acetyllactosaminide alpha-2,3-sialyltransferase activity	Golgi apparatus; integral to membrane
Sialyltransferase 7D ((alpha-N-acetylneuraminyl-2,3-beta-galactosyl-1,3)-N-acetyl galactosaminide alpha-2,6-sialyltransferase)	SIAT7D	1.00715	0.924942	0.788798	0.75811	GI_28373091-A	protein amino acid glycosylation	(alpha-N-acetylneuraminyl-2,3-beta-galactosyl-1,3)-N-acetyl-galactosaminide 6-alpha-sialyltransferase activity	Golgi apparatus; integral to membrane
Sialyltransferase 9 (CMP-NeuAc:lactosylceramide alpha-2,3-sialyltransferase; GM3 synthase)	SIAT9	0.992719	1.05136	0.85425	0.675504	GI_28373079-S	ganglioside biosynthesis; protein amino acid glycosylation	lactosylceramide alpha-2,3-sialyltransferase activity	Golgi membrane; integral to membrane
SID1 transmembrane family, member 2	SIDT2	0.898739	0.68695	0.374671	0.544306	GI_7705756-S
Sideroflexin 1	SFXN1	1.75026	2.35211	2.38214	2.02824	GI_23618866-S	cation transport; iron ion transport	cation transporter activity	integral to membrane; mitochondrion
Sideroflexin 2	SFXN2	1.06534	0.889045	0.675165	1.14866	GI_34222270-S	cation transport; iron ion transport	cation transporter activity	integral to membrane; mitochondrion
Sideroflexin 5	SFXN5	0.775513	0.9431	0.813027	0.983089	GI_21389350-S	cation transport; iron ion transport	cation transporter activity	integral to membrane; mitochondrion
Signal recognition particle 68kDa	SRP68	1.2236	1.31261	1.23883	1.21966	GI_24497619-S		RNA binding; signal recognition particle binding	endoplasmic reticulum; nucleolus; ribosome; signal recognition particle (sensu Eukaryota)
Signal recognition particle receptor ('docking protein')	SRPR	1.25942	1.13367	1.25646	1.38421	GI_23308696-S	SRP-dependent cotranslational protein-membrane targeting; intracellular protein transport	GTP binding; GTPase activity; RNA binding; nucleotide binding; receptor activity; signal recognition particle binding	endoplasmic reticulum; integral to membrane; signal recognition particle (sensu Eukaryota); signal recognition particle receptor complex
Signal transducer and activator of transcription 2, 113kDa	STAT2	0.831552	0.75591	0.412318	0.538582	GI_38202247-S	JAK-STAT cascade; intracellular signaling cascade; regulation of transcription from Pol II promoter	calcium ion binding; hematopoietin/interferon-class (D200-domain) cytokine receptor signal transducer activity; transcription factor activity	nucleus
Signal transducer and activator of transcription 3 (acute-phase response factor)	STAT3	1.19806	1.29897	1.36374	1.39739	GI_21618337-A	JAK-STAT cascade; acute-phase response; cell motility; intracellular signaling cascade; negative regulation of transcription from Pol II promoter; neurogenesis; regulation of transcription, DNA-dependent	calcium ion binding; hematopoietin/interferon-class (D200-domain) cytokine receptor signal transducer activity; transcription factor activity	cytoplasm; nucleus
Signal-transducing adaptor protein-2	STAP2	0.99167	0.797011	0.69155	0.65873	GI_8923213-S	intracellular signaling cascade	kinase activity
Similar to CG14977-PA	LOC389541	1.04513	0.771666	0.750617	0.843199	GI_42658525-S
Similar to hypothetical protein FLJ10883	LOC115294	0.963204	1.53085	1.6382	1.09048	GI_24308385-S	protein modification	protein-L-isoaspartate (D-aspartate) O-methyltransferase activity
Similar to hypothetical protein FLJ23233	MGC4728	1.13126	1.11006	1.12178	1.26883	GI_38524613-S	regulation of transcription, DNA-dependent	DNA binding; zinc ion binding	nucleus
Similar to hypothetical protein FLJ38281	na	0.933894	1.31459	1.54874	1.21608	GI_37552519-S
Similar to hypothetical protein MGC13138	LOC146542	1.10753	0.928256	0.854519	0.79288	GI_34147718-S	regulation of transcription, DNA-dependent	nucleic acid binding; zinc ion binding	nucleus
Similar to hypothetical protein MGC49416	LOC255374	1.00851	0.938991	0.921491	0.762976	GI_42658523-S
Similar to Munc13-3 protein - rat	UNC13C	0.715422	0.810275	0.897288	0.797847	GI_27482629-S
Similar to Rab12 protein	RAB12	1.04239	1.22347	1.28339	1.32296	GI_37545056-S
Similar to RIKEN cDNA 1110033O09 gene	MGC45386	1.05459	0.703333	0.584551	0.668598	GI_38348359-S		catalytic activity
Similar to RIKEN cDNA 4732481H14	na	0.953085	0.713441	0.753211	0.917582	GI_42659242-S
Similar to RIKEN cDNA 4931428D14 gene	MGC15407	0.782342	0.815413	1.0179	0.757031	GI_42476197-S
Similar to Succinyl-CoA ligase [GDP-forming] beta-chain, mitochondrial precursor (Succinyl-CoA synthetase, betaG chain) (SCS-betaG) (GTP-specific succinyl-CoA synthetase beta subunit)	na	0.785705	0.764658	0.791935	1.14942	GI_37541894-S
Sjogren syndrome antigen A2 (60kDa, ribonucleoprotein autoantigen SS-A/Ro)	SSA2	1.12731	1.4645	1.63451	1.32712	GI_34222274-S	transcription from Pol III promoter	RNA binding	ribonucleoprotein complex
SLIT and NTRK-like family, member 6	SLITRK6	0.766942	0.734394	0.599362	0.710206	GI_40217824-S			integral to membrane
Smad nuclear interacting protein	SNIP1	1.1504	1.33854	1.33805	1.23345	GI_21314719-S			nucleus
SMAD, mothers against DPP homolog 5 (Drosophila)	SMAD5	1.09299	1.4165	1.25737	1.20116	GI_38455399-S	BMP signaling pathway; embryonic pattern specification; regulation of transcription, DNA-dependent; signal transduction	receptor signaling protein activity; transcription factor activity; transcriptional activator activity	integral to membrane; nucleus
SMAD, mothers against DPP homolog 7 (Drosophila)	SMAD7	1.02997	1.04537	1.24771	1.3819	GI_5174516-S	regulation of transcription, DNA-dependent; response to stress; transforming growth factor beta receptor signaling pathway	protein binding; receptor signaling protein serine/threonine kinase signaling protein activity; transforming growth factor beta receptor, inhibitory cytoplasmic mediator activity	intracellular
Small acidic protein	SMAP	1.03743	1.28923	1.37664	1.42758	GI_31982890-S	biological_process unknown	molecular_function unknown	cellular_component unknown
Small nuclear ribonucleoprotein polypeptide B''	SNRPB2	1.55733	1.51676	1.85275	1.80217	GI_38149917-I	RNA splicing; nuclear mRNA splicing, via spliceosome	RNA binding; pre-mRNA splicing factor activity	nucleus; ribonucleoprotein complex; snRNP U2
Small nuclear ribonucleoprotein polypeptide B''	SNRPB2	0.937308	1.81683	2.03444	1.50629	GI_38149980-A	RNA splicing; nuclear mRNA splicing, via spliceosome	RNA binding; pre-mRNA splicing factor activity	nucleus; ribonucleoprotein complex; snRNP U2
Small nuclear ribonucleoprotein polypeptides B and B1	SNRPB	1.12124	1.07884	1.38863	1.44358	GI_38149990-I	RNA splicing; mRNA processing	RNA binding; pre-mRNA splicing factor activity	nucleus; small nuclear ribonucleoprotein complex; small nucleolar ribonucleoprotein complex; spliceosome complex
SMC4 structural maintenance of chromosomes 4-like 1 (yeast)	SMC4L1	0.879246	1.20671	1.53307	1.37256	GI_21361251-S	cell cycle; chromosome organization and biogenesis (sensu Eukaryota); mitosis; mitotic chromosome condensation; mitotic sister chromatid segregation	ATP binding; ATPase activity; protein binding; protein heterodimerization activity	chromosome; condensin complex; cytoplasm; nucleus
Smooth muscle myosin heavy chain 11 isoform SM1-like	LOC129285	0.934278	0.70825	0.6983	0.718905	GI_31343495-S
Snail homolog 2 (Drosophila)	SNAI2	1.26723	1.56714	1.58358	1.29311	GI_24497625-S	development; ectoderm and mesoderm interaction; negative regulation of transcription from Pol II promoter; regulation of transcription, DNA-dependent	DNA binding; zinc ion binding	nucleus
SNF-1 related kinase	SNRK	1.13727	1.22672	1.30071	1.46694	GI_31442407-S	protein amino acid phosphorylation	ATP binding; protein serine/threonine kinase activity; protein-tyrosine kinase activity
Solute carrier family 11 (proton-coupled divalent metal ion transporters), member 2	SLC11A2	1.02651	0.955168	0.729356	0.672628	GI_10835168-S	iron ion transport	iron ion transporter activity	integral to plasma membrane
Solute carrier family 17 (anion/sugar transporter), member 5	SLC17A5	1.26317	1.70614	1.43796	1.1612	GI_34222139-S	transport	symporter activity; transporter activity	integral to membrane; lysosome
Solute carrier family 2 (facilitated glucose transporter), member 6	SLC2A6	1.00946	0.838372	0.713856	0.687226	GI_9938031-S	carbohydrate transport	glucose transporter activity; sugar porter activity	integral to membrane
Solute carrier family 2, (facilitated glucose transporter) member 8	SLC2A8	1.12894	0.742458	0.641407	0.665692	GI_21361448-S	carbohydrate metabolism; carbohydrate transport; glucose transport	glucose transporter activity; sugar porter activity	integral to membrane; integral to plasma membrane
Solute carrier family 20 (phosphate transporter), member 1	SLC20A1	1.1128	1.16677	1.61721	1.72111	GI_31543629-S	phosphate metabolism; phosphate transport; positive regulation of I-kappaB kinase/NF-kappaB cascade	receptor activity; sodium:phosphate symporter activity	integral to plasma membrane
Solute carrier family 20 (phosphate transporter), member 2	SLC20A2	1.08143	1.26098	1.44778	1.4764	GI_34222154-S	phosphate transport	receptor activity; sodium:phosphate symporter activity	integral to plasma membrane; membrane fraction
Solute carrier family 22 (organic cation transporter), member 18	SLC22A18	1.03964	0.970923	0.823807	0.709096	GI_34734074-A	excretion; response to drug; tetracycline transport	organic cation transporter activity; tetracycline:hydrogen antiporter activity	integral to membrane; plasma membrane
Solute carrier family 22 (organic cation transporter), member 1-like antisense	SLC22A1LS	1.13927	1.29945	1.76627	1.49733	GI_6005877-S	biological_process unknown	molecular_function unknown	cellular_component unknown
Solute carrier family 25 (mitochondrial carrier; adenine nucleotide translocator), member 4	SLC25A4	1.14472	0.92119	0.829906	0.715226	GI_4502096-S	generation of precursor metabolites and energy; mitochondrial genome maintenance; mitochondrial transport	adenine transporter activity; binding	integral to plasma membrane; mitochondrial inner membrane; mitochondrion
Solute carrier family 25, member 28	SLC25A28	1.28884	1.41627	1.30063	1.19835	GI_19923633-S	transport	binding	integral to membrane; mitochondrial inner membrane
Solute carrier family 26 (sulfate transporter), member 2	SLC26A2	0.997509	0.703562	0.828613	1.14385	GI_4557538-S	sulfate transport	sulfate porter activity	integral to plasma membrane; membrane fraction
Solute carrier family 26, member 11	SLC26A11	0.951173	0.788806	0.580506	0.728421	GI_27734747-S			integral to membrane
Solute carrier family 30 (zinc transporter), member 1	SLC30A1	1.09478	1.24532	1.58346	1.67555	GI_14141725-S	cation transport; zinc ion transport	cation transporter activity	integral to membrane
Solute carrier family 35 (CMP-sialic acid transporter), member A1	SLC35A1	1.03308	1.50899	1.5804	1.41955	GI_20149579-S	CMP-sialic acid transport; carbohydrate metabolism; carbohydrate transport; nucleotide-sugar transport; protein modification	CMP-sialic acid transporter activity; nucleotide-sugar transporter activity; sugar porter activity	Golgi membrane; integral to membrane; integral to plasma membrane
Solute carrier family 35, member F2	SLC35F2	1.07656	1.14657	1.28663	1.32101	GI_34222328-S	biological_process unknown	molecular_function unknown	cellular_component unknown
Solute carrier family 35, member F5	SLC35F5	0.949629	1.33157	1.45939	1.37028	GI_21361958-S
Solute carrier family 39 (zinc transporter), member 3	SLC39A3	1.21351	0.834292	0.734808	0.907387	GI_34330190-S	metal ion transport	metal ion transporter activity	integral to membrane
Solute carrier family 4, sodium bicarbonate cotransporter, member 7	SLC4A7	0.649751	0.649667	0.801727	0.733307	GI_19923175-S	anion transport; bicarbonate transport	inorganic anion exchanger activity; sodium:bicarbonate symporter activity	integral to membrane
Solute carrier family 5 (sodium-dependent vitamin transporter), member 6	SLC5A6	0.856254	0.77485	0.583859	0.638254	GI_10863878-S	sodium ion transport	biotin binding; sodium-dependent multivitamin transporter activity; symporter activity	integral to plasma membrane; membrane fraction
Solute carrier family 7 (cationic amino acid transporter, y+ system), member 5	SLC7A5	1.00065	0.69556	0.742604	0.944258	GI_34222350-S	amino acid metabolism; amino acid transport	amino acid permease activity; neutral amino acid transporter activity	integral to membrane; plasma membrane
Solute carrier organic anion transporter family, member 4A1	SLCO4A1	0.914034	0.79764	0.716265	0.78639	GI_39777593-S	ion transport	transporter activity	integral to membrane
SON DNA binding protein	SON	0.708121	0.687462	0.776117	0.926084	GI_21040317-I	anti-apoptosis	DNA binding; double-stranded RNA binding; nucleic acid binding	intracellular; nucleus
Sorbin and SH3 domain containing 1	SORBS1	0.836477	0.889747	0.77681	0.710834	GI_7661699-I	focal adhesion formation; glucose transport; insulin receptor signaling pathway; stress fiber formation	insulin receptor binding; protein binding	cell-cell adherens junction; cell-substrate adherens junction; lipid raft; membrane; nucleus; stress fiber
Sorting nexin 15	SNX15	0.926945	0.887012	0.747688	0.754862	GI_22547192-A	intracellular protein transport; intracellular signaling cascade	protein transporter activity	cytosol; membrane
Sorting nexin 16	SNX16	1.21443	1.45321	1.49563	1.45671	GI_23238247-A	intracellular signaling cascade
Sorting nexin 3	SNX3	0.900907	0.783751	0.722442	0.953302	GI_23111040-A	endocytosis; intracellular signaling cascade; protein transport
Sorting nexin 5	SNX5	1.05047	1.27856	1.24601	1.29112	GI_23111045-A	intracellular signaling cascade
Sorting nexin 5	SNX5	1.16387	0.800422	0.718554	1.02045	GI_23111046-I	intracellular signaling cascade
SP110 nuclear body protein	SP110	1.12756	1.48792	1.61428	1.54151	GI_17986251-A	regulation of transcription, DNA-dependent	transcription factor activity	nucleus
SP110 nuclear body protein	SP110	1.05554	1.48722	1.48296	1.65551	GI_17986251-I	regulation of transcription, DNA-dependent	transcription factor activity	nucleus
Sperm protein SSP411	SSP411	1.0091	0.804381	0.493255	0.541196	GI_31542722-S	carbohydrate metabolism	hydrolase activity, acting on glycosyl bonds
Sperm specific antigen 2	SSFA2	1.03887	1.35045	1.21427	1.41765	GI_34222128-S			plasma membrane
Spermatogenesis associated 2	SPATA2	0.844674	0.803933	0.806162	0.727317	GI_38176156-S	spermatogenesis	molecular_function unknown	cytoplasm
Spermidine/spermine N1-acetyltransferase	SAT	0.92822	0.967621	0.810731	0.709685	GI_4506788-S		acyltransferase activity; diamine N-acetyltransferase activity
S-phase 2 protein	DERP6	1.32918	1.08456	0.980326	1.16673	GI_44662829-A
S-phase 2 protein	DERP6	1.34956	1.75648	2.22187	1.75684	GI_44662831-I
S-phase kinase-associated protein 2 (p45)	SKP2	0.954944	1.18843	1.20917	1.39417	GI_16306593-A	G1/S transition of mitotic cell cycle; cell proliferation; regulation of cell cycle; ubiquitin cycle
Sphingosine-1-phosphate lyase 1	SGPL1	1.40436	1.41046	1.56091	1.68847	GI_31982935-S	amino acid metabolism; apoptosis; ceramide metabolism; lipid metabolism; sphingolipid catabolism	carboxy-lyase activity; sphinganine-1-phosphate aldolase activity	endoplasmic reticulum; integral to endoplasmic reticulum membrane
Splicing factor 3a, subunit 3, 60kDa	SF3A3	0.999079	1.03724	1.2138	1.11422	GI_5803166-S	RNA splicing; nuclear mRNA splicing, via spliceosome	nucleic acid binding; pre-mRNA splicing factor activity; zinc ion binding	spliceosome complex
Splicing factor, arginine/serine-rich 15	SFRS15	1.19671	1.17764	1.2659	1.28544	GI_40789228-S		RNA binding	nucleus
Split hand/foot malformation (ectrodactyly) type 3	SHFM3	1.0172	0.839821	0.781863	0.768032	GI_24475655-S	Wnt receptor signaling pathway; development; embryonic limb morphogenesis; ubiquitin cycle; ubiquitin-dependent protein catabolism	molecular_function unknown	ubiquitin ligase complex
Sprouty homolog 2 (Drosophila)	SPRY2	1.14958	1.4177	1.50962	1.565	GI_22209007-S	cell-cell signaling; development; organogenesis; regulation of signal transduction		membrane
Sprouty homolog 4 (Drosophila)	SPRY4	1.05813	1.38349	1.44384	1.44103	GI_23308573-S	development; regulation of signal transduction		membrane
Sprouty-related, EVH1 domain containing 1	SPRED1	1.19438	1.45276	1.6042	1.48264	GI_22749220-S			membrane
Src homology 3 domain-containing guanine nucleotide exchange factor	SGEF	1.24509	1.33166	1.32221	1.31945	GI_21361486-S
Stannin	SNN	0.797563	0.815054	0.716755	0.613263	GI_29893560-S	response to abiotic stimulus; response to stress		integral to membrane
STE20-like kinase (yeast)	SLK	1.20636	1.50508	1.63037	1.66379	GI_41281452-S	nucleotide-excision repair; protein amino acid phosphorylation	ATP binding; DNA binding; nuclease activity; protein serine/threonine kinase activity
Steroid-5-alpha-reductase, alpha polypeptide 1 (3-oxo-5 alpha-steroid delta 4-dehydrogenase alpha 1)	SRD5A1	0.722956	0.56867	0.512423	0.702255	GI_4507200-S	cell-cell signaling; sex determination; sex differentiation	3-oxo-5-alpha-steroid 4-dehydrogenase activity; electron transporter activity; oxidoreductase activity	integral to membrane; microsome
Sterol regulatory element binding transcription factor 2	SREBF2	1.20947	1.43386	1.57171	1.14008	GI_27477112-S	cholesterol metabolism; lipid metabolism; regulation of transcription from Pol II promoter	DNA binding; RNA polymerase II transcription factor activity	Golgi apparatus; endoplasmic reticulum; integral to membrane; nucleus
STIP1 homology and U-box containing protein 1	STUB1	1.07961	0.794299	0.629191	0.705604	GI_5031962-S	protein folding; protein ubiquitination	binding; ubiquitin-protein ligase activity	cytoplasm; ubiquitin ligase complex
Stomatin	STOM	1.05836	1.43647	1.38719	1.08848	GI_38016906-A			cytoskeleton; integral to plasma membrane
Succinate-CoA ligase, GDP-forming, beta subunit	SUCLG2	0.934541	0.954262	0.786225	1.28088	GI_29788999-S	metabolism; succinyl-CoA metabolism; tricarboxylic acid cycle	catalytic activity; ligase activity; succinate-CoA ligase (GDP-forming) activity	mitochondrion
SUMO1/sentrin specific protease 5	SENP5	1.17509	1.0482	1.25556	1.43751	GI_34303948-S	proteolysis and peptidolysis; ubiquitin cycle	cysteine-type peptidase activity
Suppressor of variegation 4-20 homolog 1 (Drosophila)	SUV420H1	1.0111	1.07697	1.3271	1.31912	GI_27477096-I			nucleus
Sushi-repeat-containing protein, X-linked	SRPX	0.957379	1.16628	1.25396	1.39817	GI_21314639-S	cell adhesion	protein binding	membrane
SWI/SNF related, matrix associated, actin dependent regulator of chromatin, subfamily a, member 5	SMARCA5	0.734896	0.959434	1.27911	0.932649	GI_21071057-S	chromatin modification; chromatin remodeling; regulation of transcription from Pol II promoter	ATP binding; DNA binding; RNA polymerase II transcription factor activity; helicase activity; hydrolase activity	nucleoplasm
Synaptogyrin 2	SYNGR2	0.908199	0.846725	0.748534	0.67744	GI_22091455-S			integral to plasma membrane
Synaptojanin 2 binding protein	SYNJ2BP	1.19519	1.41251	1.39686	1.24846	GI_8922963-S		protein binding	integral to membrane; mitochondrion; outer membrane
Synaptophysin-like protein	SYPL	1.2437	1.99142	1.83065	1.68284	GI_33239442-A	synaptic transmission; transport	transporter activity	integral to plasma membrane; synaptic vesicle
Synaptosomal-associated protein, 23kDa	SNAP23	0.792003	1.21219	1.3705	1.13532	GI_18765730-A
Synaptotagmin-like 2	SYTL2	0.831113	1.07712	0.739201	0.664465	GI_15011899-I	intracellular protein transport; vesicle-mediated transport	Rab interactor activity; neurexin binding; transporter activity	extrinsic to plasma membrane; melanosome; membrane fraction; synaptic vesicle
Syndecan binding protein (syntenin)	SDCBP	1.15631	1.88434	1.76644	1.36762	GI_5032082-S	actin cytoskeleton organization and biogenesis; intracellular signaling cascade; metabolism; protein-membrane targeting; substrate-bound cell migration, cell extension; synaptic transmission	cytoskeletal adaptor activity; interleukin-5 receptor binding; neurexin binding; oxidoreductase activity; protein binding; syndecan binding	adherens junction; cytoskeleton; endoplasmic reticulum; interleukin-5 receptor complex; membrane; nucleus
synonym: bA106M7.3; RP11-106M7.3; Homo sapiens KIAA1600 (KIAA1600), mRNA.	KIAA1600; bA106M7.3	1.09362	1.37535	1.44919	0.923636	GI_22055650-S
synonym: DKFZp434D0215; Homo sapiens SH3 domain protein D19 (EVE1), mRNA.	EVE1; DKFZp434D0215	1.02039	1.28692	1.40611	1.10084	GI_27477709-S
synonym: LZT-Hs2; solute carrier family 39 (metal ion transporter), member 10; go_component: membrane [goid 0016020] [evidence IEA]; go_function: metal ion transporter activity [goid 0046873] [evidence IEA]; go_process: metal ion transport [goid 0030001] [evidence IEA]; Homo sapiens solute carrier family 39 (zinc transporter), member 10 (SLC39A10), mRNA.	SLC39A10; LZT-Hs2	0.93351	1.40151	1.46497	1.41882	GI_37549342-S	metal ion transport	metal ion transporter activity	integral to membrane
synonym: MGC45556; Homo sapiens zinc finger protein 616 (ZNF616), mRNA.	ZNF616; MGC45556	1.2017	1.22495	1.4741	1.49314	GI_27485347-S		nucleic acid binding; zinc ion binding	nucleus
synonym: MGC75361; Homo sapiens KIAA0892 (KIAA0892), mRNA.	KIAA0892; MGC75361	1.1238	1.21985	1.1306	1.3729	GI_37552553-S		binding
synonym: PRMT3; heterogeneous nuclear ribonucleoprotein methyltransferase-like 3; protein arginine N-methyltransferase 3; go_component: nucleus [goid 0005634] [evidence IEA]; go_component: cytoplasm [goid 0005737] [evidence NAS] [pmid 9642256]; go_function: zinc ion binding [goid 0008270] [evidence IEA]; go_function: nucleic acid binding [goid 0003676] [evidence IEA]; go_function: transferase act…	HRMT1L3	1.1535	1.44886	1.30872	1.23911	GI_29743852-S
synonyms: APRF, FLJ20882, MGC16063; isoform 2 is encoded by transcript variant 2; acute-phase response factor; DNA-binding protein APRF; go_component: nucleus [goid 0005634] [evidence IEA]; go_component: nucleus [goid 0005634] [evidence TAS] [pmid 7512451]; go_component: cytoplasm [goid 0005737] [evidence TAS] [pmid 7512451]; go_function: signal transducer activity [goid 0004871] [evidence IEA]; …	STAT3	1.21567	1.14505	1.47761	1.22863	GI_16596687-S
synonyms: FOXN3, PRO1635, C14orf116; chromosome 14 open reading frame 116; go_component: nucleus [goid 0005634] [evidence IEA]; go_function: transcription factor activity [goid 0003700] [evidence TAS] [pmid 9154802]; go_process: DNA damage checkpoint [goid 0000077] [evidence TAS] [pmid 9154802]; go_process: G2 phase of mitotic cell cycle [goid 0000085] [evidence TAS] [pmid 9154802]; go_process: r…	CHES1	0.963403	1.07956	0.938629	0.797706	GI_20127573-S
synonyms: HPF3, KOX10; Homo sapiens zinc finger protein 17 (HPF3, KOX 10) (ZNF17), mRNA.	ZNF17	1.10039	1.39258	1.35971	1.38234	GI_37552031-S
synonyms: LPP2, STB2, MGC5338; van gogh-like 1; loop-tail protein 2; vang (van gogh, Drosophila)-like 1, vang, van gogh-like 1 (Drosophila); go_component: integral to membrane [goid 0016021] [evidence IEA]; go_process: development [goid 0007275] [evidence IEA]; Homo sapiens vang-like 1 (van gogh, Drosophila) (VANGL1), mRNA.	VANGL1	1.05212	1.37735	1.35381	1.44892	GI_15011886-S
synonyms: MADH3, JV15-2, Smad 3, HSPC193, HsT17436, MGC60396, DKFZP586N0721; MAD, mothers against decapentaplegic homolog 3 (Drosophila); mad homolog JV15-2; mad protein homolog; SMA- and MAD-related protein 3; go_component: intracellular [goid 0005622] [evidence IEA]; go_function: transcription factor activity [goid 0003700] [evidence TAS] [pmid 10823886]; go_process: transcription from Pol II p…	SMAD3	0.898794	0.675084	0.751159	0.784488	GI_7661691-S
synonyms: MST108, TMBS62, MSTP108, DKFZp434N093; go_component: nucleus [goid 0005634] [evidence IEA]; go_function: DNA binding [goid 0003677] [evidence IEA]; go_process: regulation of transcription, DNA-dependent [goid 0006355] [evidence IEA]; Homo sapiens ELYS transcription factor-like protein TMBS62 (ELYS), mRNA.	ELYS	0.683699	0.608143	0.67466	0.705952	GI_41281873-I
synonyms: PXF, HK33, D1S2223E; peroxisomal farnesylated protein; housekeeping gene, 33kD; go_component: peroxisomal membrane [goid 0005778] [evidence NR]; go_component: integral to membrane [goid 0016021] [evidence TAS] [pmid 10051604]; go_process: peroxisome organization and biogenesis [goid 0007031] [evidence TAS] [pmid 9339377]; Homo sapiens peroxisomal biogenesis factor 19 (PEX19), mRNA.	PEX19	1.18914	1.24628	1.25867	1.22361	GI_42656114-S
synonyms: VGL-4, KIAA0121; Vestigial-like 4; go_component: nucleus [goid 0005634] [evidence IEA]; go_process: regulation of transcription, DNA-dependent [goid 0006355] [evidence IEA]; Homo sapiens vestigial like 4 (Drosophila) (VGLL4), mRNA.	VGLL4	1.33418	1.12293	1.36031	1.02693	GI_37550007-S
synonyms: WDF1, FENS-1, ZFYVE17; phosphoinositide-binding protein SR1; WD40 and FYVE domain containing 1; go_component: cytosol [goid 0005829] [evidence IDA] [pmid 11739631]; go_component: nucleus [goid 0005634] [evidence IDA] [pmid 11739631]; go_component: early endosome [goid 0005769] [evidence IDA] [pmid 11739631]; go_function: zinc ion binding [goid 0008270] [evidence NAS] [pmid 11739631]; go…	WDFY1	1.68423	1.83209	1.73715	1.62319	GI_30795185-A
Synovial sarcoma translocation, chromosome 18	SS18	1.21967	1.38215	1.48926	1.35188	GI_5032124-S			nucleus
Syntaxin 3A	STX3A	0.691621	0.702412	0.670322	1.00462	GI_34147491-S	intracellular protein transport; neurotransmitter transport	protein transporter activity	integral to membrane
Syntrophin, beta 1 (dystrophin-associated protein A1, 59kDa, basic component 1)	SNTB1	0.80958	0.719987	0.658949	0.741164	GI_18860908-S		actin binding; calcium ion binding; calmodulin binding	cytoskeleton; membrane
TAF9 RNA polymerase II, TATA box binding protein (TBP)-associated factor, 32kDa	TAF9	1.03229	0.977644	1.35431	1.38044	GI_38570151-I	regulation of transcription, DNA-dependent; transcription from Pol II promoter; transcription initiation	ATP binding; DNA binding; general RNA polymerase II transcription factor activity; protein C-terminus binding; transcription coactivator activity	nucleus; transcription factor TFIID complex
Talin 2	TLN2	0.8416	0.739528	0.644525	0.724307	GI_22035664-S	cell adhesion	actin binding; protein binding; structural molecule activity	actin cytoskeleton; synapse
Target of myb1-like 1 (chicken)	TOM1L1	1.25534	1.43854	1.46747	1.48477	GI_4885638-S	intra-Golgi transport; intracellular protein transport	protein transporter activity	Golgi stack; endosome; lysosome; membrane
TatD DNase domain containing 2	TATDN2	1.23731	1.52854	1.63451	1.48862	GI_42656673-S		hydrolase activity; nuclease activity
TBC1 domain family, member 15	TBC1D15	1.0586	1.27184	1.54221	1.38822	GI_37059748-S
TBP-interacting protein	TIP120A	0.779245	0.665725	0.746754	0.927034	GI_21361793-S	cell differentiation; ubiquitin cycle	protein binding; transcriptional activator activity	nucleus
T-complex-associated-testis-expressed 1-like	TCTE1L	0.763576	1.43358	1.47129	1.30458	GI_5730086-S	biological_process unknown	molecular_function unknown	cellular_component unknown
TEA domain family member 2	TEAD2	1.15379	1.45125	1.30407	1.36963	GI_20070102-S	regulation of transcription, DNA-dependent	transcription factor activity	nucleus
Tensin-like SH2 domain containing 1	TENS1	0.815759	0.837454	0.701413	0.757437	GI_17511208-S	intracellular signaling cascade; protein amino acid dephosphorylation	phosphoprotein phosphatase activity
Testis expressed sequence 27	TEX27	1.52731	1.90072	1.77161	1.74509	GI_11345483-S		DNA binding; zinc ion binding
Tetratricopeptide repeat domain 15	TTC15	0.965499	1.15619	1.32715	1.11747	GI_40548371-S		binding
TGFB-induced factor (TALE family homeobox)	TGIF	0.642798	0.656286	0.768089	1.00001	GI_28178854-A	development; negative regulation of transcription from Pol II promoter; regulation of transcription, DNA-dependent	transcription corepressor activity; transcription factor activity	nucleus
THAP domain containing 6	THAP6	0.609534	0.60328	0.659599	0.814768	GI_37059751-S		DNA binding
Thioredoxin domain containing 10	TXNDC10	0.901207	1.30612	1.38218	1.39269	GI_38505221-S	electron transport	calcium ion binding; electron transporter activity; isomerase activity
Thioredoxin interacting protein	TXNIP	0.794286	0.699484	0.601833	0.561105	GI_5454161-S	biological_process unknown	molecular_function unknown	cellular_component unknown
Thioredoxin reductase 2	TXNRD2	1.11314	0.864168	0.798848	0.689639	GI_22035669-A	electron transport; response to oxygen radicals	disulfide oxidoreductase activity; oxidoreductase activity, acting on NADH or NADPH, disulfide as acceptor; thioredoxin-disulfide reductase activity	mitochondrion
Thrombospondin 1	THBS1	0.849588	0.670726	0.617348	0.700001	GI_40317625-S	blood coagulation; cell adhesion; cell motility; development; neurogenesis	calcium ion binding; endopeptidase inhibitor activity; heparin binding; protein binding; signal transducer activity; structural molecule activity	extracellular region
Thymine-DNA glycosylase	TDG	1.29165	1.48484	1.5331	1.70285	GI_32189389-S	DNA repair; base-excision repair; carbohydrate metabolism	damaged DNA binding; hydrolase activity, acting on glycosyl bonds; pyrimidine-specific mismatch base pair DNA N-glycosylase activity	nucleoplasm
Thymopoietin	TMPO	0.92789	1.22746	1.24366	1.50711	GI_4507554-S		DNA binding; lamin binding	chromosome; integral to membrane; nuclear membrane
Thyroid hormone receptor interactor 11	TRIP11	1.10505	1.25269	1.20764	1.18715	GI_10863904-S	transcription from Pol II promoter	protein binding; transcription coactivator activity	Golgi apparatus
Tissue factor pathway inhibitor (lipoprotein-associated coagulation inhibitor)	TFPI	1.12954	1.35011	1.67675	1.59151	GI_40254845-S	blood coagulation	serine-type endopeptidase inhibitor activity	extracellular region
Tissue inhibitor of metalloproteinase 3 (Sorsby fundus dystrophy, pseudoinflammatory)	TIMP3	0.634616	0.394272	0.403069	0.570246	GI_21536431-S	induction of apoptosis by extracellular signals; visual perception	metalloendopeptidase inhibitor activity	extracellular matrix (sensu Metazoa)
TNFRSF1A-associated via death domain	TRADD	0.987989	0.827039	0.528602	0.552295	GI_24234723-A	apoptosis; induction of apoptosis; positive regulation of I-kappaB kinase/NF-kappaB cascade; signal transduction	protein binding; signal transducer activity
Trafficking protein particle complex 6B	TRAPPC6B	1.25121	1.47514	1.54677	1.42623	GI_31343344-S
Transcription elongation factor B (SIII), polypeptide 3 (110kDa, elongin A)	TCEB3	1.28754	1.2048	1.15092	1.3743	GI_4507388-S	defense response; regulation of transcription from Pol II promoter	protein binding; transcriptional elongation regulator activity	integral to membrane; nucleus
Transducin-like enhancer of split 3 (E(sp1) homolog, Drosophila)	TLE3	1.16221	1.05777	1.20798	1.25878	GI_4827029-S	frizzled signaling pathway; organogenesis; regulation of transcription, DNA-dependent; signal transduction		nucleus
Transforming growth factor beta 1 induced transcript 1	TGFB1I1	1.08704	0.928946	0.708248	0.613821	GI_34147679-S	cell adhesion; negative regulation of cell proliferation; positive regulation of transcription; transcription from Pol II promoter	androgen receptor binding; protein binding; receptor activity; transcription coactivator activity; zinc ion binding	intracellular
Transforming growth factor, beta receptor III (betaglycan, 300kDa)	TGFBR3	0.742756	0.693593	0.649707	0.945179	GI_4507470-S	development; signal transduction; transforming growth factor beta receptor signaling pathway	glycosaminoglycan binding; receptor activity	integral to membrane
Transforming growth factor, beta-induced, 68kDa	TGFBI	0.838166	1.02219	0.858652	0.73149	GI_4507466-S	cell adhesion; cell proliferation; negative regulation of cell adhesion; visual perception	integrin binding; protein binding	extracellular matrix (sensu Metazoa); extracellular space
Translocation associated membrane protein 2	TRAM2	1.00001	1.46911	1.17858	1.13957	GI_6912449-S	protein targeting		integral to membrane
Transmembrane 4 superfamily member 14	TM4SF14	1.12552	1.33653	1.48127	1.46756	GI_13569888-S			integral to membrane
Transmembrane 4 superfamily member 6	TM4SF6	0.913382	0.663041	0.566482	0.658276	GI_21265115-S	cell motility; positive regulation of I-kappaB kinase/NF-kappaB cascade	signal transducer activity	integral to membrane
Transmembrane 7 superfamily member 1 (upregulated in kidney)	TM7SF1	0.95241	0.8338	0.694107	0.739033	GI_4507544-S			integral to plasma membrane; membrane fraction
Transmembrane 7 superfamily member 3	TM7SF3	0.987951	0.972336	0.82644	0.704509	GI_7706574-S			integral to membrane
Transmembrane emp24 protein transport domain containing 4	TMED4	0.998199	0.9407	0.81895	0.716041	GI_33457307-S
Transmembrane emp24 protein transport domain containing 5	TMED5	0.997905	1.53116	1.41547	1.25458	GI_19923441-S	intracellular protein transport	protein carrier activity	endoplasmic reticulum; integral to membrane
Transmembrane protein 16C	TMEM16C	1.04908	1.38059	1.46299	1.29325	GI_13899226-S			integral to membrane
Transmembrane protein 2	TMEM2	1.33822	1.33262	1.31155	1.47531	GI_7019554-S			integral to membrane
Transmembrane protein 20	TMEM20	1.03363	1.30173	1.1274	1.1964	GI_23397491-S			membrane
Transmembrane protein 39A	TMEM39A	1.02831	1.21979	1.23013	1.27812	GI_8922755-S			integral to membrane
Transmembrane protein 9	TMEM9	0.991139	0.855887	0.637934	0.743893	GI_24308523-S	transport	molecular_function unknown	integral to membrane; late endosome; lysosome
Transmembrane protein induced by tumor necrosis factor alpha	TMPIT	1.07891	0.84944	0.768657	0.698244	GI_13994299-S	carbon utilization by fixation of carbon dioxide	ribulose-bisphosphate carboxylase activity	integral to membrane; ribulose bisphosphate carboxylase complex (sensu Magnoliophyta)
Tribbles homolog 1 (Drosophila)	TRIB1	1.03392	1.21135	1.375	1.16506	GI_40788016-S	cell proliferation; protein amino acid phosphorylation	ATP binding; protein kinase activity	cytoplasm
Tripartite motif-containing 2	TRIM2	0.757081	0.899779	0.698686	0.631185	GI_15011942-S	protein ubiquitination	myosin binding; ubiquitin-protein ligase activity; zinc ion binding	cytoplasm; ubiquitin ligase complex
Tripartite motif-containing 23	TRIM23	0.73828	0.666244	0.716369	0.827784	GI_44955890-I	protein ubiquitination; small GTPase mediated signal transduction	GTP binding; GTPase activity; enzyme activator activity; ubiquitin-protein ligase activity; zinc ion binding	ubiquitin ligase complex
Tripartite motif-containing 36	TRIM36	0.954442	1.31311	1.43864	1.30177	GI_21450857-S	protein ubiquitination	ubiquitin-protein ligase activity; zinc ion binding	ubiquitin ligase complex
Tripartite motif-containing 37	TRIM37	0.64033	0.596885	0.571952	0.731117	GI_15147332-S	protein ubiquitination	ubiquitin-protein ligase activity; zinc ion binding	ubiquitin ligase complex
Tripartite motif-containing 4	TRIM4	0.924693	1.25327	1.22747	1.1762	GI_15011940-A	protein ubiquitination	ubiquitin-protein ligase activity; zinc ion binding	ubiquitin ligase complex
Tripartite motif-containing 63	TRIM63	1.07542	0.811512	0.654536	0.500448	GI_19924162-S	protein ubiquitination; signal transduction	signal transducer activity; ubiquitin-protein ligase activity; zinc ion binding	cytoplasm; microtubule; nucleus; ubiquitin ligase complex
TRNA splicing 2' phosphotransferase 1	MGC11134	0.909302	0.549912	0.424822	0.497304	GI_34147401-S	tRNA splicing	transferase activity, transferring phosphorus-containing groups
Tropomyosin 1 (alpha)	TPM1	1.12717	0.824121	0.781403	0.707391	GI_34222222-S	muscle development; regulation of heart contraction rate; regulation of muscle contraction	actin binding; structural constituent of cytoskeleton; structural constituent of muscle	cytoskeleton; muscle thin filament tropomyosin
Tubby like protein 4	TULP4	1.24375	1.34901	1.35523	1.33993	GI_12383052-S	intracellular signaling cascade; regulation of transcription, DNA-dependent	transcription factor activity	cellular_component unknown
Tubulin, alpha 3	TUBA3	0.850897	1.10852	0.888821	0.601777	GI_17986282-S	microtubule polymerization; microtubule-based movement	GTP binding; GTPase activity; structural molecule activity	tubulin
Tubulin, beta 4	TUBB4	0.918035	0.87717	0.84432	0.684129	GI_21361321-S	microtubule polymerization; microtubule-based movement; natural killer cell mediated cytotoxicity	GTP binding; GTPase activity; MHC class I protein binding; structural constituent of cytoskeleton; structural molecule activity; unfolded protein binding	cytoplasm; cytoskeleton; tubulin
Tubulin, beta 6	TUBB6	1.09276	1.21018	1.32866	1.26508	GI_14210535-S	microtubule polymerization; microtubule-based movement	GTP binding; GTPase activity; structural molecule activity	tubulin
Tubulin, gamma 2	TUBG2	1.01838	0.83134	0.579816	0.576953	GI_7706750-S	microtubule cytoskeleton organization and biogenesis; microtubule polymerization; microtubule-based movement	GTP binding; GTPase activity; protein binding; structural constituent of cytoskeleton	centrosome; cytoplasm; gamma-tubulin complex; polar microtubule
Tudor domain containing 7	TDRD7	0.957163	1.39573	1.32094	0.954835	GI_24307950-S		nucleic acid binding
Tumor necrosis factor receptor superfamily, member 10b	TNFRSF10B	0.57234	0.576571	0.567658	1.02315	GI_22547118-A	activation of NF-kappaB-inducing kinase; caspase activation; electron transport; induction of apoptosis; induction of apoptosis via death domain receptors; positive regulation of I-kappaB kinase/NF-kappaB cascade; regulation of apoptosis; signal transduction	TRAIL binding; caspase activator activity; electron transporter activity; iron ion binding; protein binding; receptor activity	integral to membrane
Tumor necrosis factor receptor superfamily, member 14 (herpesvirus entry mediator)	TNFRSF14	1.00106	1.26846	0.911455	0.783933	GI_23200040-S	apoptosis; cell surface receptor linked signal transduction; immune response	receptor activity; transmembrane receptor activity; tumor necrosis factor receptor activity	integral to plasma membrane
Tumor necrosis factor receptor superfamily, member 21	TNFRSF21	0.904436	0.858092	0.820157	1.20789	GI_23238206-S	apoptosis; signal transduction	protein binding; receptor activity	integral to membrane
Tumor necrosis factor, alpha-induced protein 3	TNFAIP3	1.21953	1.22882	1.37731	1.34783	GI_26051241-S	anti-apoptosis; negative regulation of transcription; ubiquitin cycle	DNA binding; cysteine-type peptidase activity; hydrolase activity; protein binding; zinc ion binding	nucleus
Tumor protein D52-like 2	TPD52L2	1.14442	1.07839	1.22754	1.29791	GI_40805859-S	cell proliferation
Tumor protein p53 inducible nuclear protein 1	TP53INP1	1.24575	1.62712	1.42687	1.29677	GI_20127661-S			nucleus
Tweety homolog 2 (Drosophila)	TTYH2	0.978127	0.982202	0.738521	0.80248	GI_17939343-S
Two pore segment channel 2	TPCN2	1.03901	0.638696	0.334299	0.48659	GI_20589957-S	cation transport	cation channel activity	membrane
Tyrosinase-related protein 1	TYRP1	0.888712	1.08582	0.788016	0.72166	GI_4507756-S	melanin biosynthesis from tyrosine; metabolism	monooxygenase activity	integral to membrane
Tyrosine 3-monooxygenase/tryptophan 5-monooxygenase activation protein, gamma polypeptide	YWHAG	0.922336	1.14262	1.40769	0.816995	GI_21464100-S	cytoskeleton organization and biogenesis; negative regulation of apoptosis; negative regulation of protein kinase activity; regulation of mitosis; regulation of neuron differentiation; regulation of signal transduction; regulation of synaptic plasticity	actin binding; insulin-like growth factor receptor binding; protein domain specific binding; protein homodimerization activity; protein kinase C binding; protein kinase C inhibitor activity	cytoplasm
U937-associated antigen; Homo sapiens KIAA0100 gene product (KIAA0100), mRNA.	KIAA0100	1.10471	0.930158	0.694785	0.813701	GI_41150726-S
Ubiquilin 2	UBQLN2	0.693681	0.757385	0.665645	0.672378	GI_16753206-S
Ubiquitin specific protease 38	USP38	1.19031	1.43873	1.28518	1.32707	GI_31559774-S	ubiquitin cycle; ubiquitin-dependent protein catabolism	cysteine-type endopeptidase activity; hydrolase activity; ubiquitin thiolesterase activity
Ubiquitin-conjugating enzyme E2 variant 1	UBE2V1	1.25201	1.20035	1.24843	1.22674	GI_40806189-I	ubiquitin cycle	ubiquitin conjugating enzyme activity
Ubiquitin-conjugating enzyme E2 variant 1	UBE2V1	1.7909	1.52379	1.54277	1.72984	GI_40806191-I	ubiquitin cycle	ubiquitin conjugating enzyme activity
Ubiquitin-conjugating enzyme E2 variant 1	UBE2V1	1.73381	2.21189	2.03168	1.86004	GI_40806192-S
Ubiquitin-conjugating enzyme E2 variant 2	UBE2V2	0.94193	1.00161	1.1981	1.243	GI_12025664-S	cell proliferation; protein polyubiquitination; regulation of DNA repair; regulation of cell cycle; ubiquitin cycle	ubiquitin conjugating enzyme activity
Ubiquitin-conjugating enzyme E2E 3 (UBC4/5 homolog, yeast)	UBE2E3	1.63068	2.25108	2.34645	2.24785	GI_33359693-A	ubiquitin cycle	ligase activity; ubiquitin conjugating enzyme activity; ubiquitin-protein ligase activity
Ubiquitously transcribed tetratricopeptide repeat, X chromosome	UTX	1.13871	1.25219	1.28267	1.24909	GI_10863942-S		binding	nucleus
UDP-Gal:betaGlcNAc beta 1,4- galactosyltransferase, polypeptide 3	B4GALT3	0.778438	0.475923	0.491052	0.737976	GI_13929468-S	carbohydrate metabolism	N-acetyllactosamine synthase activity; beta-N-acetylglucosaminylglycopeptide beta-1,4-galactosyltransferase activity; manganese ion binding; transferase activity, transferring glycosyl groups	Golgi apparatus; integral to membrane
UDP-Gal:betaGlcNAc beta 1,4- galactosyltransferase, polypeptide 6	B4GALT6	0.884878	1.26513	1.35377	1.05472	GI_13929471-S	carbohydrate metabolism	galactosyltransferase activity; magnesium ion binding; manganese ion binding; transferase activity, transferring glycosyl groups	Golgi apparatus; integral to membrane
UDP-GlcNAc:betaGal beta-1,3-N-acetylglucosaminyltransferase 5	B3GNT5	0.703798	0.725834	0.787995	1.13876	GI_44680131-S	central nervous system development; glycolipid biosynthesis; protein amino acid glycosylation	beta-galactosyl-N-acetylglucosaminylgalactosylglucosyl-ceramide beta-1,3-acetylglucosaminyltransferase activity; galactosyltransferase activity; transferase activity, transferring glycosyl groups	intracellular; membrane
UDP-glucose ceramide glucosyltransferase	UGCG	1.20846	1.28267	1.14276	1.22825	GI_4507810-S	epidermis development; glucosylceramide biosynthesis; glycosphingolipid biosynthesis	ceramide glucosyltransferase activity; transferase activity, transferring glycosyl groups	endoplasmic reticulum; extracellular space; integral to membrane; membrane fraction
UDP-N-acetyl-alpha-D-galactosamine:polypeptide N-acetylgalactosaminyltransferase 1 (GalNAc-T1)	GALNT1	0.74509	0.750189	0.816798	0.797315	GI_13124890-S	O-linked glycosylation	manganese ion binding; polypeptide N-acetylgalactosaminyltransferase activity; sugar binding; transferase activity, transferring glycosyl groups	Golgi apparatus; integral to membrane
UDP-N-acetyl-alpha-D-galactosamine:polypeptide N-acetylgalactosaminyltransferase 4 (GalNAc-T4)	GALNT4	1.39822	1.25013	1.31523	1.28947	GI_34452724-S		manganese ion binding; polypeptide N-acetylgalactosaminyltransferase activity; sugar binding; transferase activity, transferring glycosyl groups	Golgi apparatus; integral to membrane
Uncharacterized hypothalamus protein HT008	HT008	1.09532	1.31625	1.14723	1.07557	GI_38679908-S	phosphoenolpyruvate-dependent sugar phosphotransferase system	sugar porter activity
Upregulated in colorectal cancer gene 1	UCC1	0.890268	0.83626	0.815859	0.748504	GI_24475585-S	cell-matrix adhesion	calcium ion binding	extracellular region
Uracil-DNA glycosylase	UNG	1.12969	1.17404	1.0564	1.37979	GI_19718750-A	base-excision repair; carbohydrate metabolism	hydrolase activity, acting on glycosyl bonds; uracil DNA N-glycosylase activity	mitochondrion; nucleus
Uracil-DNA glycosylase	UNG	0.961599	1.08733	1.08329	1.45484	GI_19718750-I	base-excision repair; carbohydrate metabolism	hydrolase activity, acting on glycosyl bonds; uracil DNA N-glycosylase activity	mitochondrion; nucleus
Uroporphyrinogen decarboxylase	UROD	1.06947	0.860922	0.709143	0.714902	GI_9845521-S	heme biosynthesis	lyase activity; uroporphyrinogen decarboxylase activity
Uveal autoantigen with coiled-coil domains and ankyrin repeats	UACA	1.06002	1.33468	1.37934	1.09068	GI_24308154-S	viral life cycle	molecular_function unknown	extracellular region
Vacuolar protein sorting 33A (yeast)	VPS33A	0.847941	0.756902	0.751545	0.827248	GI_42544226-S	protein transport; vesicle docking during exocytosis; vesicle-mediated transport		membrane
Vacuolar protein sorting 33B (yeast)	VPS33B	0.925784	0.852406	0.728521	0.814406	GI_18105057-S	protein transport; vesicle docking during exocytosis; vesicle-mediated transport		membrane
vacuolar proton-ATPase subunit; go_component: proton-transporting two-sector ATPase complex [goid 0016469] [evidence IEA]; go_function: hydrogen-transporting ATPase activity, rotational mechanism [goid 0046961] [evidence IEA]; go_function: hydrogen-transporting ATP synthase activity, rotational mechanism [goid 0046933] [evidence IEA]; go_process: ATP synthesis coupled proton transport [goid 00159…	C7orf32	1.06382	0.730038	0.653463	0.542727	GI_42658665-S	ATP synthesis coupled proton transport	hydrogen-transporting ATP synthase activity, rotational mechanism; hydrogen-transporting ATPase activity, rotational mechanism	proton-transporting two-sector ATPase complex
Valyl-tRNA synthetase 2-like	VARS2L	0.933643	0.804049	0.481834	0.627845	GI_24308194-S	protein biosynthesis; valyl-tRNA aminoacylation	ATP binding; ligase activity; valine-tRNA ligase activity
Vang-like 1 (van gogh, Drosophila)	VANGL1	1.03639	1.23008	1.21354	1.20842	GI_20373170-S	development		integral to membrane
Ventricular zone expressed PH domain homolog 1 (zebrafish)	FLJ12604	1.06453	1.47329	1.30026	0.999078	GI_22003857-S
Vesicle-associated membrane protein 3 (cellubrevin)	VAMP3	1.27935	1.58884	1.50641	1.17433	GI_42544205-S	membrane fusion; protein complex assembly; vesicle docking during exocytosis; vesicle-mediated transport		integral to membrane; synapse; synaptosome
Vesicle-associated membrane protein 4	VAMP4	0.817732	0.784006	0.806108	0.852498	GI_42544208-I	protein complex assembly; vesicle-mediated transport		Golgi membrane; endosome; integral to membrane; lysosome
V-fos FBJ murine osteosarcoma viral oncogene homolog	FOS	1.14	1.32322	1.53361	1.5195	GI_6552332-S	DNA methylation; inflammatory response; regulation of transcription from Pol II promoter	DNA binding; specific RNA polymerase II transcription factor activity	nucleus
Vitelliform macular dystrophy (Best disease, bestrophin)	VMD2	0.916101	0.899272	0.714747	0.560809	GI_4759309-S	ion transport; visual perception	ion channel activity	basolateral plasma membrane; integral to membrane; membrane fraction
V-maf musculoaponeurotic fibrosarcoma oncogene homolog F (avian)	MAFF	0.888613	1.33341	1.59078	1.04016	GI_23111002-A	regulation of transcription, DNA-dependent	DNA binding	nucleus
V-myb myeloblastosis viral oncogene homolog (avian)-like 2	MYBL2	0.897305	0.826774	0.611063	0.822322	GI_31652260-S	anti-apoptosis; development; regulation of cell cycle; regulation of transcription, DNA-dependent; transcription from Pol II promoter	transcription factor activity	chromatin; nucleus
V-myc myelocytomatosis viral oncogene homolog (avian)	MYC	1.13739	1.47974	1.32957	1.34946	GI_31543215-S	cell cycle arrest; cell proliferation; iron ion homeostasis; regulation of transcription from Pol II promoter	protein binding; transcription factor activity	nucleus
V-raf-1 murine leukemia viral oncogene homolog 1	RAF1	1.0513	1.07899	1.11791	1.28175	GI_4506400-S	apoptosis; cell proliferation; intracellular signaling cascade; protein amino acid phosphorylation	ATP binding; diacylglycerol binding; protein binding; protein serine/threonine kinase activity; protein-tyrosine kinase activity; receptor signaling protein activity; transferase activity	mitochondrial outer membrane
V-yes-1 Yamaguchi sarcoma viral oncogene homolog 1	YES1	0.925155	1.20627	1.30092	1.28418	GI_21071041-S	intracellular signaling cascade; protein amino acid phosphorylation	ATP binding; protein-tyrosine kinase activity; transferase activity
WAS protein family, member 1	WASF1	1.16537	1.38314	1.39368	1.36102	GI_4507912-S	actin filament polymerization; cell motility; protein complex assembly	actin binding	actin cytoskeleton
WD repeat and SOCS box-containing 1	WSB1	0.68138	0.710573	0.813534	0.682051	GI_20143911-A	intracellular signaling cascade	molecular_function unknown	cellular_component unknown
WD repeat domain 1	WDR1	0.938597	0.891438	0.770293	0.833291	GI_17105398-A	perception of sound	actin binding; protein binding	cytoskeleton
WD repeat domain 41	WDR41	1.45821	2.06587	2.02361	2.00675	GI_42716286-S
WEE1 homolog (S. pombe)	WEE1	1.32706	1.40105	1.54935	1.60575	GI_19718775-S	mitosis; protein amino acid phosphorylation; regulation of cell cycle	ATP binding; protein serine/threonine kinase activity; protein-tyrosine kinase activity; transferase activity	nucleus
Williams Beuren syndrome chromosome region 27	WBSCR27	0.941491	0.883604	0.774524	0.757613	GI_30795189-S
Wilms tumor 1 associated protein	WTAP	0.720256	0.799536	0.741278	0.963891	GI_23199973-A			nucleus
Yes-associated protein 1, 65kDa	YAP1	1.28885	1.83626	2.32328	1.91949	GI_20986484-S		protein binding
Zinc finger and BTB domain containing 4	ZBTB4	0.949542	0.867988	0.747609	0.707195	GI_34222119-S
Zinc finger CCCH type domain containing 1	ZC3HDC1	1.28631	1.40806	1.55197	1.58288	GI_12232412-S		nucleic acid binding	nucleus
Zinc finger homeobox 1b	ZFHX1B	1.326	1.26459	1.38681	1.32954	GI_37693523-S	negative regulation of transcription; neurogenesis; regulation of transcription, DNA-dependent	SMAD binding; phosphatase regulator activity; transcription factor activity; transcriptional repressor activity; zinc ion binding	nucleus
Zinc finger protein 106 homolog (mouse)	ZFP106	1.6008	2.03462	2.35046	1.77222	GI_11968022-S	electron transport	nucleic acid binding; zinc ion binding	nucleus
Zinc finger protein 134 (clone pHZ-15)	ZNF134	1.13135	1.05735	1.21242	1.32714	GI_4507982-S	regulation of transcription, DNA-dependent	nucleic acid binding; transcription factor activity; zinc ion binding	nucleus
Zinc finger protein 16 (KOX 9)	ZNF16	1.07731	1.03429	1.3467	1.23237	GI_38045953-S		nucleic acid binding; zinc ion binding	nucleus
Zinc finger protein 184 (Kruppel-like)	ZNF184	1.08188	1.62628	1.39908	1.31892	GI_24307934-S
Zinc finger protein 263	ZNF263	0.942724	1.20965	1.18645	1.25526	GI_34222305-S	regulation of transcription, DNA-dependent	transcription factor activity; zinc ion binding	nucleus
Zinc finger protein 266	ZNF266	1.20284	1.35377	1.33226	1.33761	GI_37622342-A	regulation of transcription, DNA-dependent	DNA binding; nucleic acid binding; zinc ion binding	nucleus
Zinc finger protein 267	ZNF267	1.13962	1.51402	1.84687	1.6943	GI_24431954-S	development; regulation of transcription, DNA-dependent	DNA binding; zinc ion binding	nucleus
Zinc finger protein 271	ZNF271	1.19751	1.41611	1.31604	1.25671	GI_24586660-S	regulation of transcription, DNA-dependent	DNA binding; zinc ion binding	nucleus
Zinc finger protein 282	ZNF282	1.08376	1.13382	1.2498	1.20988	GI_31657108-S	regulation of transcription, DNA-dependent	DNA binding; transcriptional repressor activity; zinc ion binding	nucleus
Zinc finger protein 294	ZNF294	1.02943	1.29248	1.40917	1.21676	GI_31657110-S	protein ubiquitination	ubiquitin-protein ligase activity; zinc ion binding	ubiquitin ligase complex
Zinc finger protein 297	ZNF297	0.878615	0.781391	0.593275	0.735948	GI_20070223-S	regulation of transcription, DNA-dependent	DNA binding; protein binding; zinc ion binding	nucleus
Zinc finger protein 297B	ZNF297B	1.3781	1.13202	1.21988	1.38366	GI_7662099-S	regulation of transcription, DNA-dependent	DNA binding; protein binding; zinc ion binding	nucleus
Zinc finger protein 300	ZNF300	1.04314	1.33343	1.55393	1.23134	GI_16604251-S	regulation of transcription, DNA-dependent	DNA binding; zinc ion binding	nucleus
Zinc finger protein 343	MGC10715	1.19378	1.30865	1.42044	1.32429	GI_31563520-S	regulation of transcription, DNA-dependent	DNA binding; nucleic acid binding; zinc ion binding	nucleus
Zinc finger protein 35 (clone HF.10)	ZNF35	1.41908	1.76079	1.58754	1.69376	GI_21361560-S	regulation of transcription, DNA-dependent	transcription factor activity; zinc ion binding	nucleus
Zinc finger protein 36, C3H type, homolog (mouse)	ZFP36	1.15042	1.22837	1.24224	1.21713	GI_4507960-S	mRNA catabolism	DNA binding; single-stranded RNA binding	cytoplasm; nucleus
Zinc finger protein 36, C3H type-like 2	ZFP36L2	1.2423	1.38563	1.35569	1.73183	GI_15812177-S	cell proliferation	transcription factor activity	nucleus
Zinc finger protein 426	ZNF426	1.25643	1.47321	1.43524	1.43757	GI_13129115-S	regulation of transcription, DNA-dependent	DNA binding; zinc ion binding	nucleus
Zinc finger protein 45	ZNF45	1.02318	1.06784	1.29098	1.29409	GI_31377804-S	development; regulation of transcription, DNA-dependent	DNA binding; transcription factor activity; zinc ion binding	nucleus
Zinc finger protein 480	ZNF480	1.03936	1.36138	1.41053	1.35175	GI_21389584-S	regulation of transcription, DNA-dependent	DNA binding; nucleic acid binding; zinc ion binding	intracellular; nucleus
Zinc finger protein 490	ZNF490	1.044	1.40671	1.13228	1.28244	GI_29789111-S	regulation of transcription, DNA-dependent	DNA binding; zinc ion binding	nucleus
Zinc finger protein 503	ZNF503	1.14475	1.52901	1.61132	1.38604	GI_34222201-S		nucleic acid binding; zinc ion binding	nucleus
Zinc finger protein 519	ZNF519	1.0954	1.45864	1.26828	1.31625	GI_21686996-S	regulation of transcription, DNA-dependent	DNA binding; zinc ion binding	nucleus
Zinc finger protein 521	ZNF521	0.84558	1.39676	1.49221	1.35612	GI_24308068-S		nucleic acid binding; zinc ion binding	nucleus
Zinc finger protein 539	ZNF539	0.982906	1.4543	1.28685	1.10985	GI_42543993-S	regulation of transcription, DNA-dependent	DNA binding; nucleic acid binding; zinc ion binding	intracellular; nucleus
Zinc finger protein 539	ZNF539	1.07749	1.37374	1.50067	1.27312	GI_4758513-S	negative regulation of transcription from Pol II promoter; regulation of transcription, DNA-dependent	DNA binding; zinc ion binding	nucleus
Zinc finger protein 544	ZNF544	1.00515	1.27114	1.21593	1.259	GI_7656870-S	regulation of transcription, DNA-dependent	nucleic acid binding; zinc ion binding	intracellular; nucleus
Zinc finger protein 559	ZNF559	1.38128	1.63476	1.47774	1.48112	GI_23618925-S	regulation of transcription, DNA-dependent	DNA binding; zinc ion binding	nucleus
Zinc finger protein 586	ZNF586	1.65564	1.7764	1.68079	1.55943	GI_8923076-S	regulation of transcription, DNA-dependent	nucleic acid binding; zinc ion binding	nucleus
Zinc finger protein 655	ZNF655	1.19414	0.791963	0.770707	0.710217	GI_28416425-I	regulation of transcription, DNA-dependent	DNA binding; nucleic acid binding; zinc ion binding	nucleus
Zinc finger protein 7 (KOX 4, clone HF.16)	ZNF7	1.1316	1.25268	1.44772	1.42933	GI_4508034-S	development; regulation of transcription, DNA-dependent	DNA binding; nucleic acid binding; zinc ion binding	nucleus
Zinc finger protein 91 homolog (mouse)	ZFP91	1.16365	1.48303	1.64826	1.50838	GI_25777699-I	regulation of transcription, DNA-dependent	DNA binding; zinc ion binding	nucleus
Zinc finger protein 91 homolog (mouse)	ZFP91	1.49236	1.26376	1.23146	1.40364	GI_25777700-A	regulation of transcription, DNA-dependent	DNA binding; zinc ion binding	nucleus
Zinc finger, BED domain containing 3	ZBED3	1.02746	0.938651	0.975256	0.794324	GI_14150184-S		DNA binding
Zinc finger, BED domain containing 4	ZBED4	1.41821	1.24778	1.32678	1.33683	GI_7662217-S		DNA binding; protein dimerization activity
Zinc finger, CCHC domain containing 3	ZCCHC3	1.22944	1.29649	1.36302	1.27302	GI_31581519-S		nucleic acid binding
Zinc finger, CCHC domain containing 9	ZCCHC9	1.06219	1.16858	1.37907	1.20602	GI_14150026-S		nucleic acid binding
Zinc finger, DHHC domain containing 8	ZDHHC8	0.974216	1.33738	0.974088	1.01545	GI_32698691-S			integral to membrane
Zinc finger, FYVE domain containing 1	ZFYVE1	1.18451	1.41393	1.22744	1.18111	GI_30795181-A	vesicle-mediated transport	phosphatidylinositol binding; zinc ion binding	Golgi stack; endoplasmic reticulum; perinuclear region
Zinc fingers and homeoboxes 1	ZHX1	1.16752	1.28099	1.38215	1.18634	GI_31377779-S	negative regulation of transcription, DNA-dependent	protein binding; transcription factor activity; zinc ion binding	nucleus
