# Supplementary material for: Genome-wide changes accompanying knockdown of fatty acid synthase in breast cancer
Source: BMC Genomics. 2007 Jun 12;8:168. doi: 10.1186/1471-2164-8-168 (PMC1913522; doi:10.1186/1471-2164-8-168)
Supplement: Additional file 4 — Genes significantly modified by FAS siRNA duplex #4 (≥1.2 or ≤0.83 fold). The fold change values represent the average from 2 replicates of FAS siRNA duplex #4 compared to non-silencing control siRNA. Significance was determined using a p-value of < 0.05, with a 1.2 fold change cutoff for both biological replicates at a given time point. [file 1471-2164-8-168-S4.xls]

## Sheet: FAS4-Supp Tble 1D
		Additional File 4 Genes significantly modified by FAS siRNA duplex #4 (≥1.2 or ≤0.83 fold )
Gene Description	Symbol	12h Fold ∆	24h Fold ∆	36h Fold ∆	48h Fold ∆	Gene Identifier	GO biological process	GO molecular function	GO cellular component
1-acylglycerol-3-phosphate O-acyltransferase 5 (lysophosphatidic acid acyltransferase, epsilon)	AGPAT5	1.02004	1.17893	1.15337	1.31264	GI_8922941-S	metabolism; phospholipid biosynthesis	1-acylglycerol-3-phosphate O-acyltransferase activity	integral to membrane
3-hydroxybutyrate dehydrogenase (heart, mitochondrial)	BDH	0.923559	0.773963	0.745234	0.703163	GI_44680134-A	metabolism	3-hydroxybutyrate dehydrogenase activity; oxidoreductase activity	mitochondrial matrix
3-phosphoinositide dependent protein kinase-1	PDPK1	0.878408	0.526825	0.513644	0.662894	GI_4505694-S	actin cytoskeleton organization and biogenesis; insulin receptor signaling pathway; protein amino acid phosphorylation	3-phosphoinositide-dependent protein kinase activity; ATP binding; protein serine/threonine kinase activity; protein-tyrosine kinase activity; transferase activity	cytoplasm; plasma membrane
5-hydroxytryptamine (serotonin) receptor 2B	HTR2B	0.930458	0.97255	0.724779	0.760374	GI_40254430-S	G-protein signaling, coupled to IP3 second messenger (phospholipase C activating); circulation; positive regulation of I-kappaB kinase/NF-kappaB cascade	rhodopsin-like receptor activity; serotonin receptor activity; signal transducer activity	integral to plasma membrane
5-methyltetrahydrofolate-homocysteine methyltransferase	MTR	0.86138	0.919276	0.727019	0.861187	GI_4557764-S	central nervous system development; folic acid and derivative biosynthesis; methionine biosynthesis	cobalt ion binding; dihydropteroate synthase activity; homocysteine S-methyltransferase activity; methionine synthase activity	intracellular
5'-nucleotidase, cytosolic II	NT5C2	0.916536	0.886326	0.732048	0.744612	GI_20149601-S		5'-nucleotidase activity; hydrolase activity	cytosol
5'-nucleotidase, ecto (CD73)	NT5E	0.772702	1.22814	1.35331	2.14599	GI_4505466-S	DNA metabolism; nucleotide catabolism	5'-nucleotidase activity; hydrolase activity, acting on ester bonds; nucleotide binding	membrane fraction
82-kD FMRP Interacting Protein	182-FIP	1.04293	1.39415	1.20097	1.41034	GI_32698729-S
A disintegrin and metalloproteinase domain 19 (meltrin beta)	ADAM19	1.07909	1.57304	1.69309	1.20999	GI_15451843-I	proteolysis and peptidolysis	hydrolase activity; metalloendopeptidase activity; zinc ion binding	integral to membrane
Abhydrolase domain containing 2	ABHD2	1.0217	1.23331	1.21451	1.52707	GI_38026872-A	biological_process unknown	catalytic activity	integral to membrane
Absent in melanoma 1	AIM1	0.993457	1.40882	1.48381	1.73009	GI_37551098-S	biological_process unknown	sugar binding	cellular_component unknown
Acetyl-Coenzyme A acyltransferase 1 (peroxisomal 3-oxoacyl-Coenzyme A thiolase)	ACAA1	1.01066	0.889637	0.923858	0.742926	GI_6598316-S	fatty acid metabolism; generation of precursor metabolites and energy	acetyl-CoA C-acyltransferase activity	peroxisome
Acheron	FLJ11196	0.933479	0.766451	0.71466	0.844512	GI_37537709-I	RNA processing; RNA-nucleus export	RNA binding	cytoplasm; nucleus; ribonucleoprotein complex
Acid phosphatase 2, lysosomal	ACP2	1.1151	0.88757	0.746247	0.754438	GI_4557009-S		acid phosphatase activity; hydrolase activity	integral to membrane; lysosomal membrane
Acid phosphatase 6, lysophosphatidic	ACP6	0.961701	0.783878	0.863167	0.558741	GI_21359910-S		acid phosphatase activity
Actin, alpha 2, smooth muscle, aorta	ACTA2	0.988581	1.12997	0.92631	0.686313	GI_4501882-S	muscle development	motor activity; structural constituent of cytoskeleton	actin filament
Actin, gamma 2, smooth muscle, enteric	ACTG2	1.03002	0.634373	0.42673	0.432774	GI_11038625-S	muscle development	structural constituent of cytoskeleton	actin cytoskeleton
Acyl-CoA synthetase long-chain family member 4	ACSL4	1.1769	1.26499	1.67807	1.64619	GI_4758331-A	fatty acid metabolism; learning and/or memory; lipid metabolism	ligase activity; long-chain-fatty-acid-CoA ligase activity; magnesium ion binding
Acyl-Coenzyme A dehydrogenase family, member 8	ACAD8	0.935774	0.81532	0.779565	0.728652	GI_7656848-S	branched chain family amino acid catabolism; electron transport; lipid metabolism; regulation of transcription, DNA-dependent	acyl-CoA dehydrogenase activity; oxidoreductase activity	mitochondrion
Acyl-Coenzyme A dehydrogenase, C-4 to C-12 straight chain	ACADM	0.983358	1.29811	1.2658	1.3339	GI_21327681-S	electron transport; fatty acid beta-oxidation; fatty acid metabolism	acyl-CoA dehydrogenase activity; oxidoreductase activity	mitochondrial matrix
Acyl-Coenzyme A oxidase 2, branched chain	ACOX2	0.913751	1.03019	1.28154	0.532297	GI_4501868-S	bile acid metabolism; fatty acid beta-oxidation; fatty acid metabolism	acyl-CoA oxidase activity; oxidoreductase activity	peroxisome
Adaptin-ear-binding coat-associated protein 1	NECAP1	0.305247	0.219182	0.213553	0.362263	GI_31542527-S
Adaptor-related protein complex 1, sigma 2 subunit	AP1S2	0.93684	0.811124	0.997913	0.762583	GI_22027654-S	intracellular protein transport; receptor mediated endocytosis	protein transporter activity	AP-1 adaptor complex; Golgi trans face; clathrin vesicle coat; coated pit; membrane coat adaptor complex
Adducin 3 (gamma)	ADD3	0.937218	0.778778	0.510884	0.575713	GI_45580743-I		calmodulin binding; structural constituent of cytoskeleton	cytoskeleton; membrane
Adenosine A1 receptor	ADORA1	0.915051	0.778533	0.811109	0.781219	GI_4501946-S	G-protein coupled receptor protein signaling pathway; cell-cell signaling; induction of apoptosis by extracellular signals; inflammatory response; neurogenesis; phagocytosis; signal transduction	A1 adenosine receptor activity, G-protein coupled; rhodopsin-like receptor activity	integral to plasma membrane
Adenosine monophosphate deaminase 2 (isoform L)	AMPD2	0.914943	1.35684	1.11349	0.936399	GI_34147620-A	purine nucleotide metabolism; purine ribonucleoside monophosphate biosynthesis	AMP deaminase activity; hydrolase activity	cellular_component unknown
Adenylate cyclase 3	ADCY3	1.02317	1.4033	1.37182	1.00762	GI_10947058-S	cAMP biosynthesis; intracellular signaling cascade; perception of smell	adenylate cyclase activity; calmodulin binding; guanylate cyclase activity; lyase activity; magnesium ion binding	integral to plasma membrane
Adenylate kinase 2	AK2	1.02663	1.29384	1.61589	1.37532	GI_26665888-I		ATP binding; adenylate kinase activity; transferase activity	mitochondrion
Adenylate kinase 3	AK3	0.804892	0.752897	0.54172	0.797245	GI_8051578-S	amino acid biosynthesis; nucleobase, nucleoside, nucleotide and nucleic acid metabolism	ATP binding; GTP binding; adenylate kinase activity; shikimate kinase activity; transferase activity	mitochondrion
ADP-dependent glucokinase	ADPGK	1.13259	1.12938	1.28864	1.31298	GI_31542508-S	carbohydrate metabolism	phosphotransferase activity, alcohol group as acceptor
ADP-ribosylation factor interacting protein 1 (arfaptin 1)	ARFIP1	1.15702	1.54673	1.45233	1.77379	GI_7657209-S	biological_process unknown	molecular_function unknown	Golgi membrane
ADP-ribosylation factor-like 2 binding protein	ARL2BP	0.849507	0.552319	0.461814	0.659176	GI_42794776-S	signal transduction	small GTPase regulatory/interacting protein activity
ADP-ribosylation-like factor 6 interacting protein 6	ARL6IP6	1.0148	1.18235	1.56319	1.40202	GI_37059759-S
ADP-ribosyltransferase 3	ART3	1.04859	1.27313	1.57248	1.86257	GI_21361166-S	protein amino acid ADP-ribosylation	NAD(P)+-protein-arginine ADP-ribosyltransferase activity; NAD+ ADP-ribosyltransferase activity; transferase activity, transferring glycosyl groups	integral to plasma membrane
AF464140	LOC163590	1.0633	1.18533	1.42555	1.55531	GI_21450774-S
Alcohol dehydrogenase 5 (class III), chi polypeptide	ADH5	1.13583	1.34841	1.38008	1.29433	GI_11496890-S	ethanol oxidation	alcohol dehydrogenase activity, zinc-dependent; electron transporter activity; fatty acid binding; formaldehyde dehydrogenase (glutathione) activity; oxidoreductase activity; zinc ion binding
Aldehyde dehydrogenase 1 family, member B1	ALDH1B1	0.950447	0.631106	0.680459	0.738927	GI_25777729-S	carbohydrate metabolism	aldehyde dehydrogenase (NAD) activity; oxidoreductase activity	mitochondrion
Alpha-2-glycoprotein 1, zinc	AZGP1	1.06861	0.764869	1.04602	0.870704	GI_38372939-S	antigen presentation; cell adhesion; lipid catabolism; negative regulation of cell proliferation	MHC class I receptor activity; fatty acid binding; protein carrier activity; ribonuclease activity	MHC class I protein complex; extracellular region
Ankyrin repeat and FYVE domain containing 1	ANKFY1	0.72637	0.60761	0.608982	0.623118	GI_31317211-I	endocytosis	protein binding; zinc ion binding	endosome membrane
Ankyrin repeat and SOCS box-containing 2	ASB2	0.862496	0.826221	0.744811	0.835251	GI_22208962-S	intracellular signaling cascade
Ankyrin repeat and sterile alpha motif domain containing 1	ANKS1	0.700242	0.880999	0.807844	1.23929	GI_38683796-S
Ankyrin repeat domain 13	ANKRD13	0.671461	0.467958	0.439476	0.751039	GI_38683798-S
Ankyrin repeat domain 15	ANKRD15	0.85011	1.17965	1.04862	1.3195	GI_23510374-A	immune response; negative regulation of cell cycle	GTP binding; GTPase activity
Ankyrin repeat domain 32	ANKRD32	0.975037	1.28112	1.10483	1.15405	GI_14150036-S
Annexin A1	ANXA1	1.29742	2.49153	2.1253	1.69005	GI_4502100-S	cell motility; cell surface receptor linked signal transduction; inflammatory response; lipid metabolism	calcium ion binding; calcium-dependent phospholipid binding; phospholipase A2 inhibitor activity; phospholipase inhibitor activity; receptor binding
APG12 autophagy 12-like (S. cerevisiae)	APG12L	1.29093	1.28704	1.52817	1.18257	GI_38261968-S	apoptosis; autophagic vacuole formation; autophagy; ubiquitin cycle		cytoplasm
Apolipoprotein A-I binding protein	APOA1BP	1.01941	0.806612	0.894454	0.627477	GI_21426826-S		molecular_function unknown
Apoptotic chromatin condensation inducer 1	ACIN1	1.13121	1.04526	1.31033	1.02825	GI_7662237-S	apoptosis; apoptotic chromosome condensation; erythrocyte differentiation; positive regulation of monocyte differentiation	ATPase activity; DNA binding; enzyme binding	nucleus
Apoptotic protease activating factor	APAF1	1.18905	1.5769	1.31941	1.36841	GI_32483362-A	caspase activation via cytochrome c; neurogenesis; regulation of apoptosis	ATP binding; caspase activator activity; nucleotide binding; protein binding	cytosol; intracellular
Archease	ARCH	0.919372	0.833383	0.863768	0.69085	GI_31341729-S
Armadillo repeat containing 8	ARMC8	0.838981	0.872236	0.741584	0.769439	GI_7661763-I	cell adhesion	protein binding; structural molecule activity	cytoskeleton
Armadillo repeat containing, X-linked 3	ARMCX3	0.968367	1.36282	1.26909	1.19884	GI_29540565-A
Armadillo repeat containing, X-linked 5	ARMCX5	0.925003	1.17542	1.08093	1.29242	GI_41054845-S		binding
ARP6 actin-related protein 6 homolog (yeast)	ACTR6	0.848789	0.758739	0.617826	0.880624	GI_31541858-S		structural constituent of cytoskeleton	actin cytoskeleton
Arrestin domain containing 4	ARRDC4	0.841544	0.892852	0.800576	0.792349	GI_34419646-S
Arsenate resistance protein ARS2	ARS2	0.990019	1.35321	1.25653	1.4796	GI_33383230-A	response to arsenic	molecular_function unknown	cellular_component unknown
ARV1 homolog (yeast)	ARV1	0.886025	0.816095	0.732893	0.787002	GI_12232478-S
Aryl hydrocarbon receptor	AHR	0.886442	0.861909	0.672959	0.786269	GI_5016091-S	apoptosis; cell cycle; regulation of transcription, DNA-dependent; response to stress; response to xenobiotic stimulus; signal transduction; transcription from Pol II promoter	ligand-dependent nuclear receptor activity; transcription factor activity	nucleus
Aryl-hydrocarbon receptor nuclear translocator 2	ARNT2	0.792257	0.654844	0.544914	0.707958	GI_41281514-S	central nervous system development; embryonic development (sensu Mammalia); neuronal lineage restriction; positive regulation of transcription; regulation of transcription, DNA-dependent; response to hypoxia; response to toxin; response to xenobiotic stimulus; signal transduction	aryl hydrocarbon receptor binding; aryl hydrocarbon receptor nuclear translocator activity; protein heterodimerization activity; protein homodimerization activity; signal transducer activity; transcription factor activity	nucleus
Arylsulfatase G	KIAA1001	0.924759	0.870058	0.785349	0.716981	GI_7662439-S	metabolism	hydrolase activity; sulfuric ester hydrolase activity
ASF1 anti-silencing function 1 homolog B (S. cerevisiae)	ASF1B	1.23988	1.20441	1.61831	1.32119	GI_8922548-S
Asparagine-linked glycosylation 2 homolog (yeast, alpha-1,3-mannosyltransferase)	ALG2	1.03976	1.36786	1.19547	1.1561	GI_37574156-I	biosynthesis	transferase activity; transferase activity, transferring glycosyl groups	integral to membrane
Aspartate beta-hydroxylase	ASPH	0.753543	0.579969	0.582423	0.987087	GI_14589859-I	muscle contraction; peptidyl-amino acid modification	binding; calcium ion binding; electron transporter activity; iron ion binding; oxidoreductase activity; oxidoreductase activity, acting on single donors with incorporation of molecular oxygen, incorporation of two atoms of oxygen; peptide-aspartate beta-dioxygenase activity; structural constituent of muscle	integral to endoplasmic reticulum membrane
AT rich interactive domain 3A (BRIGHT- like)	ARID3A	1.28353	1.40846	1.28974	1.19128	GI_4885192-S	regulation of transcription, DNA-dependent	transcription factor activity	nucleus
Ataxia telangiectasia and Rad3 related	ATR	0.761945	0.774178	0.5902	0.915105	GI_20143978-S	DNA repair; cell cycle; cell cycle checkpoint; development	binding; protein kinase activity
Ataxin 3	ATXN3	1.08108	1.27003	1.1393	1.60948	GI_13518012-A	neurogenesis; nucleotide-excision repair; regulation of transcription, DNA-dependent; synaptic transmission		cytoplasm; nucleoplasm
ATP synthase mitochondrial F1 complex assembly factor 1	ATPAF1	1.00684	0.716361	0.820468	0.826492	GI_34098934-S
ATPase family, AAA domain containing 1	ATAD1	1.17429	1.54693	1.089	1.36294	GI_31377643-S		ATP binding; nucleoside-triphosphatase activity; nucleotide binding
ATPase, Ca++ transporting, plasma membrane 1	ATP2B1	1.01408	1.12788	1.07928	1.31321	GI_4502286-S	calcium ion transport; cation transport; metabolism	ATP binding; calcium ion binding; calcium-transporting ATPase activity; calmodulin binding; hydrolase activity; hydrolase activity, acting on acid anhydrides, catalyzing transmembrane movement of substances; magnesium ion binding	integral to plasma membrane
ATPase, Class V, type 10D	ATP10D	0.893767	1.38707	1.27113	1.59109	GI_28466988-S	cation transport	ATP binding; ATPase activity; hydrolase activity; magnesium ion binding; phospholipid-translocating ATPase activity	integral to membrane
ATPase, H+ transporting, lysosomal 34kDa, V1 subunit D	ATP6V1D	0.915567	0.760465	0.70372	0.805062	GI_19913437-S	ATP synthesis coupled proton transport; ion transport	hydrogen-transporting ATP synthase activity, rotational mechanism; hydrogen-transporting ATPase activity, rotational mechanism; hydrolase activity	proton-transporting two-sector ATPase complex
ATPase, H+ transporting, lysosomal 70kDa, V1 subunit A	ATP6V1A	0.815139	0.706912	0.630951	0.903605	GI_19913423-S	ATP synthesis coupled proton transport	ATP binding; hydrogen-transporting ATP synthase activity, rotational mechanism; hydrogen-transporting ATPase activity, rotational mechanism; hydrolase activity	integral to plasma membrane; proton-transporting two-sector ATPase complex
ATP-binding cassette, sub-family C (CFTR/MRP), member 5	ABCC5	1.23523	1.236	1.27976	1.47111	GI_5032100-S	transport	ATP binding; ATPase activity; ATPase activity, coupled to transmembrane movement of substances; multidrug transporter activity; nucleotide binding; organic anion transporter activity	integral to membrane; integral to plasma membrane; membrane fraction
ATP-binding cassette, sub-family F (GCN20), member 2	ABCF2	1.1486	1.18923	1.21419	1.30773	GI_27881505-I	DNA recombination; DNA repair; DNA replication; transport	ATP binding; ATPase activity; DNA ligase (ATP) activity; nucleotide binding; transporter activity	ATP-binding cassette (ABC) transporter complex; mitochondrial membrane; nucleus
ATP-binding cassette, sub-family F (GCN20), member 3	ABCF3	1.29181	1.23359	1.36804	1.18765	GI_8922935-S		ATP binding; ATPase activity; nucleotide binding
B7 homolog 3	B7H3	1.07564	1.19264	1.44254	1.24394	GI_13376851-S	cell proliferation; positive regulation of T-cell proliferation; positive regulation of interferon-gamma biosynthesis; regulation of immune response	receptor binding	external side of plasma membrane; integral to membrane
Bardet-Biedl syndrome 2	BBS2	0.893173	0.946231	0.762475	0.766055	GI_22208996-S	cell-matrix adhesion; visual perception	molecular_function unknown	integrin complex
Basic helix-loop-helix domain containing, class B, 2	BHLHB2	1.21028	1.35088	1.59135	1.55496	GI_4503298-S	regulation of transcription, DNA-dependent	transcription factor activity	nucleus
Basic leucine zipper and W2 domains 1	BZW1	1.26684	1.97662	1.91372	1.72321	GI_41281428-S	regulation of translational initiation	translation initiation factor activity
BCL2/adenovirus E1B 19kDa interacting protein 2	BNIP2	1.00162	1.12597	1.0314	1.28126	GI_4757855-S	anti-apoptosis	GTPase activator activity
BCL2-associated athanogene 3	BAG3	1.04702	1.07872	1.21831	1.48109	GI_14043023-S	anti-apoptosis; protein folding	Hsp70/Hsc70 protein regulator activity; unfolded protein binding	cellular_component unknown
Beta-1,3-glucuronyltransferase 2 (glucuronosyltransferase S)	B3GAT2	0.969512	1.07172	1.2848	1.31689	GI_18152774-S	carbohydrate biosynthesis	galactosylgalactosylxylosylprotein 3-beta-glucuronosyltransferase activity; manganese ion binding; transferase activity, transferring glycosyl groups	Golgi apparatus; integral to membrane
Bladder cancer associated protein	BLCAP	1.0473	1.18892	1.23827	1.06549	GI_5729737-S			integral to membrane
Bobby sox homolog (Drosophila)	BBX	1.06816	1.27838	1.17449	1.30629	GI_18378730-S	regulation of transcription, DNA-dependent	DNA binding	nucleus
Branched chain keto acid dehydrogenase E1, beta polypeptide (maple syrup urine disease)	BCKDHB	0.879679	0.981346	0.772539	0.70972	GI_34101271-I		3-methyl-2-oxobutanoate dehydrogenase (2-methylpropanoyl-transferring) activity; oxidoreductase activity	alpha-ketoglutarate dehydrogenase complex (sensu Eukaryota); mitochondrion
BRF2, subunit of RNA polymerase III transcription initiation factor, BRF1-like	BRF2	1.1006	1.19894	1.31072	1.21317	GI_22035561-S	cell cycle
BRI3 binding protein	BRI3BP	1.0731	1.38135	1.05433	1.07781	GI_24475808-S
Bromodomain and WD repeat domain containing 3	BRWD3	1.17241	1.49643	1.17077	1.33437	GI_45120095-S
BTG family, member 3	BTG3	1.14104	1.28026	1.48609	1.1985	GI_28872721-S	negative regulation of cell proliferation; regulation of cell cycle
BUB1 budding uninhibited by benzimidazoles 1 homolog beta (yeast)	BUB1B	0.949178	1.10209	1.23241	1.3205	GI_20149508-S	cell cycle; mitosis; mitotic checkpoint; protein amino acid phosphorylation	ATP binding; protein serine/threonine kinase activity; transferase activity	anaphase-promoting complex; kinetochore; nucleus
Butyrophilin, subfamily 2, member A1	BTN2A1	1.14075	1.33707	1.34795	1.67911	GI_17975773-A			integral to membrane
Cadherin 19, type 2	CDH19	1.0654	1.34526	1.40599	1.67797	GI_16306535-S	homophilic cell adhesion	calcium ion binding; protein binding	integral to membrane
Cadherin, EGF LAG seven-pass G-type receptor 2 (flamingo homolog, Drosophila)	CELSR2	0.908199	0.863299	0.689519	0.729041	GI_13325063-S	cell adhesion; development; homophilic cell adhesion; neuropeptide signaling pathway	G-protein coupled receptor activity; calcium ion binding; structural molecule activity	integral to membrane
Calbindin 2, 29kDa (calretinin)	CALB2	0.979452	0.958096	0.903577	0.532253	GI_6031161-A		calcium ion binding
Calcium homeostasis endoplasmic reticulum protein	CHERP	1.18969	1.28741	1.18883	1.1272	GI_34147634-S	RNA processing; neurogenesis; nuclear mRNA splicing, via spliceosome	RNA binding	intracellular
Calpain 1, (mu/I) large subunit	CAPN1	0.931924	0.93577	0.742716	0.660343	GI_12408655-S	positive regulation of cell proliferation; proteolysis and peptidolysis	calcium ion binding; calpain activity; hydrolase activity	intracellular
Calpain 3, (p94)	CAPN3	0.959014	0.679078	0.747118	0.686633	GI_27765077-A	muscle development; proteolysis and peptidolysis	calcium ion binding; calpain activity; hydrolase activity; signal transducer activity	intracellular
Calpastatin	CAST	0.95078	1.31498	1.38808	1.36864	GI_27765082-I		calpain inhibitor activity
CAMP responsive element binding protein 3-like 4	CREB3L4	0.813755	0.569985	0.73357	0.613288	GI_31542090-S	regulation of transcription, DNA-dependent	DNA binding	nucleus
Carbohydrate (chondroitin) synthase 1	CHSY1	0.957814	1.34326	1.26061	1.42965	GI_37537719-S		N-acetylgalactosaminyl-proteoglycan 3-beta-glucuronosyltransferase activity; glucuronosyl-N-acetylgalactosaminyl-proteoglycan 4-beta-N-acetylgalactosaminyltransferase activity	Golgi apparatus; integral to membrane
Carbonic anhydrase XIV	CA14	0.808202	0.826868	0.868537	0.79146	GI_6912283-S	one-carbon compound metabolism	carbonate dehydratase activity; lyase activity; zinc ion binding	integral to membrane
Cas-Br-M (murine) ecotropic retroviral transforming sequence-like 1	CBLL1	1.02356	1.12728	1.24057	1.42023	GI_13376203-S	protein ubiquitination	ubiquitin-protein ligase activity; zinc ion binding	ubiquitin ligase complex
Caspase 2, apoptosis-related cysteine protease (neural precursor cell expressed, developmentally down-regulated 2)	CASP2	0.917206	1.21923	1.14644	1.05391	GI_39995062-A	anti-apoptosis; apoptotic program; proteolysis and peptidolysis; regulation of apoptosis	caspase activity; cysteine-type peptidase activity; enzyme binding; hydrolase activity; protein binding	intracellular
Caspase 7, apoptosis-related cysteine protease	CASP7	1.08539	1.23092	1.2977	1.37402	GI_15718701-A	apoptotic program; proteolysis and peptidolysis	caspase activity; cysteine-type peptidase activity; hydrolase activity	cytoplasm
Caspase 9, apoptosis-related cysteine protease	CASP9	0.935392	0.79712	0.81765	0.788239	GI_14790127-A	apoptotic program; caspase activation via cytochrome c; proteolysis and peptidolysis; regulation of apoptosis	caspase activity; enzyme activator activity; protein binding	intracellular
Caspase recruitment domain family, member 10	CARD10	0.806786	0.904925	0.808219	0.756934	GI_19923793-S	activation of NF-kappaB-inducing kinase; protein complex assembly; regulation of apoptosis	protein binding; receptor signaling complex scaffold activity	cytoplasm
Catenin, beta interacting protein 1	CTNNBIP1	0.476445	0.491472	0.402607	0.592302	GI_9910389-S	Wnt receptor signaling pathway; cell proliferation; development; regulation of transcription, DNA-dependent; signal transduction	beta-catenin binding	nucleus
Cathepsin L	CTSL	0.874318	0.537856	0.475496	0.603428	GI_22202618-A	proteolysis and peptidolysis	cathepsin L activity; hydrolase activity	extracellular region; lysosome
Cathepsin Z	CTSZ	1.11836	1.00849	0.738485	0.849688	GI_22538441-S	proteolysis and peptidolysis	cysteine-type endopeptidase activity; cysteine-type peptidase activity; hydrolase activity	lysosome
Caveolin 2	CAV2	0.7107	0.556956	0.514068	0.520852	GI_38176291-A			caveolar membrane; integral to membrane
CCAAT/enhancer binding protein (C/EBP), beta	CEBPB	1.23195	1.13179	1.22498	1.21951	GI_28872795-S	acute-phase response; inflammatory response; regulation of transcription, DNA-dependent; transcription from Pol II promoter	transcription factor activity	nucleus
CCR4-NOT transcription complex, subunit 2	CNOT2	1.18092	1.18235	1.23756	1.24282	GI_7657384-S	regulation of global transcription from Pol II promoter; regulation of transcription, DNA-dependent	RNA polymerase II transcription mediator activity; transcription regulator activity	nucleus
CCR4-NOT transcription complex, subunit 8	CNOT8	0.910028	0.805355	0.69739	0.841041	GI_31542314-S	negative regulation of transcription; regulation of transcription, DNA-dependent	transcription factor activity; transcriptional repressor activity	nucleus
CD164 antigen, sialomucin	CD164	0.93512	1.41741	0.922759	1.0167	GI_34222157-S	cell adhesion; development; hemopoiesis; immune response; negative regulation of cell adhesion; negative regulation of cell proliferation; signal transduction		endosome; integral to plasma membrane; membrane fraction; soluble fraction
CD200 antigen	CD200	0.866247	1.27112	1.05919	1.14039	GI_15451903-S			integral to plasma membrane
CD74 antigen (invariant polypeptide of major histocompatibility complex, class II antigen-associated)	CD74	0.987194	0.788506	0.912757	0.644847	GI_10835070-S	T-cell selection; antigen presentation, endogenous antigen; cell proliferation; humoral defense mechanism (sensu Vertebrata); immune response; intracellular protein transport; negative regulation of apoptosis; prostaglandin biosynthesis; protein complex assembly; protein folding; regulation of macrophage activation; signal transduction	MHC class II protein binding; cytokine binding; protein self binding; unfolded protein binding	integral to membrane; intracellular
CD83 antigen (activated B lymphocytes, immunoglobulin superfamily)	CD83	0.515284	0.381652	0.402943	0.72759	GI_24475618-S	defense response; humoral immune response; signal transduction		integral to plasma membrane
CDC16 cell division cycle 16 homolog (S. cerevisiae)	CDC16	0.884038	0.795277	0.809853	0.918581	GI_14110370-S	cell cycle; cytokinesis; regulation of mitosis; ubiquitin cycle	binding	centrosome; spindle
CDC23 (cell division cycle 23, yeast, homolog)	CDC23	1.24685	1.90181	1.73368	1.34911	GI_16554575-S	G1 phase of mitotic cell cycle; cytokinesis; mitosis; mitotic metaphase plate congression; regulation of mitotic metaphase/anaphase transition; ubiquitin cycle	binding; ubiquitin-protein ligase activity	anaphase-promoting complex
Cdc42 guanine nucleotide exchange factor (GEF) 9	ARHGEF9	1.4026	1.70115	1.72769	1.41109	GI_7662107-S
Cell division cycle 34	CDC34	1.20476	1.35007	1.34916	1.17395	GI_16357476-S	DNA replication initiation; G1/S transition of mitotic cell cycle; ubiquitin cycle	ligase activity; ubiquitin conjugating enzyme activity; ubiquitin-protein ligase activity	nucleus
Cell division cycle associated 4	CDCA4	1.1762	1.36459	1.53397	1.36609	GI_22027508-I
Cell division cycle associated 4	CDCA4	1.40146	1.74062	2.03097	1.53194	GI_22027510-A
Cell growth regulator with ring finger domain 1	CGRRF1	0.866918	0.763571	0.737961	0.854836	GI_5729764-S	cell cycle arrest; negative regulation of cell proliferation; protein ubiquitination; response to stress	ubiquitin-protein ligase activity; zinc ion binding	ubiquitin ligase complex
CGI-141 protein	CGI-141	0.7904	0.865906	0.733091	1.23809	GI_19923443-S	positive regulation of I-kappaB kinase/NF-kappaB cascade; vesicle-mediated transport	signal transducer activity	integral to membrane
CGI-77 protein	CGI-77	1.0788	1.21432	1.34375	1.31086	GI_40254878-S
Chemokine (C-C motif) receptor-like 1	CCRL1	1.10651	1.28486	1.17783	0.757497	GI_30795218-A	G-protein coupled receptor protein signaling pathway; chemotaxis; immune response	C-C chemokine receptor activity; rhodopsin-like receptor activity	integral to plasma membrane
Chemokine-like factor super family 3	CKLFSF3	0.862078	0.534926	0.528554	0.888414	GI_32130529-A	chemotaxis	cytokine activity	integral to membrane
Chemokine-like factor super family 6	CKLFSF6	1.2409	2.42491	2.04148	1.53954	GI_32130534-S	chemotaxis	cytokine activity	integral to membrane
Chemokine-like factor super family 7	CKLFSF7	1.25244	1.21911	1.49446	1.49275	GI_31657097-I	chemotaxis	cytokine activity	integral to membrane
Chemokine-like factor super family 7	CKLFSF7	1.16078	1.30008	1.34106	1.45688	GI_31657098-A	chemotaxis	cytokine activity	integral to membrane
Cholinergic receptor, nicotinic, alpha polypeptide 5	CHRNA5	0.896729	0.880189	0.758853	0.786928	GI_33589826-S	ion transport; signal transduction; synaptic transmission	acetylcholine receptor activity; extracellular ligand-gated ion channel activity; nicotinic acetylcholine-activated cation-selective channel activity	integral to membrane; nicotinic acetylcholine-gated receptor-channel complex; postsynaptic membrane
Chondroitin beta1,4 N-acetylgalactosaminyltransferase	ChGn	0.986082	1.46547	1.66514	1.46661	GI_40255140-S	UDP-N-acetylgalactosamine metabolism; UDP-glucuronate metabolism; cell proliferation; cell recognition; chondroitin sulfate biosynthesis; chondroitin sulfate proteoglycan biosynthesis, polysaccharide chain biosynthesis; dermatan sulfate proteoglycan biosynthesis, polysaccharide chain biosynthesis; extracellular matrix organization and biogenesis; heparan sulfate proteoglycan biosynthesis, polysac…	N-acetylgalactosaminyl-proteoglycan 3-beta-glucuronosyltransferase activity; glucuronosyl-N-acetylgalactosaminyl-proteoglycan 4-beta-N-acetylgalactosaminyltransferase activity; glucuronylgalactosylproteoglycan 4-beta-N-acetylgalactosaminyltransferase activity; metal ion binding; peptidoglycan glycosyltransferase activity; protein binding	Golgi apparatus; integral to Golgi membrane; intracellular; soluble fraction
Chondroitin sulfate GalNAcT-2	GALNACT-2	1.07279	1.47138	1.57702	1.60048	GI_24429591-S	chondroitin sulfate proteoglycan biosynthesis, polysaccharide chain biosynthesis; dermatan sulfate proteoglycan biosynthesis, polysaccharide chain biosynthesis	N-acetylgalactosaminyl-proteoglycan 3-beta-glucuronosyltransferase activity; acetylgalactosaminyltransferase activity; protein binding	Golgi apparatus; integral to Golgi membrane
Chromobox homolog 6	CBX6	1.07239	1.64286	1.44175	1.18059	GI_30348976-S	chromatin assembly or disassembly; chromatin modification; regulation of transcription, DNA-dependent	chromatin binding	chromatin; nucleus
Chromosome 1 open reading frame 24	C1orf24	0.874921	0.954768	0.766358	0.693289	GI_16757969-I	protein folding	heat shock protein binding; unfolded protein binding	cellular_component unknown
Chromosome 1 open reading frame 26	C1orf26	1.16113	1.21108	1.13266	1.34363	GI_34222356-S
Chromosome 10 open reading frame 88	C10orf88	1.15478	1.57223	1.33204	1.39191	GI_13376420-S
Chromosome 13 open reading frame 23	C13orf23	0.731068	0.779506	0.729219	0.962967	GI_25777605-A	metabolism	oxidoreductase activity
Chromosome 13 open reading frame 7	C13orf7	1.1281	1.20167	1.23372	1.35574	GI_21362045-S	protein ubiquitination	ubiquitin-protein ligase activity; zinc ion binding	nucleus; ubiquitin ligase complex
Chromosome 14 open reading frame 120	C14orf120	1.09594	1.11867	1.20619	1.24181	GI_37545891-S
Chromosome 14 open reading frame 122	C14orf122	1.03985	0.836333	0.952126	0.724841	GI_34222327-S		molecular_function unknown
Chromosome 14 open reading frame 123	C14orf123	1.04663	0.781705	1.00073	0.829839	GI_40548421-S		molecular_function unknown
Chromosome 14 open reading frame 135	C14orf135	1.15961	1.31807	1.22421	1.27964	GI_22095362-S			integral to membrane
Chromosome 14 open reading frame 24	C14orf24	1.24867	1.73191	1.62053	1.54046	GI_31377542-S
Chromosome 14 open reading frame 31	C14orf31	1.27275	1.61681	1.51815	1.54523	GI_34303929-S		binding	cytoskeleton
Chromosome 14 open reading frame 32	C14orf32	1.06635	1.37212	1.39782	1.35057	GI_34147697-S
Chromosome 14 open reading frame 35	C14orf35	1.65963	1.71493	1.88307	2.13408	GI_27479422-S
Chromosome 14 open reading frame 58	C14orf58	1.10844	1.35474	1.49645	1.26136	GI_8923349-S
Chromosome 16 open reading frame 34	C16orf34	1.53616	2.18887	2.13086	2.00971	GI_21700762-S	regulation of transcription, DNA-dependent	DNA binding	nucleus
Chromosome 17 open reading frame 35	C17orf35	1.32549	1.02747	1.29706	1.0696	GI_4505900-S	signal transduction	G-protein coupled receptor activity	integral to plasma membrane
Chromosome 18 open reading frame 24	C18orf24	1.29395	0.960997	1.30991	1.15897	GI_21450831-S
Chromosome 18 open reading frame 8	C18orf8	1.14501	0.766851	0.845646	0.81967	GI_21361441-S
Chromosome 2 open reading frame 11	C2orf11	0.940412	1.48219	1.67368	2.0214	GI_21389456-S
Chromosome 20 open reading frame 108	C20orf108	0.870777	0.92893	0.713683	0.632255	GI_18201877-S			integral to membrane
Chromosome 20 open reading frame 111	C20orf111	1.11017	1.16755	1.3331	1.33627	GI_23346408-S
Chromosome 20 open reading frame 121	C20orf121	1.81435	2.4299	2.00595	1.81402	GI_34147379-S	transport	transporter activity	intracellular
Chromosome 20 open reading frame 18	C20orf18	1.02045	1.29114	1.48483	1.14608	GI_14043031-A	protein ubiquitination	ubiquitin-protein ligase activity; zinc ion binding	ubiquitin ligase complex
Chromosome 20 open reading frame 20	C20orf20	1.50687	1.68267	1.83106	1.61968	GI_40353206-S
Chromosome 20 open reading frame 36	C20orf36	0.827129	0.601848	0.615163	0.838703	GI_8922738-S	protein modification	protein-L-isoaspartate (D-aspartate) O-methyltransferase activity
Chromosome 20 open reading frame 55	C20orf55	1.12633	0.99758	1.3439	1.14937	GI_34147524-S
Chromosome 20 open reading frame 72	C20orf72	1.07117	1.33409	1.28038	1.23867	GI_19923657-S
Chromosome 20 open reading frame 9	C20orf9	0.926819	0.839451	0.687384	0.816105	GI_7705768-S
Chromosome 21 open reading frame 119	C21orf119	1.05116	0.882193	0.907538	0.660145	GI_14249687-S
Chromosome 21 open reading frame 6	C21orf6	1.03375	1.16913	1.1175	1.51228	GI_8393017-S	biological_process unknown	molecular_function unknown	cellular_component unknown
Chromosome 3 open reading frame 6	C3orf6	0.884096	0.947743	0.584685	0.853018	GI_33186926-A
Chromosome 5 open reading frame 15	C5orf15	0.859371	0.769685	0.91959	0.897069	GI_9910277-S			integral to membrane
Chromosome 6 open reading frame 139	C6orf139	1.27171	1.71603	1.48837	1.61068	GI_40068060-S
Chromosome 6 open reading frame 167	C6orf167	1.05724	1.18031	1.24551	1.41036	GI_38348255-S
Chromosome 6 open reading frame 64	C6orf64	0.915933	0.780775	0.818421	0.839494	GI_8922866-S
Chromosome 6 open reading frame 80	C6orf80	1.25337	1.11593	1.32239	1.3325	GI_31083115-S		receptor activity
Chromosome 6 open reading frame 85	C6orf85	0.824794	0.825041	0.892955	0.827065	GI_24431990-S	transport	transporter activity	integral to membrane
Chromosome 7 open reading frame 23	C7orf23	1.03624	1.29151	1.35337	1.26949	GI_34147374-S			integral to membrane
Chromosome 7 open reading frame 35	C7orf35	1.09452	1.14955	1.27011	1.05454	GI_24475725-S			integral to membrane
Chromosome 9 open reading frame 100	C9orf100	0.872136	0.911657	0.885915	0.754007	GI_14249513-S
Chromosome 9 open reading frame 116	C9orf116	0.954151	0.750146	0.834668	0.657153	GI_21389526-S
Chromosome 9 open reading frame 12	C9orf12	2.10498	1.76378	1.96598	2.13866	GI_34222142-S		kinase activity
Chromosome 9 open reading frame 127	C9orf127	0.962054	0.959399	0.791678	0.765112	GI_27552763-S			integral to membrane
Chromosome 9 open reading frame 3	C9orf3	0.899037	1.13823	1.3344	1.73027	GI_24432057-S	proteolysis and peptidolysis	aminopeptidase activity; membrane alanyl aminopeptidase activity; metallopeptidase activity
Chromosome 9 open reading frame 37	C9orf37	1.30445	1.08761	1.33793	0.857923	GI_24475727-S
Chromosome 9 open reading frame 40	C9orf40	1.11823	1.40983	1.52463	1.24575	GI_8922232-S		actin binding
Chromosome 9 open reading frame 48	C9orf48	1.05341	1.02206	1.18557	1.28951	GI_34916049-S	microtubule-based movement	ATP binding; microtubule motor activity	microtubule associated complex
Chromosome 9 open reading frame 5	C9orf5	1.02074	1.35878	1.50454	1.41424	GI_14042922-S	biological_process unknown	molecular_function unknown	integral to membrane
Chromosome 9 open reading frame 7	C9orf7	0.998785	0.880319	0.929404	0.823016	GI_8922115-S
Chromosome 9 open reading frame 95	C9orf95	0.928645	1.0359	1.41959	1.32685	GI_8923529-S	pyridine nucleotide biosynthesis	ATP binding; kinase activity; transferase activity; uridine kinase activity
Chromosome X open reading frame 41	CXorf41	0.918693	0.833909	0.843793	0.703915	GI_33859792-S
Claudin 12	CLDN12	2.08439	3.00156	3.7446	2.54025	GI_37537523-S		structural molecule activity	integral to membrane; tight junction
Cleavage and polyadenylation specific factor 4, 30kDa	CPSF4	0.570602	0.413101	0.456713	0.552672	GI_5729938-S	mRNA processing	RNA binding	nucleus
Cluster 101007 , UniGene build 163	Hs.101007	1.14525	1.25415	1.27549	1.05756	Hs.101007-S
Cluster 131986 , UniGene build 163	Hs.131986	0.814465	0.804285	0.791497	0.872774	Hs.131986-S
Cluster 153400 , UniGene build 163	Hs.153400	0.895212	0.854357	0.724156	0.73714	Hs.153400-S
Cluster 16346 , UniGene build 163	Hs.16346	1.19046	1.52344	1.17628	1.2105	Hs.16346-S
Cluster 196008 , UniGene build 163	Hs.196008	0.952845	1.59676	1.26974	1.00401	Hs.196008-S
Cluster 21177 , UniGene build 163	Hs.21177	0.413515	0.407434	0.404633	0.741337	Hs.21177-S
Cluster 28465 , UniGene build 163	Hs.28465	0.772498	1.03629	0.764111	0.967424	Hs.28465-S
Cluster 287709 , UniGene build 163	Hs.287709	0.82614	0.670572	0.671176	0.774238	Hs.287709-S
Cluster 289044 , UniGene build 163	Hs.289044	1.04633	1.49941	1.36302	1.37403	Hs.289044-S
Cluster 290550 , UniGene build 163	Hs.290550	0.974876	0.643921	0.630713	0.726402	Hs.290550-S
Cluster 296743 , UniGene build 163	Hs.296743	1.04301	0.907926	0.677524	0.541236	Hs.296743-S
Cluster 302692 , UniGene build 163	Hs.302692	0.929148	0.810944	0.853046	0.957299	Hs.302692-S
Cluster 307772 , UniGene build 163	Hs.307772	0.984489	1.12638	1.51933	1.25508	Hs.307772-S
Cluster 311977 , UniGene build 163	Hs.311977	1.09701	1.61275	1.40351	1.3955	Hs.311977-S
Cluster 318549 , UniGene build 163	Hs.318549	0.785952	0.951866	0.66438	0.840408	Hs.318549-S
Cluster 333732 , UniGene build 163	Hs.333732	1.09936	1.32307	1.30766	1.51612	Hs.333732-S
Cluster 36679 , UniGene build 163	Hs.36679	1.19011	1.30919	1.34093	1.11193	Hs.36679-S
Cluster 371609 , UniGene build 163	Hs.371609	0.86163	0.710812	0.624335	0.625617	Hs.371609-S
Cluster 374838 , UniGene build 163	Hs.374838	0.927097	0.949472	0.848551	0.755244	Hs.374838-S
Cluster 43047 , UniGene build 163	Hs.43047	1.0922	1.90801	1.58703	1.10634	Hs.43047-S
Cluster 435636 , UniGene build 163	Hs.435636	1.12554	1.15383	1.23072	1.4426	Hs.435636-S
Cluster 439201 , UniGene build 163	Hs.439201	0.875242	1.22352	1.31134	1.06889	Hs.439201-S
Cluster 440492 , UniGene build 163	Hs.440492	1.00542	1.38133	1.69253	1.57158	Hs.440492-S
Cluster 448642 , UniGene build 163	Hs.448642	0.715032	1.04625	0.472339	0.904191	Hs.448642-S
Cluster 493562 , UniGene build 163	Hs.493562	0.82373	0.810919	0.710694	0.758373	Hs.493562-S
Cluster 496654 , UniGene build 163	Hs.496654	0.679391	0.791948	0.804479	1.19257	Hs.496654-S
Cluster 508436 , UniGene build 163	Hs.508436	0.986465	1.11917	1.12032	1.37604	Hs.508436-S
Cluster 522735 , UniGene build 163	Hs.522735	0.760218	0.68361	0.575963	0.779188	Hs.522735-S
Cluster 523346 , UniGene build 163	Hs.523346	0.877169	1.066	1.16127	1.3143	Hs.523346-S
Cluster 55028 , UniGene build 163	Hs.55028	1.09796	1.35385	1.55968	1.70846	Hs.55028-S
Cluster 61558 , UniGene build 163	Hs.61558	0.848162	0.87319	0.797342	0.826981	Hs.61558-S
CNDP dipeptidase 2 (metallopeptidase M20 family)	CNDP2	0.875348	0.884296	0.710659	0.934976	GI_8922698-S	proteolysis and peptidolysis	carboxypeptidase activity; hydrolase activity; metallopeptidase activity
Coatomer protein complex, subunit beta	COPB	0.961705	1.34851	1.21153	1.3814	GI_34222324-S	intra-Golgi transport; protein transport; retrograde transport, Golgi to ER	protein binding	COPI vesicle coat; Golgi membrane; Golgi vesicle; cytosol
COBL-like 1	COBLL1	1.09925	1.30773	1.46316	1.5606	GI_41281541-S
Cofilin 2 (muscle)	CFL2	1.18389	1.56451	1.62142	1.3391	GI_33946276-A		actin binding	cytoskeleton; nucleus
Cold inducible RNA binding protein	CIRBP	1.08162	0.688323	0.722049	0.692058	GI_4502846-S	nuclear mRNA splicing, via spliceosome; response to cold	RNA binding; nucleic acid binding	nucleus
Collagen, type IX, alpha 1	COL9A1	0.98977	1.28364	1.5226	1.37123	GI_17978503-A	organogenesis; phosphate transport	extracellular matrix structural constituent	collagen type IX; cytoplasm; extracellular matrix (sensu Metazoa)
Collagen, type XVI, alpha 1	COL16A1	0.950978	0.877191	1.16429	0.607958	GI_18641351-S	cell adhesion; phosphate transport; pregnancy	structural molecule activity	collagen type XVI; cytoplasm; extracellular matrix (sensu Metazoa)
Colony stimulating factor 2 receptor, alpha, low-affinity (granulocyte-macrophage)	CSF2RA	0.839154	0.660671	0.738561	0.773141	GI_27437039-A		hematopoietin/interferon-class (D200-domain) cytokine receptor activity	integral to plasma membrane
Copine III	CPNE3	0.830043	0.789602	0.64499	0.748734	GI_41872597-S	lipid metabolism; vesicle-mediated transport	calcium-dependent phospholipid binding; protein serine/threonine kinase activity; transferase activity; transporter activity	cytosol
Copine VIII	CPNE8	1.07034	1.25186	1.45967	1.23395	GI_38683845-S
Core-binding factor, beta subunit	CBFB	0.979652	1.34593	1.26087	1.35686	GI_13124880-A	transcription from Pol II promoter	RNA polymerase II transcription factor activity; transcription coactivator activity	nucleus
Core-binding factor, runt domain, alpha subunit 2; translocated to, 2	CBFA2T2	0.862892	0.793778	0.762234	0.854554	GI_28610154-A	regulation of transcription, DNA-dependent	transcription factor activity	nucleus
Coronin, actin binding protein, 2A	CORO2A	1.14619	0.89593	0.80702	0.860302	GI_34335234-A	glutamine biosynthesis; intracellular signaling cascade; nitrogen compound metabolism	actin binding; glutamate-ammonia ligase activity; protein binding
Creatine kinase, mitochondrial 1 (ubiquitous)	CKMT1	1.0207	0.821091	0.919181	0.693043	GI_11641403-S		creatine kinase activity	mitochondrion
Crystallin, alpha B	CRYAB	0.997993	0.995501	0.870117	0.568762	GI_4503056-S	muscle contraction; protein folding; visual perception	structural constituent of eye lens; unfolded protein binding	cytoplasm; nucleus
CUG triplet repeat, RNA binding protein 2	CUGBP2	0.805209	0.734007	0.767927	0.621042	GI_5729815-S	neuromuscular junction development; nuclear mRNA splicing, via spliceosome; regulation of heart contraction rate	RNA binding
CutC copper transporter homolog (E.coli)	CUTC	0.974307	1.16423	1.27402	1.31211	GI_7705727-S
Cyclin G1	CCNG1	0.908342	1.2934	0.869974	1.3437	GI_40805830-S	cell cycle; cytokinesis; mitosis; regulation of cyclin dependent protein kinase activity		nucleus
Cyclin K	CCNK	1.04585	1.30939	1.2466	1.43177	GI_38176157-S	G-protein coupled receptor protein signaling pathway; cell cycle; cytokinesis; mitosis; regulation of cyclin dependent protein kinase activity; regulation of transcription, DNA-dependent; transcription from Pol II promoter; visual perception	rhodopsin-like receptor activity	integral to membrane
Cyclin-dependent kinase 2	CDK2	1.0143	1.25132	1.38522	1.18926	GI_16936527-I	G2/M transition of mitotic cell cycle; cytokinesis; mitosis; positive regulation of cell proliferation; protein amino acid phosphorylation; regulation of DNA replication; traversing start control point of mitotic cell cycle	ATP binding; cyclin-dependent protein kinase activity; protein serine/threonine kinase activity; transferase activity	cytoplasm; nucleus
Cyclin-dependent kinase 2	CDK2	1.07591	1.35579	1.30725	1.26473	GI_16936529-A	G2/M transition of mitotic cell cycle; cytokinesis; mitosis; positive regulation of cell proliferation; protein amino acid phosphorylation; regulation of DNA replication; traversing start control point of mitotic cell cycle	ATP binding; cyclin-dependent protein kinase activity; protein serine/threonine kinase activity; transferase activity	cytoplasm; nucleus
Cyclin-dependent kinase inhibitor 1A (p21, Cip1)	CDKN1A	1.3849	1.29382	1.47803	1.85464	GI_17978496-A	cell cycle arrest; induction of apoptosis by intracellular signals; negative regulation of cell proliferation; regulation of cyclin dependent protein kinase activity	cyclin-dependent protein kinase inhibitor activity; kinase activity; protein kinase activity	nucleus
Cysteine and glycine-rich protein 2	CSRP2	0.90876	0.914617	0.809184	0.621372	GI_4503100-S	cell differentiation; cell growth; cell proliferation; muscle development	zinc ion binding	nucleus
Cysteine-rich with EGF-like domains 1	CRELD1	1.02042	0.888347	0.827079	0.587808	GI_22095396-S		calcium ion binding; structural molecule activity
Cytidine monophosphate N-acetylneuraminic acid synthetase	CMAS	0.988793	1.14703	1.40418	1.34181	GI_22027483-S	lipopolysaccharide biosynthesis	N-acylneuraminate cytidylyltransferase activity	nucleus
Cytochrome b reductase 1	CYBRD1	1.17639	2.07762	2.14654	1.90313	GI_19923602-S	electron transport	transferase activity	integral to membrane
Cytochrome b, ascorbate dependent 3	CYBASC3	1.09429	1.12577	1.39775	1.25948	GI_40255159-S	electron transport		integral to membrane
Cytochrome b5 reductase b5R.2	CYB5R2	1.07253	0.749126	0.560774	0.514153	GI_7706442-S	electron transport	cytochrome-b5 reductase activity; oxidoreductase activity	membrane; soluble fraction
Cytochrome P450, family 27, subfamily A, polypeptide 1	CYP27A1	1.05174	0.893112	0.80954	0.685765	GI_13904863-S	electron transport	steroid hydroxylase activity	membrane; mitochondrion
Cytokine receptor-like factor 3	CRLF3	0.932375	0.846745	0.720513	0.919539	GI_27764872-S		receptor activity
Cytoskeleton-associated protein 4	CKAP4	1.11313	1.35354	1.21684	0.90301	GI_19920316-S			integral to membrane; membrane fraction
DALR anticodon binding domain containing 3	DALRD3	0.885601	0.896389	0.831906	0.672926	GI_38146110-S	arginyl-tRNA aminoacylation	ATP binding; arginine-tRNA ligase activity
DAZ associated protein 2	DAZAP2	0.83008	0.852337	0.746781	0.705379	GI_41281480-S
DCP2 decapping enzyme homolog (S. cerevisiae)	DCP2	0.815067	0.840138	0.776676	1.22006	GI_37537718-S		hydrolase activity
D-dopachrome tautomerase	DDT	1.09506	0.798869	0.891782	0.696389	GI_5453630-S	melanin biosynthesis from tyrosine	dopachrome isomerase activity
DEAD (Asp-Glu-Ala-Asp) box polypeptide 39	DDX39	1.16376	1.09137	1.3849	0.822839	GI_21040370-A		ATP binding; ATP-dependent helicase activity; RNA binding; hydrolase activity; nucleic acid binding	nucleus
Deafness, autosomal dominant 5	DFNA5	0.854265	0.914247	0.781774	0.769527	GI_4758153-S	perception of sound
DEAH (Asp-Glu-Ala-His) box polypeptide 15	DHX15	0.973901	1.25134	1.35939	1.69835	GI_4557516-S	nuclear mRNA splicing, via spliceosome	ATP binding; ATP-dependent helicase activity; RNA helicase activity; nucleic acid binding; nucleoside-triphosphatase activity; nucleotide binding	nucleus
DEAH (Asp-Glu-Ala-His) box polypeptide 33	DHX33	1.22734	1.33321	1.35279	1.10625	GI_20336301-S		ATP binding; ATP-dependent helicase activity; hydrolase activity; nucleic acid binding	nucleus
Death-associated protein kinase 3	DAPK3	1.37434	1.14248	1.02834	0.834312	GI_4557510-S	apoptosis; induction of apoptosis; protein amino acid phosphorylation; protein kinase cascade	ATP binding; protein serine/threonine kinase activity; transferase activity	nucleus
Degenerative spermatocyte homolog 1, lipid desaturase (Drosophila)	DEGS1	1.06075	1.39393	1.26188	1.25617	GI_21614500-A	fatty acid biosynthesis; fatty acid desaturation	electron transporter activity; oxidoreductase activity; oxidoreductase activity, acting on paired donors, with oxidation of a pair of donors resulting in the reduction of molecular oxygen to two molecules of water	endoplasmic reticulum; integral to plasma membrane; membrane fraction
Degenerative spermatocyte homolog 1, lipid desaturase (Drosophila)	DEGS1	1.00383	1.29547	1.19948	1.25751	GI_21614503-I	fatty acid biosynthesis; fatty acid desaturation	electron transporter activity; oxidoreductase activity; oxidoreductase activity, acting on paired donors, with oxidation of a pair of donors resulting in the reduction of molecular oxygen to two molecules of water	endoplasmic reticulum; integral to plasma membrane; membrane fraction
Dehydrogenase/reductase (SDR family) member 6	DHRS6	0.980172	0.801829	0.780961	0.507847	GI_31543084-S	metabolism	oxidoreductase activity
Deoxyribonuclease II, lysosomal	DNASE2	1.01727	0.74506	0.808282	0.655222	GI_4503348-S	DNA metabolism; apoptosis; development	DNA binding; deoxyribonuclease II activity; endonuclease activity; hydrolase activity	lysosome
DEP domain containing 1	DEPDC1	0.945681	1.39582	1.388	1.48942	GI_41282232-S	intracellular signaling cascade	GTPase activator activity
DEP domain containing 1B	DEPDC1B	1.04406	1.45033	1.3571	1.40941	GI_23510330-S	intracellular signaling cascade	GTPase activator activity
Derived by automated computational analysis using gene prediction method: GNOMON. Supporting evidence includes similarity to: 1 mRNA; Accession NM_001001697 represents GeneID 401011; PREDICTED: Homo sapiens similar to FLJ41821 protein (LOC400856), mRNA.	na	0.925759	0.788806	0.763207	0.692131	GI_42662303-S
DHHC-containing protein 20	FLJ25952	1.10031	1.60058	1.70603	1.32768	GI_23503334-S		metal ion binding
Dicer1, Dcr-1 homolog (Drosophila)	DICER1	0.680124	0.523942	0.585578	0.659359	GI_29294648-A	RNA interference, targeting of mRNA for destruction; RNA processing	ATP binding; ATP-dependent helicase activity; double-stranded RNA binding; endonuclease activity; hydrolase activity; ribonuclease III activity	intracellular
Dickkopf homolog 1 (Xenopus laevis)	DKK1	1.05788	0.901114	0.561595	0.632062	GI_7110718-S	Wnt receptor signaling pathway; development; negative regulation of Wnt receptor signaling pathway	growth factor activity; signal transducer activity	extracellular region
Dihydrolipoamide dehydrogenase (E3 component of pyruvate dehydrogenase complex, 2-oxo-glutarate complex, branched chain keto acid dehydrogenase complex)	DLD	0.815391	0.938094	0.656174	0.903519	GI_5016092-S	electron transport	FAD binding; dihydrolipoyl dehydrogenase activity; disulfide oxidoreductase activity	mitochondrion
Dimethylarginine dimethylaminohydrolase 1	DDAH1	0.821832	0.670775	0.570327	0.41846	GI_31881756-S	arginine catabolism; nitric oxide mediated signal transduction	dimethylargininase activity; hydrolase activity
Dipeptidylpeptidase 3	DPP3	0.884933	0.890164	0.669291	0.677311	GI_18491025-A	proteolysis and peptidolysis	aminopeptidase activity; dipeptidyl-peptidase III activity; hydrolase activity; metallopeptidase activity	cytoplasm
DIRAS family, GTP-binding RAS-like 1	DIRAS1	0.751789	0.540082	0.489113	0.82484	GI_21553322-S	small GTPase mediated signal transduction	GTP binding
Discoidin, CUB and LCCL domain containing 2	DCBLD2	1.18689	1.72	1.91633	1.75704	GI_21314771-S	cell adhesion; intracellular receptor-mediated signaling pathway; negative regulation of cell growth; wound healing	protein binding	cell surface; integral to membrane; integral to plasma membrane
Discs, large (Drosophila) homolog-associated protein 4	DLGAP4	1.02522	0.848079	0.785385	0.824013	GI_34335250-I	cell-cell signaling		membrane
Discs, large homolog 5 (Drosophila)	DLG5	1.23762	1.54957	1.24549	1.34312	GI_28466996-S	cell-cell adhesion; intracellular signaling cascade; regulation of cell cycle	protein binding; receptor signaling complex scaffold activity	plasma membrane
Dishevelled associated activator of morphogenesis 1	DAAM1	0.777381	0.686026	0.658063	0.691371	GI_21071076-S	actin cytoskeleton organization and biogenesis; cell organization and biogenesis	Rho GTPase binding; actin binding
Dishevelled associated activator of morphogenesis 2	DAAM2	0.891835	1.29628	1.06535	1.03521	GI_40548414-S	actin cytoskeleton organization and biogenesis; cell organization and biogenesis	Rho GTPase binding; actin binding
Dishevelled, dsh homolog 3 (Drosophila)	DVL3	1.15021	1.4524	1.61291	1.04958	GI_41406096-S	development; frizzled signaling pathway; heart development; intracellular signaling cascade; neurogenesis	kinase activity; protein binding; signal transducer activity	intracellular
Distal-less homeo box 1	DLX1	1.07533	1.53052	1.68568	1.58366	GI_31342420-S	development; regulation of transcription, DNA-dependent	transcription factor activity	nucleus
DIX domain containing 1	DIXDC1	0.865416	0.642267	0.609019	0.645302	GI_39930478-S	development; frizzled signaling pathway	actin binding; signal transducer activity	intracellular
DJ467N11.1 protein	ASCC3	0.937942	1.2825	1.08383	1.45628	GI_24307916-S	regulation of transcription, DNA-dependent	ATP binding; ATP-dependent helicase activity; hydrolase activity; nucleic acid binding; nucleoside-triphosphatase activity; nucleotide binding	nucleus
DKFZP434B0335 protein	DKFZP434B0335	0.935457	0.899865	0.771719	0.599734	GI_32698703-S			integral to membrane
DKFZP564F0522 protein	DKFZP564F0522	0.925365	1.22675	0.810121	1.11367	GI_42734334-S
DNA cross-link repair 1A (PSO2 homolog, S. cerevisiae)	DCLRE1A	1.0381	1.11315	1.28007	1.21247	GI_42734318-S
DNA fragmentation factor, 40kDa, beta polypeptide (caspase-activated DNase)	DFFB	1.05549	1.23635	1.28153	1.18582	GI_4758149-S	DNA fragmentation during apoptosis; intracellular signaling cascade	caspase-activated deoxyribonuclease activity; hydrolase activity; protein binding	cytosol; intracellular; nucleus
DNA replication complex GINS protein PSF2	Pfs2	1.27921	1.28061	1.55982	1.24154	GI_7706366-S	DNA replication		nucleus
DNA replication factor	CDT1	1.21342	1.43268	1.71004	1.31942	GI_19923847-S	DNA replication; DNA replication checkpoint; cell cycle; regulation of DNA replication initiation	DNA binding	nucleus; replication fork
DNA-damage-inducible transcript 4	DDIT4	1.28172	1.033	1.37629	1.36604	GI_9506686-S
DnaJ (Hsp40) homolog, subfamily C, member 12	DNAJC12	0.800712	0.539351	0.458292	0.57555	GI_41406092-I	protein folding	heat shock protein binding; unfolded protein binding
DnaJ (Hsp40) homolog, subfamily C, member 12	DNAJC12	1.04498	0.906235	0.721964	0.737606	GI_41406093-I	protein folding	heat shock protein binding; unfolded protein binding
Dnaj-like protein	LOC148418	1.10566	1.31077	1.42024	1.41958	GI_37540068-S
Dopachrome tautomerase (dopachrome delta-isomerase, tyrosine-related protein 2)	DCT	0.918098	0.942241	0.587456	0.734934	GI_6041666-S	epidermis development; melanin biosynthesis from tyrosine; melanin metabolism	copper ion binding; dopachrome isomerase activity; oxidoreductase activity	integral to membrane
DOT1-like, histone H3 methyltransferase (S. cerevisiae)	DOT1L	1.08921	1.22363	1.21201	1.47376	GI_22094134-S	chromatin modification	histone-lysine N-methyltransferase activity	nucleus
Doublecortin and CaM kinase-like 2	DCAMKL2	0.896327	0.762954	0.782821	0.775419	GI_22749266-S	intracellular signaling cascade; protein amino acid phosphorylation	ATP binding; protein serine/threonine kinase activity; transferase activity
Down syndrome critical region gene 1	DSCR1	0.893412	0.726452	0.736167	0.687133	GI_44680111-S	calcium-mediated signaling; central nervous system development; circulation; signal transduction	transcription factor activity	nucleus
Downstream neighbor of SON	DONSON	0.946669	1.2408	1.22651	1.34658	GI_22035585-A	biological_process unknown	molecular_function unknown	cellular_component unknown
Drebrin 1	DBN1	0.966168	0.850276	0.725394	0.688133	GI_18426914-A	actin filament organization; neurogenesis; regulation of dendrite morphogenesis; regulation of neuronal synaptic plasticity	actin binding; profilin binding	actin cytoskeleton; actomyosin; cytoplasm; dendrite; intracellular
Dual specificity phosphatase 12	DUSP12	1.00839	1.14216	1.30077	1.51073	GI_6005955-S	protein amino acid dephosphorylation	hydrolase activity; nucleic acid binding; protein tyrosine phosphatase activity; protein tyrosine/serine/threonine phosphatase activity; zinc ion binding	nucleus
Dual specificity phosphatase 4	DUSP4	1.05376	1.16698	1.31602	1.33014	GI_34328908-I	MAPKKK cascade; protein amino acid dephosphorylation; regulation of cell cycle	MAP kinase phosphatase activity; hydrolase activity; protein tyrosine/threonine phosphatase activity	nucleus
Dual specificity phosphatase-like 15	DUSP15	1.16044	0.872508	0.781004	0.59719	GI_29826316-A	protein amino acid dephosphorylation	hydrolase activity; protein tyrosine/serine/threonine phosphatase activity
Dual-specificity tyrosine-(Y)-phosphorylation regulated kinase 2	DYRK2	1.2373	1.23489	1.09408	1.36027	GI_5922002-A	protein amino acid phosphorylation	ATP binding; magnesium ion binding; manganese ion binding; protein serine/threonine kinase activity; protein-tyrosine kinase activity; transferase activity	cytoplasm
Dynein, cytoplasmic, intermediate polypeptide 1	DNCI1	0.867729	0.828669	0.672916	0.660456	GI_4758177-S		motor activity	cytoplasmic dynein complex
Dynein, cytoplasmic, light polypeptide 2A	DNCL2A	0.999041	0.816441	0.840566	0.730388	GI_29570774-I	microtubule-based movement; retrograde axon cargo transport; visual behavior	microtubule motor activity; protein binding	cytoplasm; cytoplasmic dynein complex
Dyskeratosis congenita 1, dyskerin	DKC1	1.27061	1.51186	1.55906	1.54122	GI_15011921-S	cell proliferation; rRNA processing; regulation of cell cycle; telomerase-dependent telomere maintenance	RNA binding; pseudouridylate synthase activity; telomerase activity	chromosome, telomeric region; nucleolus; nucleoplasm; telomerase holoenzyme complex
E2F transcription factor 7	E2F7	1.18838	1.16193	1.35281	1.33293	GI_44955909-S	regulation of cell cycle; regulation of transcription, DNA-dependent	transcription factor activity	transcription factor complex
E74-like factor 4 (ets domain transcription factor)	ELF4	1.03179	1.32455	1.19549	1.43901	GI_4503554-S	regulation of transcription, DNA-dependent; transcription from Pol II promoter	transcription coactivator activity; transcription factor activity	nucleus
EAP30 subunit of ELL complex	EAP30	1.22173	0.913329	1.00231	0.719847	GI_21361379-S	regulation of transcription from Pol II promoter	RNA polymerase II transcription factor activity
Early estrogen-induced gene 1 protein	EEIG1	1.14855	1.27678	1.44245	1.33557	GI_42558263-S
Early growth response 1	EGR1	1.68954	1.6878	1.83483	2.15806	GI_31317226-S	regulation of transcription, DNA-dependent	transcription factor activity; zinc ion binding	nucleus
Echinoderm microtubule associated protein like 2	EML2	1.14115	0.882425	0.939299	0.557	GI_6912355-S	perception of sound; visual perception		microtubule associated complex
Ecotropic viral integration site 5	EVI5	1.28047	1.79712	1.5037	1.61693	GI_19923324-S	cell proliferation; development	protein binding
EF hand domain family, member D2	EFHD2	0.792037	0.651347	0.688096	1.01654	GI_42734435-S		calcium ion binding
EF-hand domain (C-terminal) containing 1	EFHC1	0.970206	0.832636	0.773182	0.826212	GI_8922435-S	muscle development	calcium ion binding
Elongation factor, RNA polymerase II, 2	ELL2	0.843798	0.76167	0.758436	1.0836	GI_34222159-S	RNA elongation from Pol II promoter; regulation of transcription, DNA-dependent	RNA polymerase II transcription factor activity	nucleus; transcription elongation factor complex
Endoplasmic reticulum thioredoxin superfamily member, 18 kDa	TLP19	1.22669	1.21022	1.52913	1.44676	GI_23943808-S	electron transport	electron transporter activity	endoplasmic reticulum
Endothelial cell growth factor 1 (platelet-derived)	ECGF1	1.09965	0.783042	0.887306	0.522846	GI_7669488-S	DNA replication; angiogenesis; cell surface receptor linked signal transduction; cell-cell signaling; chemotaxis; metabolism; mitochondrial genome maintenance; pyrimidine base metabolism; pyrimidine nucleotide metabolism	growth factor activity; platelet-derived growth factor receptor binding; thymidine phosphorylase activity; transferase activity, transferring glycosyl groups	extracellular space; soluble fraction
Endothelin converting enzyme 2	ECE2	1.06495	1.14451	1.35818	1.3562	GI_39725649-S		S-adenosylmethionine-dependent methyltransferase activity
Ephrin-B3	EFNB3	0.993202	0.913018	0.835234	0.776424	GI_38201712-S	cell-cell signaling; development; neurogenesis	transmembrane-ephrin receptor activity	integral to plasma membrane
Epidermal growth factor receptor pathway substrate 8	EPS8	0.746595	0.693484	0.433307	1.09403	GI_34222299-S	cell proliferation; epidermal growth factor receptor signaling pathway; signal transduction	SH3/SH2 adaptor protein activity
Epimorphin	EPIM	1.14616	1.32256	1.50425	1.30444	GI_37577286-A	ectoderm development; intracellular protein transport; organogenesis; signal transduction	protein transporter activity	integral to membrane; microsome; soluble fraction
EPM2A (laforin) interacting protein 1	EPM2AIP1	0.835938	0.880237	0.821117	0.746752	GI_31982934-S
Eukaryotic translation initiation factor 2-alpha kinase 3	EIF2AK3	1.091	1.33417	1.44457	1.51188	GI_21361154-S	protein amino acid phosphorylation; regulation of translation; response to unfolded protein	ATP binding; protein serine/threonine kinase activity; transferase activity	endoplasmic reticulum; integral to membrane
Eukaryotic translation initiation factor 4E binding protein 2	EIF4EBP2	1.10588	1.28491	1.5584	0.842654	GI_31542585-S	negative regulation of protein biosynthesis; negative regulation of translational initiation	eukaryotic initiation factor 4E binding
Eukaryotic translation initiation factor 5A2	EIF5A2	1.22051	1.87952	1.92152	1.32604	GI_33187364-S	translational initiation	nucleic acid binding; translation initiation factor activity
Eukaryotic translation termination factor 1	ETF1	1.30469	1.83776	1.56823	1.59513	GI_4759033-S	protein biosynthesis; translational termination	protein binding; ribosome binding; translation release factor activity, codon specific	cytoplasm
Family with sequence similarity 14, member A	FAM14A	0.990206	0.815159	0.796075	0.706935	GI_14042963-S	response to pest, pathogen or parasite		integral to membrane
Family with sequence similarity 35, member A	FAM35A	1.08648	1.40939	1.48937	1.25983	GI_12963480-S
Family with sequence similarity 46, member A	FAM46A	1.25588	1.6602	1.72685	1.42463	GI_8923041-S
Family with sequence similarity 53, member B	FAM53B	1.38439	1.37847	1.27434	1.28649	GI_42734309-S	biological_process unknown	S-adenosylmethionine-dependent methyltransferase activity	cellular_component unknown
Family with sequence similarity 55, member C	MGC15606	0.921696	0.741345	0.671427	0.809945	GI_21450780-S
Far upstream element (FUSE) binding protein 1	FUBP1	1.13808	1.21916	1.92631	1.83959	GI_17402899-S	phosphate transport; regulation of transcription, DNA-dependent	transcription factor activity	cytoplasm; nucleus
Fatty acid synthase	FASN	0.240186	0.237336	0.199537	0.2681	GI_41872630-S	biosynthesis; fatty acid biosynthesis	3-oxoacyl-[acyl-carrier protein] reductase activity; 3-oxoacyl-[acyl-carrier protein] synthase activity; S-adenosylmethionine-dependent methyltransferase activity; [acyl-carrier protein] S-acetyltransferase activity; [acyl-carrier protein] S-malonyltransferase activity; alcohol dehydrogenase activity, zinc-dependent; cofactor binding; enoyl-[acyl-carrier protein] reductase (NADPH, B-specific) act…
FBJ murine osteosarcoma viral oncogene homolog B	FOSB	1.4196	1.4876	1.7181	2.05874	GI_5803016-S	behavior; development; negative regulation of transcription from Pol II promoter; regulation of cell cycle; regulation of transcription, DNA-dependent	DNA binding; transcription factor binding	nucleus
F-box and leucine-rich repeat protein 12	FBXL12	1.49459	1.74354	1.56562	1.69017	GI_8923178-S	ubiquitin cycle
F-box and leucine-rich repeat protein 22	FBXL22	0.884083	0.854921	0.681068	0.689096	GI_42794272-S	ubiquitin cycle
F-box and leucine-rich repeat protein 7	FBXL7	1.49587	1.45811	1.47586	1.79725	GI_21071079-S	ubiquitin cycle
F-box protein 32	FBXO32	1.35132	1.1912	1.08664	1.34421	GI_22547143-A	ubiquitin cycle
FCH domain only 2	FCHO2	0.979744	1.33598	1.00926	1.19786	GI_37550358-S
Fem-1 homolog a (C.elegans)	FEM1A	1.32174	1.41063	1.3991	1.66725	GI_24308162-S		receptor activity
Fem-1 homolog c (C.elegans)	FEM1C	1.14468	1.32238	1.31568	1.14241	GI_36030993-S
Ferredoxin reductase	FDXR	1.01021	0.889283	0.845084	0.591329	GI_13435349-A	cholesterol metabolism; electron transport; steroid biosynthesis	ferredoxin-NADP+ reductase activity; oxidoreductase activity	mitochondrion
Fibroblast growth factor receptor substrate 3	FRS3	0.966606	0.968388	0.914722	0.823787	GI_31657134-S	fibroblast growth factor receptor signaling pathway; signal transduction	insulin receptor binding; receptor activity
Fibronectin type 3 and SPRY domain containing 1	FSD1	0.938821	0.831959	0.944142	0.638388	GI_13236584-S	biological_process unknown	molecular_function unknown	intracellular
Fidgetin-like 1	FIGNL1	1.01022	1.39517	1.22874	1.31383	GI_31742535-S		ATP binding; nucleoside-triphosphatase activity; nucleotide binding
FK506 binding protein 11, 19 kDa	FKBP11	1.1105	1.06717	1.48717	1.12227	GI_7706130-S	protein folding	isomerase activity; peptidyl-prolyl cis-trans isomerase activity
FKSG44 gene	FKSG44	1.17515	1.48659	1.25454	1.16279	GI_31982912-S		binding	cytoskeleton
FLJ39237 protein	FLJ39237	1.09294	1.0107	0.718642	0.825137	GI_38348415-S
FLJ44670 protein	FLJ44670	1.26098	1.23885	1.25132	1.19625	GI_40353242-S
FLJ45459 protein	FLJ45459	1.15877	1.14725	1.23004	0.965869	GI_38348207-S
Flotillin 2	FLOT2	0.867748	0.92787	0.800876	0.751681	GI_4758393-S	cell adhesion; epidermis development	protein binding	flotillin complex; integral to membrane; plasma membrane
FN5 protein	FN5	1.25618	1.28583	1.51922	1.38814	GI_9910225-S	biological_process unknown	molecular_function unknown	cellular_component unknown
Follicular lymphoma variant translocation 1	FVT1	1.10465	1.32888	1.32766	1.25038	GI_4503816-S	metabolism	oxidoreductase activity	extracellular space
Folylpolyglutamate synthase	FPGS	1.34068	1.15487	1.2789	0.866591	GI_22024384-S	biosynthesis; folic acid and derivative biosynthesis; nucleobase, nucleoside, nucleotide and nucleic acid metabolism; one-carbon compound metabolism	ATP binding; ligase activity; tetrahydrofolylpolyglutamate synthase activity	cytosol; mitochondrion
Forkhead box F2	FOXF2	1.09728	1.364	1.29646	1.25981	GI_4557594-S	regulation of transcription, DNA-dependent; transcription from Pol II promoter	RNA polymerase II transcription factor activity; transcription coactivator activity	nucleus; transcription factor complex
Forkhead box J2	FOXJ2	1.16344	1.27023	1.32428	1.26172	GI_38146114-S	regulation of transcription, DNA-dependent	transcription factor activity	nucleus
Forkhead box J3	FOXJ3	1.14089	1.33782	1.18039	1.41376	GI_7662455-S	regulation of transcription, DNA-dependent	transcription factor activity	nucleus
Formin homology 2 domain containing 1	FHOD1	1.13813	1.14749	1.25978	1.0725	GI_7019374-S	cell organization and biogenesis	actin binding	cytoplasm; nucleus
Formin homology 2 domain containing 3	FHOD3	1.01217	0.804863	0.767302	1.02919	GI_42661382-S	cell organization and biogenesis	actin binding
FOS-like antigen 1	FOSL1	1.09252	1.34556	1.38945	1.55739	GI_34734076-S	cellular defense response; chemotaxis; positive regulation of cell proliferation; regulation of transcription from Pol II promoter; response to virus	transcription factor activity	nucleus
Frizzled homolog 3 (Drosophila)	FZD3	1.14808	1.32794	1.25057	1.13435	GI_22035685-S	G-protein coupled receptor protein signaling pathway; cell proliferation; development; frizzled signaling pathway	G-protein coupled receptor activity; Wnt receptor activity	integral to plasma membrane
FtsJ homolog 1 (E. coli)	FTSJ1	0.99705	1.16809	1.27711	0.766989	GI_29029588-A	rRNA processing	methyltransferase activity
Fucosidase, alpha-L- 1, tissue	FUCA1	0.936186	0.826829	0.736868	0.738238	GI_24475878-S	carbohydrate metabolism; glycosaminoglycan catabolism	alpha-L-fucosidase activity; hydrolase activity, acting on glycosyl bonds	cytoplasm; lysosome
FUS interacting protein (serine-arginine rich) 1	FUSIP1	0.735028	0.71499	0.728976	1.00798	GI_16905515-I	assembly of spliceosomal tri-snRNP; cytoplasmic transport; mRNA-nucleus export; negative regulation of nuclear mRNA splicing, via spliceosome; nuclear mRNA 5'-splice site recognition; regulation of transcription	RNA binding; RS domain binding; pre-mRNA splicing factor activity; unfolded protein binding	cytoplasm; nucleoplasm
FYVE and coiled-coil domain containing 1	FYCO1	1.07616	1.41867	1.17327	1.11994	GI_13470091-S	intracellular protein transport	protein carrier activity; zinc ion binding	membrane
G protein-coupled receptor 1	GPR1	0.906523	0.8321	0.803348	0.728919	GI_36951011-S	G-protein coupled receptor protein signaling pathway	G-protein coupled receptor activity, unknown ligand; rhodopsin-like receptor activity	integral to membrane; integral to plasma membrane
G protein-coupled receptor 3	GPR3	1.14451	1.35721	1.39228	0.756085	GI_31377791-S	G-protein coupled receptor protein signaling pathway; G-protein signaling, adenylate cyclase activating pathway	G-protein coupled receptor activity, unknown ligand; rhodopsin-like receptor activity	integral to plasma membrane
G protein-coupled receptor 97	GPR97	1.00534	1.36709	0.867725	1.04524	GI_40538803-S	neuropeptide signaling pathway	G-protein coupled receptor activity	integral to membrane
Galactose-1-phosphate uridylyltransferase	GALT	1.06655	0.809856	0.896012	0.546415	GI_22165415-I	carbohydrate metabolism; galactose metabolism	UDP-glucose-hexose-1-phosphate uridylyltransferase activity; UTP-hexose-1-phosphate uridylyltransferase activity; nucleotidyltransferase activity
Gem (nuclear organelle) associated protein 4	GEMIN4	1.12285	1.46436	1.24357	1.51045	GI_7657121-S	nuclear mRNA splicing, via spliceosome; rRNA processing		cytoplasm; nucleolus; small nuclear ribonucleoprotein complex; spliceosome complex
Gem (nuclear organelle) associated protein 5	GEMIN5	1.5971	1.99929	1.88509	2.11335	GI_22001416-S	protein complex assembly; spliceosomal snRNP biogenesis	pre-mRNA splicing factor activity; protein binding	cytoplasm; nuclear body; spliceosome complex
Geminin, DNA replication inhibitor	GMNN	0.97534	1.15822	1.21229	1.34991	GI_41393571-S	negative regulation of DNA replication; negative regulation of cell cycle
Geranylgeranyl diphosphate synthase 1	GGPS1	1.09969	1.33885	1.31852	1.54207	GI_21359876-S	isoprenoid biosynthesis; lipid metabolism	dimethylallyltranstransferase activity; farnesyltranstransferase activity; geranyltranstransferase activity
GLI-Kruppel family member HKR1	HKR1	0.97272	1.22449	1.26459	1.21281	GI_34330189-S	development; regulation of transcription, DNA-dependent	DNA binding; zinc ion binding	nucleus
Glucocorticoid modulatory element binding protein 1	GMEB1	1.09346	1.12747	1.13238	1.26613	GI_13435374-A		transcription coactivator activity; transcription factor activity	nucleus
Glutamate-cysteine ligase, catalytic subunit	GCLC	1.02897	1.2712	1.15538	1.36901	GI_45359851-S	circulation; cysteine metabolism; glutamate metabolism; glutathione biosynthesis	glutamate-cysteine ligase activity; nucleic acid binding
Glutamic pyruvate transaminase (alanine aminotransferase) 2	GPT2	0.540566	0.311008	0.323913	0.445577	GI_19263339-S	biosynthesis	1-aminocyclopropane-1-carboxylate synthase activity; transaminase activity
Glutaminase	GLS	1.03465	1.21152	1.19989	1.7055	GI_21361451-S	glutamine catabolism	glutaminase activity; hydrolase activity	mitochondrion
Glutathione S-transferase kappa 1	GSTK1	0.97991	0.891902	0.874346	0.610387	GI_7705703-S		glutathione transferase activity; protein disulfide oxidoreductase activity	periplasmic space (sensu Gram-negative Bacteria); peroxisome
Glutathione S-transferase theta 1	GSTT1	1.22805	0.911175	1.02275	0.711564	GI_4504184-S	response to stress	glutathione transferase activity
Glycerol kinase	GK	0.904604	0.657783	0.680263	0.862666	GI_42794761-S	carbohydrate metabolism; glycerol-3-phosphate metabolism	ATP binding; glycerol kinase activity; transferase activity	cytoplasm; mitochondrial outer membrane
Glycerol-3-phosphate dehydrogenase 1-like	GPD1L	0.941506	0.781392	0.682162	0.711299	GI_34222096-S	carbohydrate metabolism; glycerol-3-phosphate metabolism	glycerol-3-phosphate dehydrogenase (NAD+) activity; oxidoreductase activity, acting on CH-OH group of donors	glycerol-3-phosphate dehydrogenase complex
Gnomon gene hmm18062 , RefSeq build 34	hmm18062	1.10373	1.20028	1.42084	1.2138	hmm18062-S
Gnomon gene hmm22276 , RefSeq build 34	hmm22276	0.742837	1.05493	0.682997	0.982066	hmm22276-S
Gnomon gene hmm23423 , RefSeq build 34	hmm23423	1.17285	1.17969	1.22866	1.29127	hmm23423-S
Gnomon gene hmm27008 , RefSeq build 34	hmm27008	0.747008	0.923442	0.640854	0.952911	hmm27008-S
Gnomon gene hmm27155 , RefSeq build 34	hmm27155	1.13454	1.28823	1.26339	1.10451	hmm27155-S
Gnomon gene hmm29156 , RefSeq build 34	hmm29156	0.680166	1.05553	0.711759	0.809789	hmm29156-S
Gnomon gene hmm30776 , RefSeq build 34	hmm30776	0.870793	1.09133	1.04969	1.48366	hmm30776-S
Gnomon gene hmm31250 , RefSeq build 34	hmm31250	1.28787	0.933708	1.35787	1.30456	hmm31250-S
Gnomon gene hmm6136 , RefSeq build 34	hmm6136	0.91814	1.42154	1.44948	1.65282	hmm6136-S
Gnomon gene hmm7223 , RefSeq build 34	hmm7223	1.08022	1.19446	1.2724	1.33705	hmm7223-S
Gnomon gene hmm7940 , RefSeq build 34	hmm7940	1.06093	1.32169	1.24858	1.66028	hmm7940-S
go_component: nucleus [goid 0005634] [evidence IEA]; go_component: nuclear pore [goid 0005643] [evidence IDA] [pmid 11564755]; go_component: nuclear pore [goid 0005643] [evidence IDA] [pmid 11684705]; go_function: nucleocytoplasmic transporter activity [goid 0005487] [evidence IDA] [pmid 11684705]; go_process: transport [goid 0006810] [evidence IEA]; go_process: mRNA-nucleus export [goid 0006406]…	NUP160	1.02504	1.51602	1.3331	1.71559	GI_37541634-S	mRNA-nucleus export; transport	nucleocytoplasmic transporter activity	nuclear pore; nucleus
go_function: aminoacyl-tRNA hydrolase activity [goid 0004045] [evidence IEA]; go_process: protein biosynthesis [goid 0006412] [evidence IEA]; Homo sapiens chromosome 9 open reading frame 115 (C9orf115), mRNA.	C9orf115	1.16646	0.763067	0.87637	0.553299	GI_27478147-S	protein biosynthesis	aminoacyl-tRNA hydrolase activity
go_function: calcium ion binding [goid 0005509] [evidence IEA]; Homo sapiens KIAA0882 protein (KIAA0882), mRNA.	KIAA0882	1.09055	1.64146	1.259	1.41815	GI_29728071-S		calcium ion binding
go_function: GTP binding [goid 0005525] [evidence IEA]; go_function: GTPase activity [goid 0003924] [evidence IEA]; go_process: immune response [goid 0006955] [evidence IEA]; Homo sapiens DKFZP564J0863 protein (DKFZP564J0863), mRNA.	DKFZP564J0863	1.17279	1.78251	2.11293	1.30576	GI_31343338-S
Golgi associated, gamma adaptin ear containing, ARF binding protein 2	GGA2	1.08075	1.24435	1.26391	1.03579	GI_20336263-A	intra-Golgi transport; intracellular protein transport; protein complex assembly	ADP-ribosylation factor binding; protein transporter activity	Golgi stack; Golgi trans face; clathrin coat of trans-Golgi network vesicle
Golgi autoantigen, golgin subfamily a, 2	GOLGA2	0.907887	0.850273	0.792171	0.718446	GI_30089938-S			Golgi apparatus
Golgi phosphoprotein 3-like	GOLPH3L	1.11526	1.39884	1.42124	1.60617	GI_29826327-S
Golgi phosphoprotein 4	GOLPH4	0.996112	1.2743	1.21132	1.29738	GI_29826326-S			Golgi cis-face; Golgi lumen; endocytic vesicle; integral to membrane
GREB1 protein	GREB1	1.03918	0.854577	0.818547	0.75643	GI_23397641-I	biological_process unknown	molecular_function unknown	cellular_component unknown
G-rich RNA sequence binding factor 1	GRSF1	0.957659	1.20805	1.31867	1.18769	GI_4504160-S	mRNA polyadenylylation; nuclear mRNA splicing, via spliceosome	mRNA binding; nucleic acid binding	cytoplasm
GTPase, IMAP family member 2	GIMAP2	1.17435	1.36012	1.48106	1.40632	GI_28416430-S		GTP binding	integral to membrane
Guanidinoacetate N-methyltransferase	GAMT	1.02857	0.789157	0.878894	0.579425	GI_20336210-I	creatine biosynthesis; muscle contraction	guanidinoacetate N-methyltransferase activity
Guanidinoacetate N-methyltransferase	GAMT	1.01724	0.829442	0.931647	0.696694	GI_20336211-A	creatine biosynthesis; muscle contraction	guanidinoacetate N-methyltransferase activity
Guanine nucleotide binding protein (G protein), gamma 12	GNG12	1.03142	1.31816	1.29403	1.40443	GI_40254925-S	G-protein coupled receptor protein signaling pathway; signal transduction	signal transducer activity	heterotrimeric G-protein complex
Guanine nucleotide binding protein (G protein), gamma 7	GNG7	0.988358	1.01449	0.940042	0.597015	GI_32698768-S	regulation of G-protein coupled receptor protein signaling pathway; signal transduction	signal transducer activity	heterotrimeric G-protein complex
Guanylate binding protein 1, interferon-inducible, 67kDa	GBP1	0.813087	0.700092	0.526816	0.797899	GI_4503938-S	immune response	GTP binding; GTPase activity
Guanylate binding protein 3	GBP3	0.904879	1.25207	1.28943	1.13755	GI_24308156-S	immune response	GTP binding; GTPase activity
H1 histone family, member 0	H1F0	0.779908	0.719018	0.566229	0.429014	GI_20336758-S	chromosome organization and biogenesis (sensu Eukaryota); nucleosome assembly	DNA binding	chromosome; nucleosome; nucleus
H2A histone family, member J	H2AFJ	0.97159	0.875443	0.882859	0.678486	GI_29553969-A	chromosome organization and biogenesis (sensu Eukaryota); nucleosome assembly	DNA binding	nucleosome; nucleus
H2A histone family, member J	H2AFJ	1.13658	0.981148	0.837127	0.641998	GI_29553969-I	chromosome organization and biogenesis (sensu Eukaryota); nucleosome assembly	DNA binding	nucleosome; nucleus
H2A histone family, member J	H2AFJ	0.799687	0.970718	0.926356	0.639729	GI_29553976-I	chromosome organization and biogenesis (sensu Eukaryota); nucleosome assembly	DNA binding	nucleosome; nucleus
H2A histone family, member V	H2AFV	1.17807	0.980692	1.65029	0.888571	GI_41406065-A	chromosome organization and biogenesis (sensu Eukaryota); nucleosome assembly	DNA binding	nucleosome; nucleus
H2A histone family, member Y	H2AFY	0.875563	1.24621	1.58897	1.57095	GI_20336745-I	chromosome organization and biogenesis (sensu Eukaryota); nucleosome assembly	DNA binding	chromosome; nucleosome; nucleus
Haloacid dehalogenase-like hydrolase domain containing 1A	HDHD1A	0.575035	0.466071	0.432094	0.67142	GI_6912345-S	metabolism	catalytic activity	cellular_component unknown
HBV pre-s2 binding protein 1	SBP1	1.12416	0.966976	0.797071	0.629318	GI_30017464-S
HCF-binding transcription factor Zhangfei	ZF	1.2151	1.2568	1.31235	1.39223	GI_10864024-S	regulation of transcription, DNA-dependent; response to virus	DNA binding	nucleus
Headcase homolog (Drosophila)	HECA	0.6398	0.508393	0.481097	0.729859	GI_7706434-S	development; regulation of cell cycle; respiratory tube development	molecular_function unknown	cellular_component unknown
Heat shock 60kDa protein 1 (chaperonin)	HSPD1	0.814101	1.21986	0.825119	1.18956	GI_41399283-A	mitochondrial matrix protein import; protein folding; response to unfolded protein	ATP binding; unfolded protein binding	mitochondrial matrix
Heat shock 70kDa protein 14	HSPA14	1.02129	1.17929	1.372	1.52468	GI_10047093-S	protein folding; response to unfolded protein	ATP binding
Heat shock 70kDa protein 5 (glucose-regulated protein, 78kDa) binding protein 1	HSPA5BP1	0.901387	0.888927	0.758277	0.651301	GI_30089936-A
Hepatocellularcarcinoma-associated antigen HCA557a	DKFZP586D0919	1.07554	1.42179	1.40631	1.34186	GI_24308058-S
Hermansky-Pudlak syndrome 5	HPS5	0.81515	0.681592	0.624869	0.707818	GI_31657124-A
HESB like domain containing 2	HBLD2	1.33142	1.63069	1.46717	1.4361	GI_24475709-S		molecular_function unknown
Heterogeneous nuclear ribonucleoprotein A0	HNRPA0	1.35843	1.13099	1.28155	1.28816	GI_14110425-S	mRNA processing	RNA binding	heterogeneous nuclear ribonucleoprotein complex
High mobility group AT-hook 2	HMGA2	1.05462	2.13163	3.10297	2.57985	GI_14141182-S	development; establishment and/or maintenance of chromatin architecture; regulation of transcription, DNA-dependent	AT DNA binding	chromatin; nucleus
High-mobility group box 1	HMGB1	0.780369	0.862469	0.585032	0.984716	GI_31982879-S	DNA recombination; DNA repair; DNA unwinding; base-excision repair, DNA ligation; establishment and/or maintenance of chromatin architecture; negative regulation of transcriptional preinitiation complex formation; regulation of transcription from Pol II promoter	DNA bending activity; transcription factor binding	chromatin; condensed chromosome; nucleus
High-mobility group box 3	HMGB3	0.86155	0.771196	0.665752	0.719578	GI_4885420-S	development; regulation of transcription, DNA-dependent	DNA bending activity; DNA binding	chromatin; nucleus
Hippocampus abundant transcript 1	HIAT1	1.08177	1.4846	1.26709	1.45797	GI_39753964-S	tetracycline transport	tetracycline:hydrogen antiporter activity; transporter activity	integral to membrane
Histidyl-tRNA synthetase	HARS	1.13109	1.10538	1.159	1.33249	GI_18201902-S	histidyl-tRNA aminoacylation; protein biosynthesis	ATP binding; histidine-tRNA ligase activity	cytoplasm
Histone 1, H2ac	HIST1H2AC	1.01961	0.774583	0.757087	0.646031	GI_21396481-S	chromosome organization and biogenesis (sensu Eukaryota); nucleosome assembly	DNA binding	chromosome; nucleosome; nucleus
Histone 1, H2ah	HIST1H2AH	1.10326	0.904799	0.887458	0.681761	GI_18105044-S	chromosome organization and biogenesis (sensu Eukaryota); nucleosome assembly	DNA binding	nucleosome; nucleus
Histone 1, H2bd	HIST1H2BD	0.850436	0.921145	0.696119	0.821259	GI_20336751-I	chromosome organization and biogenesis (sensu Eukaryota); nucleosome assembly	DNA binding	chromosome; nucleosome; nucleus
Histone 1, H4j	HIST1H4J	1.15893	0.804466	0.953053	0.719572	GI_16306592-S
Histone 2, H2be	HIST2H2BE	0.946254	0.879121	0.597404	0.624033	GI_22027639-S	chromosome organization and biogenesis (sensu Eukaryota); nucleosome assembly	DNA binding	chromosome; nucleosome; nucleus
Histone 3, H2a	HIST3H2A	1.12079	0.884985	0.835438	0.655971	GI_28872747-S	chromosome organization and biogenesis (sensu Eukaryota); nucleosome assembly	DNA binding	nucleosome; nucleus
Histone deacetylase 5	HDAC5	1.12902	0.758814	0.637717	0.566619	GI_21237796-A	B-cell differentiation; chromatin modification; chromatin silencing; inflammatory response; negative regulation of myogenesis; regulation of cell cycle; regulation of transcription, DNA-dependent	histone deacetylase activity; hydrolase activity; specific transcriptional repressor activity; transcription factor binding	cytoplasm; histone deacetylase complex; nucleus
Histone deacetylase 5	HDAC5	1.01777	0.883681	0.684415	0.870518	GI_21237796-I	B-cell differentiation; chromatin modification; chromatin silencing; inflammatory response; negative regulation of myogenesis; regulation of cell cycle; regulation of transcription, DNA-dependent	histone deacetylase activity; hydrolase activity; specific transcriptional repressor activity; transcription factor binding	cytoplasm; histone deacetylase complex; nucleus
HIV-1 induced protein HIN-1	HSHIN1	1.57944	1.65809	1.56239	2.0062	GI_40807495-I	biological_process unknown	molecular_function unknown	cellular_component unknown
HIV-1 Rev binding protein	HRB	1.14823	1.35008	1.07905	1.45612	GI_38570131-S	mRNA-nucleus export; regulation of GTPase activity; transport	DNA binding; RNA binding	nuclear pore; nucleus
HLA-B associated transcript 4	BAT4	1.10274	1.02813	1.26426	1.14413	GI_18375635-S		nucleic acid binding	intracellular
HMBA-inducible	HIS1	1.09578	0.736098	0.691922	0.581765	GI_5453681-S	negative regulation of cyclin dependent protein kinase activity; negative regulation of transcription from Pol II promoter	cyclin-dependent protein kinase inhibitor activity; protein binding; snRNA binding; transcriptional repressor activity	cytoplasm; nucleus
HMT1 hnRNP methyltransferase-like 1 (S. cerevisiae)	HRMT1L1	0.932035	0.73885	0.670037	0.747737	GI_4504494-S	protein amino acid methylation; signal transduction	S-adenosylmethionine-dependent methyltransferase activity; signal transducer activity	nucleus
HMT1 hnRNP methyltransferase-like 3 (S. cerevisiae)	HRMT1L3	1.25195	1.47966	1.63396	1.41658	GI_44771197-S	biological_process unknown	S-adenosylmethionine-dependent methyltransferase activity; nucleic acid binding; protein-arginine N-methyltransferase activity; zinc ion binding	cytoplasm; nucleus
HMT1 hnRNP methyltransferase-like 6 (S. cerevisiae)	HRMT1L6	1.222	1.68783	1.53292	1.30731	GI_8922514-S		S-adenosylmethionine-dependent methyltransferase activity	nucleus
Homeo box D13	HOXD13	1.19124	1.28257	1.59369	1.60377	GI_23510371-S	development; regulation of transcription, DNA-dependent; skeletal development; transcription from Pol II promoter	transcription factor activity	nucleus
Homo sapiens beta 5-tubulin (OK/SW-cl.56), mRNA.	OK/SW-cl.56	0.964003	1.11241	1.32627	1.54206	GI_27498491-S
Homo sapiens dedicator of cytokinesis protein 10 (DOCK10), mRNA.	DOCK10	0.952064	1.14606	1.09661	1.41288	GI_37549297-S
Homo sapiens FLJ41603 protein (FLJ41603), mRNA.	FLJ41603	0.980675	0.834964	0.680808	0.755022	GI_41146994-S
Homo sapiens HLA complex group 4 (HCG4), mRNA.	HCG4	0.91604	0.770466	0.507009	0.553399	GI_9506770-S
Homo sapiens hypothetical gene supported by AL832403; BC019824 (LOC347884), mRNA.	LOC347884	0.636817	0.542767	0.450865	0.633831	GI_30158043-S
Homo sapiens hypothetical gene supported by BC052596 (LOC374926), mRNA.	LOC374926	1.06365	0.795631	0.855842	0.690802	GI_37552024-S
Homo sapiens hypothetical LOC285919 (LOC285919), mRNA.	LOC285919	0.934516	0.904901	0.846697	0.747857	GI_27478393-S
Homo sapiens hypothetical protein DKFZp434I1610 (DKFZp434I1610), mRNA.	DKFZp434I1610	1.06218	1.29327	1.38209	1.43261	GI_42661972-S	regulation of transcription, DNA-dependent	nucleic acid binding; zinc ion binding	nucleus
Homo sapiens hypothetical protein DKFZp566G1424 (DKFZP566G1424), mRNA.	DKFZP566G1424	0.86539	0.834144	0.780637	0.826644	GI_38093640-S
Homo sapiens hypothetical protein DKFZp762C1112 (DKFZp762C1112), mRNA.	DKFZp762C1112	1.15807	1.37273	1.38372	1.1062	GI_37555895-S
Homo sapiens hypothetical protein FLJ10211 (FLJ10211), mRNA.	FLJ10211	1.10984	1.07886	1.14018	1.24703	GI_37551909-S
Homo sapiens hypothetical protein FLJ10520 (FLJ10520), mRNA.	FLJ10520	1.13883	1.18825	1.26682	1.34869	GI_19923516-S
Homo sapiens hypothetical protein FLJ13456 (FLJ13456), mRNA.	FLJ13456	0.921628	0.820545	0.718815	0.778691	GI_18599776-S		binding
Homo sapiens hypothetical protein FLJ20360 (FLJ20360), mRNA.	FLJ20360	1.00687	1.30546	1.24741	1.51002	GI_37620164-S
Homo sapiens hypothetical protein FLJ21673 (FLJ21673), mRNA.	FLJ21673	1.02245	0.821624	0.752454	0.698478	GI_24475700-S
Homo sapiens hypothetical protein LOC126208 (LOC126208), mRNA.	LOC126208	1.15365	1.11424	1.45748	1.15828	GI_27485046-S		nucleic acid binding; zinc ion binding	nucleus
Homo sapiens hypothetical protein LOC201725 (LOC201725), mRNA.	LOC201725	1.04393	1.15469	1.32047	1.34423	GI_42656995-S
Homo sapiens hypothetical protein LOC202781 (LOC202781), mRNA.	LOC202781	0.922726	0.889763	0.747368	0.782321	GI_30151111-S
Homo sapiens hypothetical protein LOC254359 (LOC254359), mRNA.	LOC254359	1.07651	0.791892	0.87856	0.897075	GI_37541038-S
Homo sapiens hypothetical protein LOC284434 (LOC284434), mRNA.	LOC284434	0.918374	0.845542	0.72524	0.698093	GI_37552539-S		nucleic acid binding
Homo sapiens hypothetical protein LOC285148 (LOC285148), mRNA.	LOC285148	0.958404	0.880194	0.882055	0.74247	GI_30149009-S
Homo sapiens hypothetical protein LOC285812 (LOC285812), mRNA.	LOC285812	1.2163	0.91068	1.06124	0.699429	GI_27498427-S
Homo sapiens hypothetical protein LOC286177 (LOC286177), mRNA.	LOC286177	0.88597	0.887262	0.740845	0.787777	GI_30152492-S
Homo sapiens hypothetical protein LOC339745 (LOC339745), mRNA.	LOC339745	1.04674	1.3568	1.21861	1.29313	GI_42656446-S		protein binding
Homo sapiens KIAA0033 protein (KIAA0033), mRNA.	KIAA0033	1.19613	1.44325	1.67064	1.44179	GI_22062022-S
Homo sapiens KIAA0143 protein (KIAA0143), mRNA.	KIAA0143	0.743282	0.426613	0.414757	0.796197	GI_37555887-S			integral to membrane
Homo sapiens KIAA0404 protein (KIAA0404), mRNA.	KIAA0404	0.879675	1.03933	0.745395	0.677782	GI_37541022-S	electron transport	alcohol dehydrogenase activity, zinc-dependent; oxidoreductase activity; zinc ion binding
Homo sapiens KIAA0476 gene product (KIAA0476), mRNA.	KIAA0476	1.10193	1.30527	1.316	1.25028	GI_7662151-S
Homo sapiens KIAA1698 protein (KIAA1698), mRNA.	KIAA1698	1.31753	1.48385	1.46092	1.50936	GI_37541012-S
Homo sapiens KIAA1949 protein (KIAA1949), mRNA.	KIAA1949	1.02821	1.37213	1.24606	1.372	GI_20555643-S
Homo sapiens LOC149576 (LOC149576), mRNA.	LOC149576	0.927176	0.928939	0.833779	0.568302	GI_27481523-S
Homo sapiens LOC154084 (LOC154084), mRNA.	LOC154084	0.862973	0.698382	0.592381	0.683474	GI_27498276-S
Homo sapiens LOC255065 (LOC255065), mRNA.	LOC255065	0.648112	0.504069	0.472476	0.57477	GI_22057342-S
Homo sapiens LOC283062 (LOC283062), mRNA.	LOC283062	0.957272	1.22404	1.13897	1.18399	GI_27499021-S
Homo sapiens LOC283851 (LOC283851), mRNA.	LOC283851	0.813865	0.855526	0.775872	0.919784	GI_30158765-S
Homo sapiens LOC285083 (LOC285083), mRNA.	LOC285083	0.818185	0.8501	0.607305	0.738353	GI_27481284-S
Homo sapiens LOC286126 (LOC286126), mRNA.	LOC286126	0.889381	0.876887	0.726097	0.698759	GI_27478776-S
Homo sapiens LOC286470 (LOC286470), mRNA.	LOC286470	0.935862	0.841908	0.604468	0.719942	GI_27501384-S
Homo sapiens LOC375024 (LOC375024), mRNA.	LOC375024	0.853308	1.14742	1.27893	1.26357	GI_37546816-S
Homo sapiens LOC375669 (LOC375669), mRNA.	LOC375669	1.17461	1.38234	1.44992	1.30081	GI_37556011-S
Homo sapiens LOC375683 (LOC375683), mRNA.	LOC375683	1.12721	1.44414	1.49738	1.53558	GI_37555889-S
Homo sapiens LOC392620 (LOC392620), mRNA.	LOC392620	0.914574	0.871428	0.645107	0.604367	GI_41147689-S
Homo sapiens LOC400775 (LOC400775), mRNA.	LOC400775	1.03827	1.08533	1.14775	1.33229	GI_42656068-S
Homo sapiens mucolipin 2 (MCOLN2), mRNA.	MCOLN2	1.02174	1.2813	1.22123	1.28193	GI_37540072-S
Homo sapiens PCTAIRE protein kinase 1 (PCTK1), transcript variant 3, mRNA.	PCTK1	1.13088	1.37763	1.30036	0.968968	GI_15011927-A
Homo sapiens RAB26, member RAS oncogene family (RAB26), mRNA.	RAB26	0.944721	0.830925	0.806189	0.532647	GI_37542174-S
Homo sapiens similar to ATP synthase alpha chain, mitochondrial precursor (LOC391454), mRNA.	LOC391454	0.774531	0.972428	0.449779	0.894698	GI_41191502-S
Homo sapiens similar to CG14980-PB (LOC375601), mRNA.	LOC375601	1.03307	0.69364	0.681432	0.749909	GI_42658510-S
Homo sapiens similar to CG14980-PB (LOC378140), mRNA.	LOC378140	0.966164	0.730862	0.703028	0.691057	GI_37539105-S
Homo sapiens similar to hypothetical protein FLJ35785 (LOC342167), mRNA.	LOC342167	1.05897	1.18762	0.667507	1.06863	GI_37540777-S
Homo sapiens similar to KIAA0874 protein (LOC347423), mRNA.	LOC347423	1.14648	1.11482	1.24249	1.30121	GI_29744402-S
Homo sapiens similar to NADH dehydrogenase subunit 5 (LOC389314), mRNA.	LOC389314	0.527143	0.869691	0.417924	0.742405	GI_41147011-S
Homo sapiens similar to ribosomal protein L17 (LOC374883), mRNA.	LOC374883	1.13013	1.18233	1.34963	1.16051	GI_37552523-S
Homo sapiens similar to ribosomal protein L7 (LOC374811), mRNA.	LOC374811	0.714644	0.94509	0.692446	0.983977	GI_37544033-S
Homo sapiens similar to RIKEN cDNA 3110023B02 (LOC339230), mRNA.	LOC339230	1.15817	1.22005	1.35207	1.32135	GI_29739145-S
Homo sapiens similar to synaptogyrin 2; cellugyrin (LOC283698), mRNA.	LOC283698	1.04186	0.732728	0.685931	0.640843	GI_37540765-S
Homo sapiens similar to TBP-associated factor 15 isoform 1; TAF15 RNA polymerase II, TATA box binding protein (TBP)-associated factor, 68 kD; TATA box-binding protein-associated factor 2N (RNA-binding protein 56); TATA box binding protein (TBP)-associated facto... (LOC286088), mRNA.	LOC286088	1.29579	1.16146	1.02045	0.733834	GI_37552472-S
HSPC049 protein	HSPC049	0.866836	0.916559	0.786789	0.703612	GI_40254872-S
HSPC135 protein	HSPC135	0.917395	0.784348	0.798441	0.859368	GI_7661795-S		GTP binding
HSV-1 stimulation-related gene 1	HSRG1	1.20249	1.28949	1.2848	1.47381	GI_38016939-S	transport	molecular_function unknown
Hydroxyacylglutathione hydrolase	HAGH	1.06825	0.759697	0.840453	0.656114	GI_38327035-S		hydrolase activity; hydroxyacylglutathione hydrolase activity
Hydroxy-delta-5-steroid dehydrogenase, 3 beta- and steroid delta-isomerase 7	HSD3B7	0.897016	0.818535	0.74722	0.59232	GI_19923620-S	C21-steroid hormone biosynthesis; bile acid biosynthesis; steroid biosynthesis	3-beta-hydroxy-delta5-steroid dehydrogenase activity; oxidoreductase activity	endoplasmic reticulum; integral to membrane
Hypothetical gene LOC92755	na	0.943328	1.21802	0.931112	1.61741	GI_37574699-S
Hypothetical gene supported by AK094309	DKFZp434N035	1.10605	0.796569	0.978947	0.772307	GI_14149994-S
Hypothetical gene supported by AK096370	na	0.951449	0.805711	0.711565	0.690827	GI_42659631-S
Hypothetical gene supported by AK123662	na	1.03104	1.18528	1.32314	1.30903	GI_42655813-S
Hypothetical gene supported by AK128780	na	0.867211	0.823911	0.675709	0.677538	GI_42660846-S
Hypothetical gene supported by AK129994	na	0.7068	0.674102	0.61005	0.644061	GI_42661033-S
Hypothetical gene supported by BC000228; NM_005077	na	1.11524	1.3711	1.33229	1.33404	GI_42662613-S
Hypothetical gene supported by BC009447	MGC15887	1.72642	2.48812	2.35224	2.08883	GI_38348389-S
Hypothetical gene supported by BC014163	na	1.26741	1.29626	1.15108	1.25906	GI_42659552-S
Hypothetical gene supported by BC032064; BC041612	na	0.927082	1.02171	0.929767	0.781041	GI_42660794-S
Hypothetical gene supported by BC065704	LOC399888	1.02732	0.880373	0.641191	0.445732	GI_42659846-S
Hypothetical gene supported by BX647608	na	1.09267	1.23391	1.22284	1.36581	GI_42659614-S
Hypothetical LOC150371	na	1.16005	0.821752	0.749516	0.537092	GI_22068828-S
Hypothetical LOC388727	na	1.08337	0.987761	0.813177	0.626012	GI_41188450-S
Hypothetical LOC402617	na	1.07871	0.97555	1.03486	0.602537	GI_42658645-S
Hypothetical LOC403313	LOC403313	0.746928	0.694469	0.554306	0.56905	GI_44888828-S		hydrolase activity	integral to membrane
Hypothetical protein BC008207	LOC92345	0.950164	1.15427	1.17353	1.40705	GI_19923910-S
Hypothetical protein BC011982	LOC113655	1.1841	0.906466	0.992975	0.504084	GI_19923956-S
Hypothetical protein BC014000	LOC115509	1.12432	1.27102	1.39279	1.36174	GI_34147543-S	regulation of transcription, DNA-dependent	DNA binding; zinc ion binding	nucleus
Hypothetical protein DKFZp434D2328	LOC91526	0.888147	0.831855	0.752563	0.703267	GI_24233529-S
Hypothetical protein DKFZp434K1421	DKFZP434K1421	1.0137	1.11969	1.39234	1.44524	GI_14149806-S
Hypothetical protein DKFZp434L142	DKFZp434L142	0.724903	0.768991	0.807985	0.87108	GI_32526910-S
Hypothetical protein DKFZp547B1713	DKFZp547B1713	1.07448	1.46964	1.53598	1.28134	GI_22748814-S
Hypothetical protein DKFZp761P0423	DKFZp761P0423	0.915656	0.906963	0.808653	0.734017	GI_37552665-S	protein amino acid phosphorylation	ATP binding; protein kinase activity
Hypothetical protein DKFZp761P1121	DKFZp761P1121	1.04067	0.888643	0.746374	0.832066	GI_38488711-S
Hypothetical protein DKFZp762A217	DKFZp762A217	1.07969	1.34564	1.29167	1.08127	GI_22749210-S		binding
Hypothetical protein DKFZp762E1312	DKFZp762E1312	0.98725	1.0598	1.36182	1.35286	GI_21361746-S
Hypothetical protein DKFZp762O076	DKFZp762O076	1.04365	1.51583	1.36252	1.2728	GI_24308164-S
Hypothetical protein FLJ10656	P15RS	0.947291	1.35986	1.19665	0.95451	GI_21361708-S		kinase activity
Hypothetical protein FLJ10853	FLJ10853	0.953173	0.782865	0.765603	0.636903	GI_8922717-S
Hypothetical protein FLJ10925	FLJ10925	0.884123	0.750404	0.732767	0.708184	GI_34222158-S
Hypothetical protein FLJ11280	FLJ11280	0.844195	0.85765	0.610047	0.658643	GI_31377840-S
Hypothetical protein FLJ11286	FLJ11286	1.28552	1.5652	1.80682	1.57113	GI_8922978-S
Hypothetical protein FLJ11336	FLJ11336	1.28987	1.07931	1.07405	1.24078	GI_31377738-S
Hypothetical protein FLJ12584	FLJ12584	0.872626	0.95554	0.659276	0.874132	GI_29336082-S		binding
Hypothetical protein FLJ12666	FLJ12666	0.769132	0.715635	0.694926	0.744374	GI_13375790-S
Hypothetical protein FLJ12953 similar to Mus musculus D3Mm3e	FLJ12953	0.979345	0.820084	0.851536	0.443999	GI_31982913-S
Hypothetical protein FLJ13815	FLJ13815	0.985708	0.828155	0.735688	0.711253	GI_37540076-S
Hypothetical protein FLJ13912	FLJ13912	1.01817	1.1065	1.33649	1.20551	GI_21362087-S
Hypothetical protein FLJ14466	FLJ14466	1.05623	1.22931	1.26858	1.2331	GI_38016942-S
Hypothetical protein FLJ20010	FLJ20010	0.930875	0.836851	0.63613	0.567736	GI_9506646-S
Hypothetical protein FLJ20280	FLJ20280	1.09178	1.53487	1.14894	1.21677	GI_8923256-S
Hypothetical protein FLJ20297	FLJ20297	0.880191	1.2801	1.23424	1.35573	GI_13443032-A
Hypothetical protein FLJ20487	FLJ20487	1.1928	1.20333	1.31268	1.09598	GI_8923449-S
Hypothetical protein FLJ20558	FLJ20558	1.12195	1.23631	1.25444	1.34096	GI_8923527-S
Hypothetical protein FLJ20920	FLJ20920	0.932622	1.0509	0.820674	0.769346	GI_31542719-S	fatty acid metabolism; lipid metabolism	catalytic activity
Hypothetical protein FLJ21106	FLJ21106	0.910155	0.885544	0.753473	0.7168	GI_13376659-S
Hypothetical protein FLJ21128	FLJ21128	0.988778	1.24358	1.27672	1.40319	GI_19923612-S		molecular_function unknown
Hypothetical protein FLJ22170	FLJ22170	0.848523	0.794917	0.708953	0.664633	GI_13376664-S
Hypothetical protein FLJ22318	FLJ22318	0.935358	0.578064	0.595884	0.586157	GI_34147687-S
Hypothetical protein FLJ22494	FLJ22494	0.939256	0.74076	0.766201	0.740258	GI_40254968-S		hydrolase activity
Hypothetical protein FLJ23186	FLJ23186	0.833548	0.620785	0.715316	0.837716	GI_13375833-S
Hypothetical protein FLJ23548	FLJ23548	1.15984	1.6205	1.56644	1.68063	GI_40254961-S	metabolism	hydrolase activity; sulfuric ester hydrolase activity
Hypothetical protein FLJ23749	FLJ23749	0.745661	0.760225	0.695918	0.862675	GI_40217795-S	ATP-dependent proteolysis; protein ubiquitination	ATP-dependent peptidase activity; ubiquitin-protein ligase activity; zinc ion binding	mitochondrion; ubiquitin ligase complex
Hypothetical protein FLJ25416	FLJ25416	1.05828	1.2682	1.32187	1.21472	GI_25072198-S		nucleic acid binding
Hypothetical protein FLJ31842	FLJ31842	0.855085	0.964159	0.702444	0.823334	GI_22749022-S			integral to membrane
Hypothetical protein FLJ35155	FLJ35155	0.991745	1.35662	1.40693	0.979106	GI_31542773-S
Hypothetical protein FLJ36031	FLJ36031	1.13739	1.19632	1.48312	1.16215	GI_31343528-S
Hypothetical protein FLJ37970	FLJ37970	1.0943	0.780463	1.00794	0.612654	GI_40795670-S	regulation of transcription, DNA-dependent	transcription factor activity
Hypothetical protein FLJ38101	FLJ38101	1.04338	1.20984	1.0746	1.14517	GI_37059796-S
Hypothetical protein FLJ38736	FLJ38736	0.896467	1.08044	0.833289	0.635163	GI_33300656-S
Hypothetical protein FLJ38944	FLJ38944	0.853914	0.882467	0.803101	0.849845	GI_24308367-S
Hypothetical protein FLJ39485	FLJ39485	0.87817	0.699232	0.532985	0.548303	GI_31341799-S
Hypothetical protein FLJ39827	FLJ39827	1.19366	1.5306	1.84362	1.34865	GI_22748896-S
Hypothetical protein FLJ90396	FLJ90396	1.20903	1.15532	1.29058	1.18503	GI_23503286-S	regulation of transcription, DNA-dependent	DNA binding; zinc ion binding	nucleus
Hypothetical protein FLJ90430	FLJ90430	0.966265	1.41575	1.22447	1.32533	GI_31341703-S		nucleic acid binding; zinc ion binding	nucleus
Hypothetical protein FLJ90709	FLJ90709	1.06108	1.30449	1.34505	1.39881	GI_27735148-S	amino acid transport	amino acid-polyamine transporter activity	integral to membrane
Hypothetical protein from clone 643	LOC57228	0.970503	1.21985	1.26634	1.40555	GI_19923828-S
Hypothetical protein H41	H41	1.18295	1.17451	1.22684	1.43234	GI_24475997-S	cell proliferation	molecular_function unknown	cellular_component unknown
Hypothetical protein LOC161527	LOC161527	1.11297	0.747028	0.89516	0.756323	GI_38016132-S
Hypothetical protein LOC283130	LOC283130	0.729028	0.721567	0.73272	0.646079	GI_32698941-S	transport	binding; transporter activity	inner membrane; integral to membrane; mitochondrial inner membrane; mitochondrion
Hypothetical protein LOC283507	SLC25A15	1.02135	1.03587	1.24041	1.28205	GI_7657584-S	amino acid metabolism; mitochondrial ornithine transport; urea cycle	L-ornithine transporter activity; binding	integral to membrane; mitochondrial inner membrane; mitochondrion
Hypothetical protein LOC283852	CYB5-M	1.27627	1.69058	1.41922	1.48115	GI_13385593-S	electron transport		integral to membrane; mitochondrion; outer membrane
Hypothetical protein LOC286148	LOC286148	1.00619	1.20933	1.10888	1.16223	GI_32401442-S
Hypothetical protein LOC339229	LOC339229	1.13322	1.21686	1.20118	1.31932	GI_42661280-S
Hypothetical protein LOC51255	LOC51255	1.15952	0.876358	0.9731	0.754562	GI_24475978-S	protein ubiquitination	ubiquitin-protein ligase activity; zinc ion binding	ubiquitin ligase complex
Hypothetical protein LOC90529	LOC90529	1.10228	1.19481	1.13581	1.27438	GI_31342415-S
Hypothetical protein MGC1203	MGC1203	0.837665	0.774621	0.71383	0.6398	GI_34147365-S
Hypothetical protein MGC14817	MGC14817	1.31912	1.17732	1.28288	1.05594	GI_31543151-S
Hypothetical protein MGC20262	MGC20262	1.10562	0.932325	0.833268	0.636576	GI_34303930-S
Hypothetical protein MGC24665	MGC24665	1.38096	1.75391	1.73763	1.66365	GI_24308244-S
Hypothetical protein MGC2494	MGC2494	1.13218	0.807146	0.848298	0.552739	GI_13027599-S
Hypothetical protein MGC24975	MGC24975	1.2497	1.10791	1.34958	0.776225	GI_23503298-S
Hypothetical protein MGC25181	MGC25181	0.998589	1.22986	1.36357	0.89213	GI_40255138-S	electron transport; lipid biosynthesis; lipid catabolism	calcium ion binding; phospholipase A2 activity	integral to membrane
Hypothetical protein MGC2747	MGC2747	1.10258	1.16972	1.37838	1.39122	GI_34147357-S
Hypothetical protein MGC29814	MGC29814	1.15871	1.17178	1.27823	1.46522	GI_34222379-S
Hypothetical protein MGC3101	MGC3101	1.06383	0.898412	0.782627	0.693634	GI_34147354-S		protein binding	cytoplasm
Hypothetical protein MGC3113	MGC3113	0.836584	0.847243	0.800301	0.652921	GI_13128985-S
Hypothetical protein MGC40214	MGC40214	0.864616	0.909957	0.636932	0.717157	GI_22748880-S		transferase activity
Hypothetical protein MGC40222	MGC40222	0.81524	0.68635	0.572031	0.69635	GI_22749456-S
Hypothetical protein MGC41816	MGC41816	1.10301	0.751937	0.921158	0.696545	GI_37059801-S
Hypothetical protein MGC4268	MGC4268	1.26638	1.35124	1.45838	0.862184	GI_42544150-S
Hypothetical protein MGC4504	MGC4504	1.38796	0.815832	0.953217	0.965764	GI_34147362-S
Hypothetical protein MGC4825	MGC4825	1.08722	1.31842	1.45924	1.32944	GI_34147363-S
Hypothetical protein MGC50844	MGC50844	1.07366	0.754827	0.878062	0.642411	GI_31341698-S			integral to membrane
Immediate early response 3	IER3	1.40524	1.26896	1.51278	1.26195	GI_16554595-A	anti-apoptosis; morphogenesis	molecular_function unknown	integral to membrane
Inhibitor of DNA binding 2, dominant negative helix-loop-helix protein	ID2	0.963239	0.888529	0.524196	0.636998	GI_33946335-S	development		nucleus
Inhibitor of DNA binding 3, dominant negative helix-loop-helix protein	ID3	0.885857	0.542007	0.360541	0.468298	GI_32171181-S	development	transcription corepressor activity	nucleus
Inositol polyphosphate-5-phosphatase F	INPP5F	0.983119	0.817212	0.740665	0.907278	GI_38327543-A
Inositol polyphosphate-5-phosphatase F	INPP5F	1.10271	0.762909	0.617074	0.851658	GI_38327543-I
Inositol(myo)-1(or 4)-monophosphatase 2	IMPA2	1.16794	1.42159	1.78351	1.19837	GI_7657235-S	phosphate metabolism; signal transduction	hydrolase activity; inositol-1(or 4)-monophosphatase activity; magnesium ion binding
Insulin induced gene 1	INSIG1	1.31959	1.32818	1.50654	1.21841	GI_38327530-A	cell proliferation; metabolism
Integrin beta 1 binding protein 1	ITGB1BP1	0.875954	0.881453	0.710236	0.819864	GI_20143950-I	cell-matrix adhesion; protein kinase cascade	protein C-terminus binding	membrane
Integrin, alpha 1	PELO	1.14685	1.16295	1.3233	1.31231	GI_31880782-S	protein biosynthesis		nucleus
Integrin, alpha 9	ITGA9	0.96064	1.20769	1.25431	1.4078	GI_11321594-S	cell-matrix adhesion; integrin-mediated signaling pathway	protein binding; receptor activity	integral to membrane; integrin complex
Integrin, beta 1 (fibronectin receptor, beta polypeptide, antigen CD29 includes MDF2, MSK12)	ITGB1	1.05807	1.75692	1.5773	1.72301	GI_19743812-I	cell-matrix adhesion; cellular defense response; homophilic cell adhesion; integrin-mediated signaling pathway	protein binding; protein heterodimerization activity; receptor activity	integral to membrane; integrin complex
Integrin, beta 1 (fibronectin receptor, beta polypeptide, antigen CD29 includes MDF2, MSK12)	ITGB1	0.966938	1.85967	1.95024	2.13092	GI_19743818-A	cell-matrix adhesion; cellular defense response; homophilic cell adhesion; integrin-mediated signaling pathway	protein binding; protein heterodimerization activity; receptor activity	integral to membrane; integrin complex
Intercellular adhesion molecule 3	ICAM3	1.1868	1.1698	1.58867	0.953582	GI_12545399-S	cell-cell adhesion	integrin binding; protein binding	integral to plasma membrane
Interferon stimulated gene 20kDa	ISG20	1.01485	0.670634	0.795388	0.641361	GI_34147571-S		RNA binding; exonuclease activity; exoribonuclease II activity; hydrolase activity; manganese ion binding	nucleus
Interferon, alpha-inducible protein (clone IFI-15K)	G1P2	1.09751	0.77208	0.623613	0.602512	GI_4826773-S	cell-cell signaling; immune response; protein modification	protein binding	cytoplasm; extracellular space
Interferon-induced protein 44	IFI44	0.922519	0.807178	0.736838	0.966877	GI_21361309-S	response to virus		cytoplasm
Interferon-induced protein with tetratricopeptide repeats 1	IFIT1	1.01442	0.816626	0.563073	0.822536	GI_4504584-S	immune response	binding	cytoplasm
Interferon-related developmental regulator 2	IFRD2	1.07804	1.26769	1.43925	1.27716	GI_21361365-S	cell differentiation; cell proliferation	binding	cellular_component unknown
Interleukin 1 receptor accessory protein	IL1RAP	1.00663	1.50863	1.58692	1.31036	GI_24430220-I		interleukin-1 receptor activity; transmembrane receptor activity	integral to membrane
Interleukin 7 receptor	IL7R	0.836028	0.806741	0.72403	0.868372	GI_28610150-S	antimicrobial humoral response (sensu Vertebrata); cell surface receptor linked signal transduction; immune response; regulation of DNA recombination	antigen binding; hematopoietin/interferon-class (D200-domain) cytokine receptor activity; interleukin-7 receptor activity	integral to membrane
Interleukin 8	IL8	1.64419	1.56917	1.58334	1.23556	GI_28610153-S	G-protein coupled receptor protein signaling pathway; angiogenesis; calcium-mediated signaling; cell cycle arrest; cell motility; cell-cell signaling; chemotaxis; induction of positive chemotaxis; intracellular signaling cascade; negative regulation of cell proliferation; neutrophil activation; neutrophil chemotaxis; regulation of cell adhesion; regulation of retroviral genome replication	chemokine activity; interleukin-8 receptor binding; protein binding	extracellular space; soluble fraction
Interleukin enhancer binding factor 3, 90kDa	ILF3	1.02337	1.17315	1.29281	1.09628	GI_24234749-I	M phase; regulation of transcription, DNA-dependent	DNA binding; double-stranded RNA binding	nucleus
IQ motif containing GTPase activating protein 1	IQGAP1	1.12934	1.45806	1.52247	1.39751	GI_32261305-S	signal transduction; small GTPase mediated signal transduction	GTPase inhibitor activity; Ras GTPase activator activity; calmodulin binding	actin filament
Ischemia/reperfusion inducible protein	FLJ23476	2.01858	2.19598	1.80674	1.98877	GI_31088867-S		molecular_function unknown
Isopentenyl-diphosphate delta isomerase	IDI1	0.850571	0.68698	0.618815	1.00044	GI_40018632-S	carotenoid biosynthesis; cholesterol biosynthesis; isoprenoid biosynthesis	isomerase activity; isopentenyl-diphosphate delta-isomerase activity; magnesium ion binding	peroxisome
Jerky homolog (mouse)	JRK	0.956602	1.18156	1.08577	1.3384	GI_22208998-S	biological_process unknown	DNA binding	nucleus
Jumonji, AT rich interactive domain 2	JARID2	1.48629	1.74419	1.73499	1.74215	GI_11863151-S	central nervous system development	DNA binding	nucleus
Karyopherin alpha 1 (importin alpha 5)	KPNA1	0.961654	1.10753	1.21319	1.64763	GI_4504894-S	NLS-bearing substrate-nucleus import; intracellular protein transport; regulation of DNA recombination	nuclear localization sequence binding; protein binding; protein transporter activity	cytoplasm; nuclear pore; nucleus
Kelch domain containing 3	KLHDC3	0.769157	0.666634	0.609915	0.761756	GI_17149812-S	meiotic recombination	chromatin binding; protein binding	cytoplasm; nuclear chromatin
Kelch-like 15 (Drosophila)	KLHL15	1.23907	1.16994	1.32539	1.24706	GI_37546381-S		protein binding
Kelch-like 21 (Drosophila)	KLHL21	1.4116	1.2985	1.44426	1.336	GI_7662139-S		protein binding
Kelch-like 8 (Drosophila)	KLHL8	1.37039	1.39151	1.58789	1.25818	GI_34101267-S		protein binding
Kelch-like 9 (Drosophila)	KLHL9	0.900719	0.888156	0.759732	0.73178	GI_24308180-S		protein binding
KIAA0226	KIAA0226	1.37604	1.51259	1.24645	1.44471	GI_37550254-S
KIAA0265 protein	KIAA0265	0.939093	1.28788	1.02873	1.32046	GI_44917618-S
KIAA0329	KIAA0329	1.04036	1.46285	1.2284	1.25282	GI_7662057-S
KIAA0446 gene product	KIAA0446	0.751553	0.780532	0.621263	0.801972	GI_45237192-S	transport	binding; transporter activity	integral to membrane; mitochondrial inner membrane
KIAA0494 gene product	KIAA0494	1.40624	1.67453	1.80906	1.2744	GI_7662159-S		calcium ion binding
KIAA0663 gene product	KIAA0663	1.09307	1.45317	1.26524	1.53656	GI_7662231-S		nucleic acid binding
KIAA0767 protein	KIAA0767	0.988065	0.808297	0.654252	0.642029	GI_18594428-S	carbon utilization by fixation of carbon dioxide	ribulose-bisphosphate carboxylase activity	ribulose bisphosphate carboxylase complex (sensu Magnoliophyta)
KIAA0859	KIAA0859	1.04005	1.21333	1.37782	1.33882	GI_42542402-S		S-adenosylmethionine-dependent methyltransferase activity
KIAA0877 protein	KIAA0877	1.06565	1.21814	1.2761	1.37244	GI_41222100-S
KIAA1055 protein	KIAA1055	1.07089	1.25563	1.36385	1.26536	GI_40018619-S	regulation of transcription, DNA-dependent	nucleic acid binding	intracellular
KIAA1199	KIAA1199	0.808093	0.783911	0.707032	0.867301	GI_38638697-S	perception of sound
KIAA1539	KIAA1539	1.19034	1.38009	1.53389	1.19729	GI_33636716-S
KIAA1698 protein	KIAA1698	1.37498	1.33449	1.35882	1.47666	GI_44771200-S
KIAA1702 protein	ZNF451	1.12013	1.2289	1.38874	1.59391	GI_20127147-S	phosphoenolpyruvate-dependent sugar phosphotransferase system; regulation of transcription, DNA-dependent	DNA binding; sugar porter activity; zinc ion binding	nucleus
KIAA1737	KIAA1737	0.841643	0.773734	0.70229	0.773489	GI_32307174-S
KIAA1836 protein	KIAA1836	1.26131	1.10291	1.27715	1.34912	GI_37547065-S
Kidney predominant protein NCU-G1	MGC31963	0.935249	0.829685	0.705914	0.812818	GI_24307870-S
Kinesin family member 1B	KIF1B	1.07448	1.1866	1.11906	1.32855	GI_41393558-I	anterograde axon cargo transport; embryonic development; microtubule-based movement; nerve-nerve synaptic transmission; neuromuscular synaptic transmission	ATP binding; ATPase activity; kinesin binding; microtubule binding; microtubule motor activity; protein binding	cytoplasmic vesicle membrane; microtubule associated complex; mitochondrion
Kinesin family member 21A	KIF21A	0.573355	0.384664	0.401077	0.659826	GI_38569483-S	microtubule-based movement	ATP binding; microtubule motor activity	microtubule associated complex
Kinesin family member C2	KIFC2	0.975234	0.872779	0.905507	0.661709	GI_34147722-S	microtubule-based movement	ATP binding; microtubule motor activity	microtubule associated complex
Kruppel-like factor 16	KLF16	1.23938	1.098	1.18336	1.08443	GI_13994286-S	regulation of transcription, DNA-dependent	DNA binding; zinc ion binding	nucleus
Kruppel-like factor 4 (gut)	KLF4	1.07336	1.37847	1.1942	1.33496	GI_34916057-S	mesoderm cell fate determination; negative regulation of cell proliferation; negative regulation of transcription, DNA-dependent	nucleic acid binding; transcription factor activity; transcriptional activator activity; transcriptional repressor activity; zinc ion binding	nucleus
Kruppel-like factor 9	KLF9	1.05225	1.23661	1.24222	1.40416	GI_4557374-S	regulation of transcription from Pol II promoter	transcription factor activity; zinc ion binding	nucleus
Ksp37 protein	KSP37	1.00032	0.885442	0.621635	0.486318	GI_31543022-S
Lamin B1	LMNB1	1.49146	2.03489	1.88421	2.06622	GI_27436949-S		structural molecule activity	lamin filament; nucleus
Laminin, alpha 5	LAMA5	1.03029	1.0315	0.777222	0.64857	GI_21264601-S	cell adhesion; regulation of cell adhesion; regulation of cell migration; regulation of embryonic development	protein binding; receptor binding; structural molecule activity	basal lamina; laminin-1
Laminin, gamma 1 (formerly LAMB2)	LAMC1	2.00969	3.01391	3.08435	2.87342	GI_9845497-S	cell adhesion; endoderm development; protein complex assembly	protein binding; structural molecule activity	basement membrane
LanC lantibiotic synthetase component C-like 1 (bacterial)	LANCL1	0.91055	0.920503	0.738206	0.883335	GI_5174444-S	G-protein coupled receptor protein signaling pathway	G-protein coupled receptor activity	integral to plasma membrane
Leptin receptor	LEPR	1.31955	1.74233	1.85983	1.63704	GI_41327153-S	biological_process unknown	molecular_function unknown	integral to plasma membrane
Leptin receptor overlapping transcript-like 1	LEPROTL1	1.11294	1.75698	1.5798	1.42461	GI_7662509-S			integral to membrane
Leucine proline-enriched proteoglycan (leprecan) 1	LEPRE1	1.11117	1.29197	1.70999	1.07606	GI_21361917-S	apoptosis; negative regulation of cell proliferation; protein metabolism	binding; oxidoreductase activity; oxidoreductase activity, acting on paired donors, with incorporation or reduction of molecular oxygen, 2-oxoglutarate as one donor, and incorporation of one atom each of oxygen into both donors; oxidoreductase activity, acting on single donors with incorporation of molecular oxygen, incorporation of two atoms of oxygen	cellular_component unknown
Leucine rich repeat (in FLII) interacting protein 2	LRRFIP2	1.16051	1.53131	1.3802	1.56821	GI_8923223-I	biological_process unknown	LRR domain binding	cellular_component unknown
Leucine zipper transcription factor-like 1	LZTFL1	0.972047	1.33812	1.15239	1.27598	GI_9966792-S
Leucine-rich repeats and immunoglobulin-like domains 3	LRIG3	1.07246	1.37664	1.2141	1.26374	GI_40255156-S	blood coagulation; cell adhesion	protein binding
Leukotriene A4 hydrolase	LTA4H	0.932031	0.945913	0.762478	0.872962	GI_4505028-S	inflammatory response; leukotriene biosynthesis; proteolysis and peptidolysis	epoxide hydrolase activity; membrane alanyl aminopeptidase activity; metallopeptidase activity; zinc ion binding
Likely ortholog of mouse monocyte macrophage 19	MMRP19	1.11398	1.28105	1.38243	1.34717	GI_7705723-S
LIM and senescent cell antigen-like domains 1	LIMS1	1.21659	1.66616	1.58602	1.66363	GI_13518025-S	cell aging	zinc ion binding
LIM domain kinase 2	LIMK2	0.858029	0.671012	0.677477	0.775166	GI_8051619-A	protein amino acid phosphorylation	ATP binding; protein binding; protein serine/threonine kinase activity; protein-tyrosine kinase activity; transferase activity; zinc ion binding	cytoplasm; nucleus
LSM4 homolog, U6 small nuclear RNA associated (S. cerevisiae)	LSM4	1.14347	0.991849	1.31516	1.09044	GI_33620778-S	RNA splicing; nuclear mRNA splicing, via spliceosome	RNA binding; pre-mRNA splicing factor activity	small nucleolar ribonucleoprotein complex; snRNP U6
Lymphoid enhancer-binding factor 1	LEF1	1.02376	1.18505	1.26886	1.26219	GI_19923451-S	Wnt receptor signaling pathway; regulation of transcription, DNA-dependent	transcription factor activity	nucleus
Lysosomal-associated membrane protein 2	LAMP2	1.30766	2.65277	2.52538	1.95055	GI_7669502-I			integral to plasma membrane; lysosomal membrane
Lysyl oxidase-like 3	LOXL3	1.20505	1.43804	1.72319	1.36918	GI_22095373-S	biological_process unknown	copper ion binding; oxidoreductase activity; protein-lysine 6-oxidase activity; scavenger receptor activity	extracellular region; membrane
Maba1	KIAA1324	1.06028	1.19729	1.28073	1.0398	GI_38569481-S
Macrophage stimulating 1 (hepatocyte growth factor-like)	MST1	0.941111	0.843587	0.761728	0.820598	GI_31543211-S	blood coagulation; proteolysis and peptidolysis	calcium ion binding; chymotrypsin activity; thrombin activity	cellular_component unknown
Major facilitator superfamily domain containing 1	FLJ14153	0.748165	0.423867	0.353193	0.672699	GI_12232392-S	transport	transporter activity	integral to membrane
Major histocompatibility complex, class II, DP alpha 1	HLA-DPA1	1.02275	0.90152	0.916152	0.628554	GI_24797073-S	antigen presentation, exogenous antigen; antigen processing, exogenous antigen via MHC class II; immune response	MHC class II receptor activity	integral to plasma membrane
Major vault protein	MVP	1.00424	0.836862	0.624558	0.698577	GI_19913411-A	response to drug		cytoplasm; nucleus; ribonucleoprotein complex
Makorin, ring finger protein, 1	MKRN1	1.34956	1.45191	1.22671	1.55641	GI_21359891-S	protein ubiquitination	nucleic acid binding; ubiquitin-protein ligase activity; zinc ion binding	ubiquitin ligase complex
Malic enzyme 2, NAD(+)-dependent, mitochondrial	ME2	0.96813	1.28191	1.23162	1.46623	GI_13376994-S	malate metabolism; pyruvate metabolism	electron transporter activity; malate dehydrogenase (decarboxylating) activity; malate dehydrogenase (oxaloacetate-decarboxylating) activity; oxidoreductase activity	mitochondrion
Malonyl-CoA decarboxylase	MLYCD	0.961624	0.774589	0.748372	0.69349	GI_6912497-S	acetyl-CoA metabolism; acyl-CoA metabolism; fatty acid biosynthesis	lyase activity; malonyl-CoA decarboxylase activity; methylmalonyl-CoA decarboxylase activity	mitochondrion; peroxisome
Maltase-glucoamylase (alpha-glucosidase)	MGAM	0.949092	0.969015	0.641385	0.631603	GI_4758711-S	carbohydrate metabolism; starch catabolism	alpha-glucosidase activity; glucan 1,4-alpha-glucosidase activity; hydrolase activity, hydrolyzing O-glycosyl compounds	integral to membrane
Mannose-6-phosphate receptor (cation dependent)	M6PR	1.15882	1.31679	1.37003	1.25036	GI_10947032-S	endosome to lysosome transport; receptor mediated endocytosis	transmembrane receptor activity; transporter activity	integral to plasma membrane; lysosome
Mannosyl (alpha-1,3-)-glycoprotein beta-1,2-N-acetylglucosaminyltransferase	MGAT1	1.27423	1.16663	1.34987	1.42111	GI_6031182-S	N-linked glycosylation; aminoglycan biosynthesis; carbohydrate metabolism	alpha-1,3-mannosylglycoprotein 2-beta-N-acetylglucosaminyltransferase activity; transferase activity, transferring glycosyl groups	Golgi membrane; integral to membrane
MAP kinase interacting serine/threonine kinase 1	MKNK1	0.828169	0.779007	0.798992	0.734075	GI_34147650-S	protein amino acid phosphorylation; protein kinase cascade; regulation of translation; response to stress	ATP binding; protein serine/threonine kinase activity; protein-tyrosine kinase activity; transferase activity
MAP/microtubule affinity-regulating kinase 2	MARK2	1.25393	1.33233	1.0664	1.15092	GI_9845486-A	protein amino acid phosphorylation	ATP binding; protein serine/threonine kinase activity; protein-tyrosine kinase activity; transferase activity	microtubule cytoskeleton
MAP/microtubule affinity-regulating kinase 3	MARK3	1.1449	1.29388	1.25235	1.41418	GI_23346413-S	protein amino acid phosphorylation	ATP binding; protein serine/threonine kinase activity; protein-tyrosine kinase activity; transferase activity
MARVEL domain containing 1	MARVELD1	1.0414	1.23798	0.941905	1.11785	GI_13899343-S			integral to membrane
Mastermind-like 1 (Drosophila)	MAML1	1.27325	1.47933	1.38557	1.32757	GI_41350321-S
Matrix Gla protein	MGP	0.904031	1.15224	1.52499	0.804808	GI_4505178-S	cartilage condensation; ossification; perception of sound; regulation of bone mineralization	calcium ion binding; extracellular matrix structural constituent; structural constituent of bone	extracellular matrix (sensu Metazoa)
Matrix metalloproteinase 1 (interstitial collagenase)	MMP1	1.06863	1.29987	1.64007	2.15348	GI_13027798-S	collagen catabolism	calcium ion binding; hydrolase activity; interstitial collagenase activity; zinc ion binding	extracellular matrix (sensu Metazoa); extracellular space
MCM7 minichromosome maintenance deficient 7 (S. cerevisiae)	MCM7	0.978227	1.11845	1.30136	1.49696	GI_33469967-A	DNA replication; DNA replication initiation; cell cycle; regulation of transcription, DNA-dependent	ATP binding; DNA binding; DNA-dependent ATPase activity; nucleoside-triphosphatase activity; nucleotide binding	chromatin; nucleus
MCM8 minichromosome maintenance deficient 8 (S. cerevisiae)	MCM8	0.989062	0.837846	0.867705	0.75257	GI_33469925-A	DNA replication; DNA replication initiation; cell cycle; regulation of transcription, DNA-dependent	ATP binding; DNA binding; DNA-dependent ATPase activity; nucleoside-triphosphatase activity; nucleotide binding
Meis1, myeloid ecotropic viral integration site 1 homolog (mouse)	MEIS1	1.12113	1.66337	1.39709	1.38334	GI_45006902-S	regulation of transcription, DNA-dependent	RNA polymerase II transcription factor activity	nucleus
Melanoma antigen family A, 1 (directs expression of antigen MZ2-E)	MAGEA1	1.06982	1.23411	1.28651	1.19416	GI_29029615-S			plasma membrane
Melanoma antigen family F, 1	MAGEF1	0.884701	0.676451	0.681554	0.664575	GI_34335240-S
Melanophilin	MLPH	0.723636	0.463304	0.453766	0.697702	GI_34222365-S	intracellular protein transport	Rab interactor activity; protein binding
Membrane protein expressed in epithelial-like lung adenocarcinoma	CT120	0.854491	0.790349	0.821605	1.02418	GI_13376161-S			integral to membrane
Membrane protein, palmitoylated 2 (MAGUK p55 subfamily member 2)	MPP2	0.766435	0.940147	0.711161	0.852283	GI_18765724-S	protein complex assembly; signal transduction	guanylate kinase activity; protein binding	integral to plasma membrane; membrane fraction
Membrane-associated ring finger (C3HC4) 2	MARCH-II	0.874218	0.60137	0.499534	0.538589	GI_31543081-S	protein ubiquitination	ubiquitin-protein ligase activity; zinc ion binding	integral to membrane; ubiquitin ligase complex
Membrane-type 1 matrix metalloproteinase cytoplasmic tail binding protein-1	MTCBP-1	1.00446	0.916498	0.87522	0.825361	GI_8922761-S	methionine biosynthesis
Mesoderm development candidate 2	MESDC2	0.949324	0.831327	0.792119	0.742328	GI_42660520-S	mesoderm development	molecular_function unknown	cellular_component unknown
Metal-regulatory transcription factor 1	MTF1	1.27085	1.32878	1.42281	1.26679	GI_5174588-S	regulation of transcription from Pol II promoter; response to metal ion	transcription coactivator activity; transcription factor activity; zinc ion binding	nucleus
Methionine sulfoxide reductase B3	MSRB3	0.984907	0.847106	0.837704	0.752446	GI_37620215-S	protein repair	oxidoreductase activity; protein-methionine-R-oxide reductase activity; zinc ion binding	endoplasmic reticulum; mitochondrion
Methylmalonyl CoA epimerase	MCEE	1.03314	1.09294	1.23925	1.14388	GI_21314761-S	L-methylmalonyl-CoA metabolism	isomerase activity; methylmalonyl-CoA epimerase activity	mitochondrion
Methylmalonyl Coenzyme A mutase	MUT	1.00612	0.927521	0.815499	0.826142	GI_4557766-S	metabolism	cobalt ion binding; isomerase activity; methylmalonyl-CoA mutase activity	mitochondrion
Microfibrillar-associated protein 3	MFAP3	1.17868	1.31594	1.58933	1.33903	GI_21314642-S		extracellular matrix structural constituent	extracellular matrix (sensu Metazoa); integral to membrane
Microtubule-associated protein 1B	MAP1B	0.905763	0.741267	0.740118	0.691403	GI_14165455-A	muscle development	structural constituent of muscle; structural molecule activity	microtubule associated complex
Microtubule-associated protein 2	MAP2	0.910492	0.948101	0.712305	1.1649	GI_14195617-A	negative regulation of microtubule depolymerization	calmodulin binding; structural molecule activity	cytoskeleton; microtubule associated complex
Microtubule-associated protein, RP/EB family, member 1	MAPRE1	1.11002	1.50836	1.38886	1.64224	GI_6912493-S	cell proliferation; regulation of cell cycle	microtubule binding; protein C-terminus binding
Mitochondrial ribosomal protein L10	MRPL10	0.940521	0.581739	0.658407	0.593322	GI_22547113-A		structural constituent of ribosome
Mitochondrial ribosomal protein L47	MRPL47	0.752272	0.980162	0.705691	0.887788	GI_29826286-I	protein biosynthesis	structural constituent of ribosome	mitochondrial ribosome; mitochondrion
Mitochondrial ribosomal protein S6	MRPS6	1.111	1.25253	1.44812	1.2987	GI_34304325-S	protein biosynthesis	structural constituent of ribosome	intracellular; mitochondrion; small ribosomal subunit
Mitochondrial solute carrier protein	MSCP	1.12813	1.17087	1.36814	1.1388	GI_28466986-I	transport	binding	inner membrane; integral to membrane; mitochondrion
Mitochondrial solute carrier protein	MSCP	1.25299	1.18478	1.39421	1.16449	GI_7706149-A	transport	binding	inner membrane; integral to membrane; mitochondrion
Mitogen-activated protein kinase 6	MAPK6	1.21988	1.41171	1.45799	1.06974	GI_16306569-S	cell cycle; protein amino acid phosphorylation; signal transduction	ATP binding; MAP kinase activity; protein serine/threonine kinase activity; transferase activity
Mitogen-activated protein kinase kinase kinase 12	MAP3K12	0.891329	0.806652	0.949032	0.809183	GI_21735551-S	JNK cascade; protein amino acid phosphorylation; protein kinase cascade	ATP binding; magnesium ion binding; protein serine/threonine kinase activity; protein-tyrosine kinase activity; transferase activity	cytoplasm; plasma membrane
Mitogen-activated protein kinase kinase kinase 3	MAP3K3	1.4356	1.57645	1.66627	1.72268	GI_42794764-A	MAPKKK cascade; positive regulation of I-kappaB kinase/NF-kappaB cascade; protein amino acid phosphorylation	ATP binding; MAP kinase kinase kinase activity; magnesium ion binding; protein serine/threonine kinase activity; signal transducer activity; transferase activity
Mitogen-activated protein kinase kinase kinase 4	MAP3K4	1.1326	1.36487	1.22269	1.47266	GI_6031179-A	JNK cascade; activation of MAPKK; protein amino acid phosphorylation; response to stress	ATP binding; MAP kinase kinase kinase activity; magnesium ion binding; protein serine/threonine kinase activity; protein-tyrosine kinase activity; transferase activity
Mitogen-activated protein kinase organizer 1	MGC4238	1.23247	0.886355	1.03757	0.807989	GI_39725650-S		kinase activity
Mitogen-activated protein kinase-activated protein kinase 3	MAPKAPK3	1.25214	1.27354	1.14197	1.21506	GI_34335241-S	protein amino acid phosphorylation; response to stress; signal transduction	ATP binding; MAP kinase kinase activity; protein serine/threonine kinase activity; transferase activity	nucleus
Mitogen-inducible gene 6	MIG-6	1.28723	1.50523	1.60765	1.18858	GI_21314673-S	response to stress	Rho GTPase activator activity	cytoplasm
Mlx interactor	MONDOA	0.764092	0.725604	0.548306	0.679773	GI_7662347-S
MOB1, Mps One Binder kinase activator-like 2B (yeast)	MOBKL2B	0.832002	0.672946	0.623023	0.615632	GI_41350329-S
Modulator of apoptosis 1	MOAP1	0.922261	0.955528	0.76061	0.768746	GI_21536456-S	apoptosis
Monocyte to macrophage differentiation-associated	MMD	1.08936	1.37227	1.28532	1.24662	GI_6912507-S	cytolysis	receptor activity	integral to membrane; integral to plasma membrane; membrane fraction
Mov10, Moloney leukemia virus 10, homolog (mouse)	MOV10	1.20205	1.25132	1.32237	1.1313	GI_14211539-S	development	ATP binding; helicase activity; hydrolase activity	cellular_component unknown
M-phase phosphoprotein 6	MPHOSPH6	1.17302	1.12427	1.39256	1.15637	GI_5031918-S	M phase of mitotic cell cycle; regulation of cell cycle		nucleus
Muscleblind-like (Drosophila)	MBNL1	1.89779	3.15232	2.8543	2.78934	GI_41281590-S	embryonic development (sensu Mammalia); embryonic limb morphogenesis; muscle development; myoblast differentiation; neurogenesis	double-stranded RNA binding; nucleic acid binding	cytoplasm; nucleus
Myeloid cell leukemia sequence 1 (BCL2-related)	MCL1	1.13312	1.20176	1.27391	1.42241	GI_33519459-I	anti-apoptosis; apoptotic program; cell differentiation; cell fate determination; cell homeostasis; regulation of apoptosis	protein binding; protein channel activity; protein heterodimerization activity	cytoplasm; integral to membrane; mitochondrial outer membrane
Myeloid/lymphoid or mixed-lineage leukemia (trithorax homolog, Drosophila); translocated to, 3	MLLT3	1.31091	1.39805	1.38883	1.46227	GI_4758719-S	regulation of transcription, DNA-dependent		nucleus
Myosin head domain containing 1	MYOHD1	1.04033	1.22042	1.51836	0.95053	GI_34147511-S		ATP binding; actin binding; motor activity	myosin
Myosin X	MYO10	0.826986	1.25594	0.861658	1.27141	GI_11037056-S	signal transduction	ATP binding; actin binding; motor activity	cytoskeleton; myosin
Myosin, light polypeptide 6, alkali, smooth muscle and non-muscle	MYL6	0.975294	0.783021	0.75648	0.588073	GI_17986259-A	myogenesis	calcium ion binding	myosin
Myosin, light polypeptide 9, regulatory	MYL9	0.83805	0.882113	0.746647	0.636205	GI_31563522-I	muscle development; regulation of muscle contraction	calcium ion binding; structural constituent of muscle	muscle myosin
Myosin, light polypeptide 9, regulatory	MYL9	0.977462	0.844204	0.788574	0.595173	GI_31563523-A	muscle development; regulation of muscle contraction	calcium ion binding; structural constituent of muscle	muscle myosin
Myosin, light polypeptide kinase	MYLK	1.07424	0.788585	0.640844	0.714991	GI_16950622-A	protein amino acid phosphorylation	ATP binding; calmodulin binding; kinase activity; myosin-light-chain kinase activity; protein serine/threonine kinase activity; protein-tyrosine kinase activity; signal transducer activity; transferase activity
Myotrophin	MTPN	0.78169	0.937779	0.583658	0.989233	GI_21956644-S	cell growth; neuron cell differentiation; regulation of myogenesis; regulation of protein biosynthesis	protein binding	cellular_component unknown
Myotubularin related protein 6	MTMR6	1.30114	1.87275	1.32325	1.66011	GI_37537693-S	phospholipid dephosphorylation; protein amino acid dephosphorylation	hydrolase activity; inositol or phosphatidylinositol phosphatase activity; protein serine/threonine phosphatase activity; protein tyrosine phosphatase activity	cellular_component unknown
MYST histone acetyltransferase (monocytic leukemia) 3	MYST3	1.262	1.33569	1.19387	1.39459	GI_5803097-S	DNA packaging; nucleosome assembly; protein ubiquitination; regulation of transcription, DNA-dependent	DNA binding; ubiquitin-protein ligase activity; zinc ion binding	nucleosome; nucleus; ubiquitin ligase complex
N-acetylglucosamine-1-phosphotransferase, gamma subunit	GNPTG	1.14058	0.942607	0.91218	0.524162	GI_42476109-S		transferase activity
N-acylsphingosine amidohydrolase (acid ceramidase)-like	ASAHL	0.961089	0.986045	0.816688	0.806999	GI_30794501-S	biological_process unknown	hydrolase activity	cellular_component unknown
NAD synthetase 1	NADSYN1	0.970387	0.920301	0.809227	0.614946	GI_41393550-S	NAD biosynthesis; nitrogen compound metabolism	ATP binding; NAD+ synthase (glutamine-hydrolyzing) activity; hydrolase activity, acting on carbon-nitrogen (but not peptide) bonds
NADH dehydrogenase (ubiquinone) 1 alpha subcomplex, 1, 7.5kDa	NDUFA1	1.01476	0.797646	1.09691	0.817274	GI_13699820-S	generation of precursor metabolites and energy	NADH dehydrogenase (ubiquinone) activity; NADH dehydrogenase activity; oxidoreductase activity	membrane fraction; mitochondrion
NADH dehydrogenase (ubiquinone) Fe-S protein 2, 49kDa (NADH-coenzyme Q reductase)	NDUFS2	1.07209	0.899909	0.813995	0.788566	GI_34147556-S	electron transport; mitochondrial electron transport, NADH to ubiquinone	NADH dehydrogenase (ubiquinone) activity; NADH dehydrogenase activity; electron carrier activity	membrane fraction; mitochondrion
NADH dehydrogenase (ubiquinone) flavoprotein 1, 51kDa	NDUFV1	1.07005	0.886063	0.866893	0.733259	GI_20149567-S	generation of precursor metabolites and energy; mitochondrial electron transport, NADH to ubiquinone	NADH dehydrogenase (ubiquinone) activity; NADH dehydrogenase activity; oxidoreductase activity	membrane fraction; mitochondrial inner membrane; mitochondrion
NCK-associated protein 1	NCKAP1	0.77537	0.620749	0.53706	0.810287	GI_45505152-S	apoptosis; central nervous system development		integral to membrane
Nedd4 binding protein 1	N4BP1	1.11823	1.31879	1.24681	1.23634	GI_40255114-S			nucleus
NEDD9 interacting protein with calponin homology and LIM domains	NICAL	0.943412	0.893401	0.735131	0.518247	GI_20127615-S	cytoskeleton organization and biogenesis; signal transduction	SH3 domain binding; protein binding; zinc ion binding	cytoplasm; cytoskeleton; intermediate filament
Nemo like kinase	NLK	0.919388	0.782189	0.657069	0.795101	GI_42734431-S	negative regulation of Wnt receptor signaling pathway; protein amino acid phosphorylation; protein kinase cascade; regulation of transcription, DNA-dependent	ATP binding; MAP kinase activity; magnesium ion binding; protein serine/threonine kinase activity; transferase activity	nucleus
Nephroblastoma overexpressed gene	NOV	0.849329	0.86386	0.711747	0.852068	GI_19923725-S	regulation of cell growth	growth factor activity; insulin-like growth factor binding	extracellular region
N-ethylmaleimide-sensitive factor attachment protein, beta	NAPB	0.995398	0.657592	0.707433	0.840438	GI_44917605-S	intracellular protein transport	binding; intracellular transporter activity	Golgi apparatus; endoplasmic reticulum
Neural precursor cell expressed, developmentally down-regulated 4	NEDD4	1.32945	1.33308	1.68247	1.47022	GI_38257154-A	ubiquitin cycle	ligase activity; ubiquitin-protein ligase activity	intracellular
Neural proliferation, differentiation and control, 1	NPDC1	0.977771	0.85556	0.80935	0.658835	GI_20149616-S			integral to membrane
Neuritin 1	NRN1	1.02709	1.28465	1.06595	1.06504	GI_34878876-S
Neuron navigator 1	NAV1	0.887957	0.886572	0.747191	0.770625	GI_27262621-S	DNA methylation	ATP binding; DNA binding; nucleoside-triphosphatase activity; nucleotide binding
Neuron navigator 2	NAV2	0.757952	0.97488	0.609814	0.981016	GI_38044281-A		nucleoside-triphosphatase activity; nucleotide binding
Neuronal PAS domain protein 1	NPAS1	0.84634	0.875914	0.731002	0.645723	GI_22027481-S	central nervous system development; regulation of transcription, DNA-dependent; signal transduction	signal transducer activity; transcription factor activity	nucleus
NGFI-A binding protein 1 (EGR1 binding protein 1)	NAB1	1.10996	1.2773	1.45443	1.04566	GI_19923347-S	negative regulation of transcription; regulation of transcription, DNA-dependent	nucleic acid binding; transcriptional repressor activity	nucleus
Nipsnap homolog 1 (C. elegans)	NIPSNAP1	0.838283	1.03195	0.792338	0.78583	GI_4505398-S			mitochondrion
Nischarin	NISCH	0.913282	0.960488	0.769165	0.683054	GI_6005787-S	intracellular signaling cascade
NTF2-like export factor 1	NXT1	1.27322	1.15641	1.35253	1.1521	GI_20127526-S	protein transport; protein-nucleus import	protein transporter activity	cytoplasm; nuclear pore; nucleus
Nuclear factor (erythroid-derived 2)-like 3	NFE2L3	1.14205	1.5037	1.6451	1.34621	GI_21918830-S	regulation of transcription, DNA-dependent; transcription from Pol II promoter	transcription coactivator activity; transcription factor activity	nucleus
Nuclear factor I/A	NFIA	1.169	1.50923	1.30968	1.5225	GI_30840979-S	DNA replication; electron transport; regulation of transcription, DNA-dependent; viral genome replication	heme binding; transcription factor activity	nucleus
Nuclear factor I/B	NFIB	2.11869	2.21707	2.14178	2.27706	GI_5031940-S	DNA replication; regulation of transcription, DNA-dependent	transcription factor activity	nucleus
Nuclear factor I/C (CCAAT-binding transcription factor)	NFIC	1.17819	1.28311	1.34759	1.2217	GI_45505148-A	DNA replication; regulation of transcription, DNA-dependent; transcription from Pol II promoter	transcription factor activity	nucleus
Nuclear factor of activated T-cells, cytoplasmic, calcineurin-dependent 3	NFATC3	1.36056	1.59344	1.48834	1.55887	GI_27886558-A	inflammatory response; regulation of transcription from Pol II promoter	transcription coactivator activity; transcription factor activity	nucleus
Nuclear factor of kappa light polypeptide gene enhancer in B-cells 1 (p105)	NFKB1	1.29099	1.39422	1.24623	1.29563	GI_34577121-S	anti-apoptosis; antibacterial humoral response (sensu Vertebrata); inflammatory response; regulation of transcription, DNA-dependent; response to pathogenic bacteria; signal transduction; transcription from Pol II promoter	protein binding; transcription factor activity	cytoplasm; nucleus
Nuclear receptor coactivator 7	NCOA7	0.759891	0.590078	0.531194	0.874795	GI_42476174-S	cell wall catabolism
Nuclear receptor subfamily 1, group H, member 2	NR1H2	1.13554	1.14185	1.4721	1.35196	GI_11321629-S	regulation of transcription, DNA-dependent	steroid hormone receptor activity; transcription factor activity	nucleus
Nuclear receptor subfamily 4, group A, member 2	NR4A2	1.03757	1.4146	1.26217	1.50677	GI_27894352-A	antimicrobial humoral response (sensu Vertebrata); regulation of transcription, DNA-dependent; signal transduction	ligand-dependent nuclear receptor activity; steroid hormone receptor activity; transcription factor activity	nucleus
Nuclear transcription factor Y, gamma	NFYC	0.968618	1.07375	1.23713	1.41715	GI_11496977-S	regulation of transcription, DNA-dependent	DNA binding; transcription factor activity	CCAAT-binding factor complex; nucleus
Nucleolin	NCL	1.47945	1.19323	1.41323	1.61065	GI_4885510-S	nuclear mRNA splicing, via spliceosome	DNA binding; RNA binding; nucleic acid binding	nucleolus
Nucleoporin 153kDa	NUP153	0.749253	0.811994	0.823628	1.18447	GI_24430145-S	transport	DNA binding; porin activity; transporter activity	integral to membrane; nuclear pore; nucleus; outer membrane
Nucleoporin 35kDa	NUP35	1.03942	1.27728	1.18347	1.22813	GI_31982903-S		porin activity	integral to membrane; outer membrane
Nucleoporin 54kDa	NUP54	0.701639	0.612645	0.493633	0.971405	GI_26051236-S	transport		nucleus
Nucleoporin 93kDa	NUP93	0.953388	0.952655	0.816299	1.04132	GI_41281436-S	transport		nuclear pore; nucleus
Nucleoporin 98kDa	NUP98	0.988411	1.26124	1.34562	1.26651	GI_21264368-I	DNA replication; nuclear pore organization and biogenesis; nucleocytoplasmic transport; protein transport; protein-nucleus import, docking	protein binding; structural constituent of nuclear pore; transporter activity	nuclear pore; nucleoplasm
Nucleoporin like 2	NUPL2	1.28752	1.16797	1.39123	1.29634	GI_6679073-S	protein-nucleus export	nuclear export signal receptor activity; nucleic acid binding; porin activity; protein binding	integral to membrane; nucleus; outer membrane
Nucleoside phosphorylase	NP	1.23455	1.22668	1.53699	1.4724	GI_4557800-S	DNA modification; nucleobase, nucleoside, nucleotide and nucleic acid metabolism	purine-nucleoside phosphorylase activity
Nucleosome assembly protein 1-like 1	NAP1L1	0.982932	1.83318	1.81017	1.53488	GI_21327706-A	DNA replication; nucleosome assembly; positive regulation of cell proliferation		chromatin assembly complex; nucleus
Nucleosome assembly protein 1-like 1	NAP1L1	1.16747	2.34739	2.51478	1.94504	GI_21327707-I	DNA replication; nucleosome assembly; positive regulation of cell proliferation		chromatin assembly complex; nucleus
Nudix (nucleoside diphosphate linked moiety X)-type motif 11	NUDT11	0.956163	1.39635	1.2512	1.05465	GI_37221176-S	calcium-mediated signaling; cyclic-nucleotide-mediated signaling; intracellular signaling cascade; intracellular transport; regulation of RNA-nucleus export	diphosphoinositol-polyphosphate diphosphatase activity; hydrolase activity	intracellular
Nudix (nucleoside diphosphate linked moiety X)-type motif 14	NUDT14	1.00441	0.812474	0.855808	0.611613	GI_37594466-S		UDP-sugar diphosphatase activity; hydrolase activity; hydrolase activity, acting on acid anhydrides, in phosphorus-containing anhydrides; magnesium ion binding
Nurim (nuclear envelope membrane protein)	NRM	1.18289	1.03139	1.44291	1.24718	GI_25282390-S
Oculospanin	OCSP	1.05367	0.93701	0.851819	0.69163	GI_31543356-S
Oligodendrocyte transcription factor 1	OLIG1	0.757951	0.850273	0.708341	0.562317	GI_41281694-S	development; regulation of transcription, DNA-dependent	DNA binding	nucleus
Optic atrophy 1 (autosomal dominant)	OPA1	1.01646	1.36088	1.40083	1.35831	GI_18860830-A	axon transport of mitochondrion; biosynthesis; inner mitochondrial membrane organization and biogenesis; mitochondrial fission; mitochondrial fusion; positive regulation of anti-apoptosis; visual perception	GTP binding; GTPase activity; hydroxymethyl-, formyl- and related transferase activity; magnesium ion binding; motor activity	dendrite; mitochondrial crista; mitochondrial intermembrane space; mitochondrial outer membrane
Optineurin	OPTN	1.00243	0.727802	0.66844	0.851074	GI_34147604-S	cell death; signal transduction		cytoplasm
Origin recognition complex, subunit 2-like (yeast)	ORC2L	1.02108	1.184	1.26937	1.18254	GI_32454751-S	DNA replication; DNA replication initiation; negative regulation of transcription from Pol II promoter	DNA replication origin binding	nucleus; origin recognition complex
Origin recognition complex, subunit 6 homolog-like (yeast)	ORC6L	1.25336	1.23344	1.10513	1.10685	GI_32454755-S	DNA replication	DNA binding	nuclear origin of replication recognition complex; nucleus
Osteopetrosis associated transmembrane protein 1	OSTM1	1.01035	1.26132	1.25797	1.28695	GI_30025025-S			integral to membrane
OTU domain, ubiquitin aldehyde binding 1	OTUB1	0.92556	0.810143	0.607705	0.66096	GI_8923113-S
Oxysterol binding protein-like 10	OSBPL10	1.07144	1.16688	1.24345	1.25077	GI_23111057-S	lipid transport; steroid metabolism
Oxysterol binding protein-like 5	OSBPL5	1.00019	1.42277	1.21815	1.08671	GI_22035608-A	Golgi to plasma membrane transport; cholesterol metabolism; cholesterol transport; lipid transport; steroid metabolism	oxysterol binding	cytosol
P21 (CDKN1A)-activated kinase 2	PAK2	1.10752	1.42299	1.39796	1.80909	GI_32483398-S	negative regulation of protein kinase activity; protein amino acid phosphorylation; signal transduction	ATP binding; protein serine/threonine kinase activity; protein-tyrosine kinase activity; transferase activity
P8 protein (candidate of metastasis 1)	P8	1.13255	0.718104	1.05238	0.826317	GI_6912569-S	cell growth; induction of apoptosis	molecular_function unknown	nucleus
Paired related homeobox 1	PRRX1	0.873245	1.35455	1.43525	1.72354	GI_12707576-A	development; regulation of transcription, DNA-dependent	transcription coactivator activity; transcription factor activity	nucleus
Palladin	KIAA0992	0.75474	0.664095	0.513923	0.746975	GI_21361584-S
PALM2-AKAP2 protein	PALM2-AKAP2	1.08971	1.27345	1.37409	1.51939	GI_22325354-I
PALM2-AKAP2 protein	PALM2-AKAP2	1.17724	1.36664	1.29823	1.4329	GI_22325355-A
PAP associated domain containing 5	PAPD5	0.881903	0.825658	0.738386	0.808201	GI_13937360-S	DNA metabolism; mitosis	DNA binding; DNA-directed DNA polymerase activity; transferase activity	nucleus
Par-6 partitioning defective 6 homolog alpha (C.elegans)	PARD6A	1.00928	0.796585	0.866545	0.712088	GI_8394416-S	cell cycle; cytokinesis; establishment of cell polarity; intercellular junction maintenance	GTP-dependent protein binding; Rho GTPase binding	membrane; nucleus; tight junction
Paraneoplastic antigen MA1	PNMA1	0.976044	0.820502	0.943825	0.594037	GI_14719429-S			nucleus
PDZ and LIM domain 2 (mystique)	PDLIM2	1.18766	0.807153	0.787379	0.612292	GI_40288186-A		protein binding; zinc ion binding
PDZ and LIM domain 7 (enigma)	PDLIM7	0.927262	0.91303	0.709255	0.506805	GI_42741673-S	receptor mediated endocytosis	protein binding; zinc ion binding
Pellino homolog 1 (Drosophila)	PELI1	1.06131	1.32568	1.43305	1.55577	GI_11037062-S
Peptidylprolyl isomerase A (cyclophilin A)	PPIA	0.972481	1.03559	1.22747	1.39704	GI_45439310-I	protein folding; regulation of viral genome replication	cyclosporin A binding; isomerase activity; peptidyl-prolyl cis-trans isomerase activity; unfolded protein binding; virion binding	cytoplasm
Peptidylprolyl isomerase F (cyclophilin F)	PPIF	0.951296	0.47667	0.49129	0.594548	GI_45439321-S	protein folding	isomerase activity; peptidyl-prolyl cis-trans isomerase activity	membrane fraction; mitochondrion
Period homolog 2 (Drosophila)	PER2	1.21353	1.52831	1.39028	1.53499	GI_12707561-I	circadian rhythm; regulation of transcription, DNA-dependent; signal transduction	signal transducer activity	nucleus
Peripheral myelin protein 22	PMP22	1.15677	1.41679	1.50255	1.32699	GI_24430164-A	mechanosensory behavior; negative regulation of cell proliferation; perception of sound; peripheral nervous system development; synaptic transmission		integral to plasma membrane; membrane fraction
Peroxisomal biogenesis factor 16	PEX16	0.943601	0.827962	0.856631	0.614292	GI_4758897-A	peroxisome organization and biogenesis		integral to peroxisomal membrane; peroxisome
Peroxisomal biogenesis factor 16	PEX16	1.02295	0.802401	0.904576	0.591425	GI_4758897-I	peroxisome organization and biogenesis		integral to peroxisomal membrane; peroxisome
Peroxisomal biogenesis factor 19	PEX19	0.685219	0.661358	0.62687	0.818283	GI_4506338-S	peroxisome organization and biogenesis		integral to membrane; peroxisomal membrane
Peroxisomal lon protease	LONP	0.91554	0.690448	0.6484	0.726485	GI_31377666-S	ATP-dependent proteolysis	ATP binding; ATP-dependent peptidase activity; nucleoside-triphosphatase activity; nucleotide binding; serine-type endopeptidase activity
Phosphatidic acid phosphatase type 2A	PPAP2A	1.32666	1.17369	1.71824	1.23663	GI_29171735-A	androgen receptor signaling pathway; negative regulation of cell proliferation; phospholipid dephosphorylation; protein kinase C activation; regulation of lipid metabolism	hydrolase activity; phosphatidate phosphatase activity	integral to plasma membrane; membrane fraction
Phosphatidic acid phosphatase type 2A	PPAP2A	1.06681	1.23175	1.29685	1.38078	GI_29171735-I	androgen receptor signaling pathway; negative regulation of cell proliferation; phospholipid dephosphorylation; protein kinase C activation; regulation of lipid metabolism	hydrolase activity; phosphatidate phosphatase activity	integral to plasma membrane; membrane fraction
Phosphatidylinositol glycan, class A (paroxysmal nocturnal hemoglobinuria)	PIGA	0.884504	1.19216	1.2818	1.0511	GI_11863127-A	biosynthesis	phosphatidylinositol N-acetylglucosaminyltransferase activity; transferase activity, transferring glycosyl groups	endoplasmic reticulum membrane; integral to membrane
Phosphatidylinositol glycan, class B	CCPG1	0.764297	0.816012	0.900078	0.879049	GI_28395034-A
Phosphatidylinositol glycan, class B	CCPG1	0.960785	0.793065	0.921771	0.873973	GI_31621295-I
Phosphatidylinositol glycan, class W	PIGW	1.10078	1.53181	1.34929	1.33116	GI_31341845-S	GPI anchor biosynthesis	acetyltransferase activity	endoplasmic reticulum membrane; integral to membrane
Phosphatidylinositol-4-phosphate 5-kinase, type II, beta	PIP5K2B	1.06946	1.19165	1.39992	1.38599	GI_32528304-I	cell surface receptor linked signal transduction	1-phosphatidylinositol-4-phosphate 5-kinase activity; receptor signaling protein activity; transferase activity	cytoplasm; membrane
Phosphodiesterase 4B, cAMP-specific (phosphodiesterase E4 dunce homolog, Drosophila)	PDE4B	1.04359	1.27553	1.33477	1.01481	GI_32171240-S	signal transduction	cAMP-specific phosphodiesterase activity; hydrolase activity	insoluble fraction
Phosphodiesterase 6D, cGMP-specific, rod, delta	PDE6D	1.07938	0.797475	0.693205	0.696955	GI_4505670-S	visual perception	3',5'-cyclic-nucleotide phosphodiesterase activity; hydrolase activity
Phosphoenolpyruvate carboxykinase 2 (mitochondrial)	PCK2	0.968883	0.799917	0.747226	0.590242	GI_4758885-S	gluconeogenesis	GTP binding; lyase activity; manganese ion binding; phosphoenolpyruvate carboxykinase (GTP) activity	mitochondrion
Phosphoglucomutase 3	PGM3	1.00084	1.22242	1.34228	1.35708	GI_7661567-S	carbohydrate metabolism; glucosamine metabolism	isomerase activity; magnesium ion binding; phosphoacetylglucosamine mutase activity	cellular_component unknown
Phosphoinositide-3-kinase, regulatory subunit 1 (p85 alpha)	PIK3R1	0.777236	0.664194	0.593567	0.722667	GI_32455251-A	intracellular signaling cascade	kinase activity; phosphatidylinositol 3-kinase activity; phosphatidylinositol binding	phosphoinositide 3-kinase complex
Phospholipase C, delta 4	PLCD4	1.16769	0.909366	0.818365	0.768456	GI_34147439-S	intracellular signaling cascade; lipid metabolism	calcium ion binding; phosphoinositide phospholipase C activity
Phospholipid scramblase 4	PLSCR4	2.31051	4.22869	4.7048	2.45858	GI_9966818-S	blood coagulation; phospholipid scrambling	calcium ion binding; phospholipid scramblase activity	integral to membrane
Phosphoprotein associated with glycosphingolipid-enriched microdomains	PAG	1.24542	1.68372	1.49856	1.20779	GI_16753228-S	antimicrobial humoral response (sensu Vertebrata); signal transduction	transmembrane receptor protein tyrosine kinase adaptor protein activity	integral to plasma membrane
Phosphoribosyl pyrophosphate synthetase 1	PRPS1	0.956236	1.27322	1.19277	1.47186	GI_19923737-S	nucleoside metabolism; nucleotide biosynthesis; ribonucleoside monophosphate biosynthesis	kinase activity; lipoate-protein ligase B activity; magnesium ion binding; ribose-phosphate diphosphokinase activity; transferase activity
Phosphoribosyl pyrophosphate synthetase 2	PRPS2	1.04333	1.45361	1.266	1.43228	GI_31543442-S	nucleoside metabolism; nucleotide biosynthesis; ribonucleoside monophosphate biosynthesis	kinase activity; lipoate-protein ligase B activity; magnesium ion binding; ribose-phosphate diphosphokinase activity; transferase activity
Phosphoribosylglycinamide formyltransferase, phosphoribosylglycinamide synthetase, phosphoribosylaminoimidazole synthetase	GART	1.06385	1.11112	1.25263	1.48656	GI_28416900-I	'de novo' IMP biosynthesis; purine base biosynthesis; purine nucleotide biosynthesis	catalytic activity; ligase activity; phosphoribosylamine-glycine ligase activity; phosphoribosylformylglycinamidine cyclo-ligase activity; phosphoribosylglycinamide formyltransferase activity	cytoplasm
Phytanoyl-CoA hydroxylase (Refsum disease)	PHYH	0.939496	0.89591	0.883188	0.734579	GI_17999532-S	lipid metabolism; neurogenesis; perception of sound; visual perception	electron transporter activity; phytanoyl-CoA dioxygenase activity	peroxisome
PKD2 interactor, golgi and endoplasmic reticulum associated 1	PGEA1	1.01786	0.828153	0.839115	0.724789	GI_21359898-S			Golgi apparatus; nucleus
Platelet-activating factor acetylhydrolase, isoform Ib, alpha subunit 45kDa	PAFAH1B1	0.943915	0.820283	0.740694	0.763374	GI_6031206-S	cell motility; cytokinesis; establishment of mitotic spindle orientation; lipid metabolism; microtubule-based process; mitosis; neurogenesis; signal transduction	dynein binding	astral microtubule; cell cortex; cytoplasm; cytoskeleton; kinetochore; microtubule associated complex; nuclear membrane
Pleckstrin homology-like domain, family A, member 1	PHLDA1	0.901154	1.24148	1.37014	1.50839	GI_6679302-S			nucleus
Pleckstrin homology-like domain, family A, member 2	PHLDA2	1.12779	1.21534	1.35687	1.19401	GI_21071004-S	apoptosis; imprinting
Polo-like kinase 1 (Drosophila)	PLK1	1.24862	1.41556	1.4359	1.5775	GI_34147632-S	mitosis; protein amino acid phosphorylation; regulation of cell cycle	ATP binding; protein serine/threonine kinase activity; transferase activity	nucleus
Polo-like kinase 3 (Drosophila)	PLK3	1.18257	1.10505	1.26661	1.2207	GI_41872373-S	protein amino acid phosphorylation; regulation of cell cycle	ATP binding; protein serine/threonine kinase activity; transferase activity
Poly (ADP-ribose) polymerase family, member 16	PARP16	1.23858	1.36573	1.37132	1.20703	GI_45504399-S
Poly (ADP-ribose) polymerase family, member 8	PARP8	1.24855	1.30643	1.26138	1.38566	GI_24432008-S
Polycomb group ring finger 6	PCGF6	0.837474	0.786498	0.878188	0.8664	GI_37655164-S	protein ubiquitination	DNA binding; ubiquitin-protein ligase activity; zinc ion binding	ubiquitin ligase complex
Polymerase (DNA directed), beta	POLB	1.03504	0.813789	0.736485	0.699082	GI_4505930-S	DNA repair; DNA-dependent DNA replication	DNA binding; beta DNA polymerase activity; lyase activity; magnesium ion binding; transferase activity	nucleus
Polymerase (DNA directed), epsilon 3 (p17 subunit)	POLE3	1.14709	1.31822	1.26729	1.2772	GI_31543422-S	DNA replication	DNA binding; epsilon DNA polymerase activity	nucleus
Polymerase (RNA) III (DNA directed) polypeptide D, 44kDa	POLR3D	0.782067	0.594131	0.63649	0.754189	GI_4502436-S	regulation of cell cycle; tRNA metabolism; transcription	DNA binding; DNA-directed RNA polymerase activity; transferase activity	nucleus
Potassium channel tetramerisation domain containing 10	KCTD10	0.953577	0.82542	0.761325	0.823482	GI_31377664-S	potassium ion transport	ion channel activity; protein binding; voltage-gated potassium channel activity	membrane; voltage-gated potassium channel complex
Potassium intermediate/small conductance calcium-activated channel, subfamily N, member 4	KCNN4	0.914937	0.730719	0.700063	0.722661	GI_25777651-S	defense response; ion transport; potassium ion transport	calcium-activated potassium channel activity; calmodulin binding; ion channel activity; voltage-gated potassium channel activity	integral to membrane; membrane fraction; voltage-gated potassium channel complex
Potassium voltage-gated channel, delayed-rectifier, subfamily S, member 3	KCNS3	0.846799	0.873039	0.793589	0.825265	GI_25952107-S	cation transport; potassium ion transport	protein binding; voltage-gated potassium channel activity	integral to membrane; voltage-gated potassium channel complex
Potassium voltage-gated channel, subfamily H (eag-related), member 6	KCNH6	0.948523	0.953538	0.736429	0.772696	GI_27886649-I	cation transport; potassium ion transport; regulation of transcription, DNA-dependent; signal transduction	voltage-gated potassium channel activity	integral to membrane
POU domain, class 3, transcription factor 2	POU3F2	1.14081	1.61691	1.292	1.26447	GI_5031982-S	regulation of transcription, DNA-dependent	transcription factor activity	nucleus
PR/SET domain containing protein 8	SET8	1.06269	1.2284	1.32766	1.27173	GI_45356742-S	chromatin modification	histone-lysine N-methyltransferase activity	nucleus
Pre-B-cell colony enhancing factor 1	PBEF1	1.13466	1.27056	1.22155	1.28975	GI_5031976-I	cell-cell signaling; positive regulation of cell proliferation; pyridine nucleotide biosynthesis; signal transduction	cytokine activity; nicotinate phosphoribosyltransferase activity
Prenylcysteine oxidase 1	PCYOX1	0.866567	0.923453	0.851921	0.769538	GI_33620750-S	prenylated protein catabolism; prenylcysteine metabolism	lyase activity; oxidoreductase activity; prenylcysteine oxidase activity	lysosome
Prion protein (p27-30) (Creutzfeld-Jakob disease, Gerstmann-Strausler-Scheinker syndrome, fatal familial insomnia)	PRNP	1.0686	1.31457	1.2323	1.30386	GI_34335269-A	metabolism
Procollagen C-endopeptidase enhancer 2	PCOLCE2	1.08346	1.32917	1.29372	1.01277	GI_16904386-S			integral to membrane
Procollagen-lysine, 2-oxoglutarate 5-dioxygenase 2	PLOD2	1.0616	1.33795	1.47928	1.15901	GI_4505888-A	protein metabolism; protein modification	oxidoreductase activity; oxidoreductase activity, acting on single donors with incorporation of molecular oxygen, incorporation of two atoms of oxygen; procollagen-lysine 5-dioxygenase activity	endoplasmic reticulum; membrane
Progressive external ophthalmoplegia 1	PEO1	1.4178	1.52433	1.65723	1.72844	GI_39725941-S		helicase activity
Proline-rich nuclear receptor coactivator 2	PNRC2	1.07859	1.28703	1.42712	1.44253	GI_20127576-S		receptor activity
Propionyl Coenzyme A carboxylase, beta polypeptide	PCCB	0.948412	0.849163	0.659252	0.635975	GI_24475879-S	fatty acid catabolism	biotin carboxylase activity; ligase activity; propionyl-CoA carboxylase activity	biotin carboxylase complex; mitochondrion
Proteasome (prosome, macropain) inhibitor subunit 1 (PI31)	PSMF1	1.04088	1.22241	1.27224	1.17332	GI_30581144-A	ubiquitin-dependent protein catabolism	proteasome inhibitor activity	cytosol; proteasome core complex (sensu Eukaryota)
Protein kinase (cAMP-dependent, catalytic) inhibitor gamma	PKIG	1.09804	0.890049	0.915611	0.736937	GI_32483384-A	negative regulation of protein kinase activity	cAMP-dependent protein kinase inhibitor activity
Protein kinase C, alpha binding protein	PRKCABP	0.961235	0.89295	0.807189	0.739368	GI_7110696-S	DNA methylation during embryonic development; DNA methylation during gametogenesis; ion channel clustering; monoamine transport; protein amino acid phosphorylation; protein homooligomerization; protein kinase C activation; retrograde transport, Golgi to ER	ATPase activity; protein C-terminus binding	Golgi apparatus; plasma membrane; presynaptic membrane
Protein kinase C, delta binding protein	PRKCDBP	1.20812	1.06815	1.55583	1.38251	GI_21450786-S		kinase activity
Protein kinase, cAMP-dependent, regulatory, type II, beta	PRKAR2B	0.864857	0.706837	0.687891	0.724199	GI_4506064-S	intracellular signaling cascade; protein amino acid phosphorylation	3',5'-cAMP binding; cAMP-dependent protein kinase regulator activity	cAMP-dependent protein kinase complex
Protein kinase, Y-linked	PRKY	0.749921	0.611449	0.607019	0.876555	GI_34485729-S	protein amino acid phosphorylation	ATP binding; protein serine/threonine kinase activity; protein-tyrosine kinase activity; transferase activity
Protein phosphatase 1, regulatory (inhibitor) subunit 13B	PPP1R13B	0.939091	0.9308	0.797078	0.802407	GI_18699719-S	apoptosis		nucleus
Protein phosphatase 1, regulatory (inhibitor) subunit 14B	ELF2	1.3153	1.37274	1.64086	1.44947	GI_42544175-A	regulation of transcription, DNA-dependent	transcription factor activity; transcriptional activator activity	nucleus
Protein phosphatase 1, regulatory (inhibitor) subunit 15A	PPP1R15A	1.17292	1.12629	1.29407	1.3891	GI_9790902-S	apoptosis; cell cycle arrest; response to DNA damage stimulus
Protein phosphatase 1B (formerly 2C), magnesium-dependent, beta isoform	PPM1B	1.02031	1.34562	1.24607	1.30553	GI_29558021-I	protein amino acid dephosphorylation	hydrolase activity; magnesium ion binding; manganese ion binding; protein phosphatase type 2C activity	protein serine/threonine phosphatase complex
Protein phosphatase 1B (formerly 2C), magnesium-dependent, beta isoform	PPM1B	0.915753	1.28395	1.27127	1.43324	GI_29558098-A	protein amino acid dephosphorylation	hydrolase activity; magnesium ion binding; manganese ion binding; protein phosphatase type 2C activity	protein serine/threonine phosphatase complex
Protein phosphatase 1D magnesium-dependent, delta isoform	PPM1D	1.21745	1.32878	1.21601	1.27181	GI_29558519-S	negative regulation of cell proliferation; protein amino acid dephosphorylation; regulation of cell cycle; response to radiation	hydrolase activity; magnesium ion binding; manganese ion binding; protein phosphatase type 2C activity; protein serine/threonine phosphatase activity	nucleus; protein serine/threonine phosphatase complex
Protein phosphatase 1K (PP2C domain containing)	PPM1K	0.723558	0.691323	0.637649	0.809212	GI_31542532-S	protein amino acid dephosphorylation	catalytic activity; hydrolase activity; magnesium ion binding; manganese ion binding; protein serine/threonine phosphatase activity	protein serine/threonine phosphatase complex
Protein phosphatase 2 (formerly 2A), regulatory subunit B (PR 52), alpha isoform	PPP2R2A	1.17355	1.29961	1.27445	1.40337	GI_32307111-S	protein amino acid dephosphorylation; signal transduction	phosphoprotein phosphatase activity; protein binding; protein phosphatase type 2A activity; protein phosphatase type 2A regulator activity	protein phosphatase type 2A complex
Protein phosphatase 2, regulatory subunit B (B56), gamma isoform	PPP2R5C	0.814771	1.26213	0.936335	1.1197	GI_31083249-I	signal transduction	phosphoprotein phosphatase activity; protein phosphatase type 2A regulator activity	nucleus; protein phosphatase type 2A complex
Protein phosphatase 3 (formerly 2B), catalytic subunit, alpha isoform (calcineurin A alpha)	PPP3CA	1.08401	1.14013	1.3606	1.4028	GI_19923130-S	protein amino acid dephosphorylation	calcium ion binding; calmodulin binding; hydrolase activity; protein serine/threonine phosphatase activity	calcineurin complex
Protein phosphatase 4, regulatory subunit 1	PPP4R1	0.832389	0.938671	0.70467	0.938892	GI_4826933-S		binding; phosphoprotein phosphatase activity
Protein predicted by clone 23882	HSU79303	1.07577	0.906616	0.804709	0.610529	GI_9558742-S
Protein serine kinase H1	PSKH1	0.928274	1.14258	1.24436	1.04171	GI_27901802-S	protein amino acid phosphorylation	ATP binding; protein serine/threonine kinase activity; transferase activity	Golgi apparatus; nucleus
Protein tyrosine phosphatase type IVA, member 1	PTP4A1	1.53684	1.54947	1.73698	1.40491	GI_17986281-S	protein amino acid dephosphorylation	protein tyrosine phosphatase activity
Protein tyrosine phosphatase, non-receptor type 12	PTPN12	0.860851	1.33904	1.14395	1.37426	GI_18375651-S	protein amino acid dephosphorylation	hydrolase activity; non-membrane spanning protein tyrosine phosphatase activity	cytoplasm; soluble fraction
Protein tyrosine phosphatase, non-receptor type 14	PTPN14	1.03716	1.20758	1.07242	1.08573	GI_34328898-S	protein amino acid dephosphorylation	binding; hydrolase activity; protein tyrosine phosphatase activity; receptor activity; structural molecule activity	cytoskeleton
Protein x 013	AD-020	0.8298	0.717351	0.717344	0.72621	GI_19923555-S
Protein-O-mannosyltransferase 1	POMT1	1.0406	0.859549	0.815437	0.740001	GI_21361381-S	O-linked glycosylation	dolichyl-phosphate-mannose-protein mannosyltransferase activity; magnesium ion binding; transferase activity, transferring glycosyl groups	endoplasmic reticulum membrane; integral to membrane
Proteolipid protein 1 (Pelizaeus-Merzbacher disease, spastic paraplegia 2, uncomplicated)	PLP1	0.622068	0.615959	0.362763	0.642579	GI_41349498-S		structural molecule activity	integral to membrane
PRP4 pre-mRNA processing factor 4 homolog (yeast)	PRPF4	0.982489	1.18894	1.27351	1.20225	GI_34222192-S	RNA splicing; nuclear mRNA splicing, via spliceosome	pre-mRNA splicing factor activity	spliceosome complex
PTEN induced putative kinase 1	PINK1	0.857907	0.601503	0.410381	0.60221	GI_14165271-S	protein amino acid phosphorylation; protein kinase cascade; response to stress	ATP binding; magnesium ion binding; protein serine/threonine kinase activity; transferase activity	mitochondrion
Purinergic receptor P2X, ligand-gated ion channel, 7	P2RX7	0.900984	0.806994	0.693321	0.965904	GI_34335274-A	ion transport; signal transduction	ATP binding; ATP-gated cation channel activity; receptor activity	integral to membrane; integral to plasma membrane
Putative acyl-CoA dehydrogenase	FLJ12592	0.906571	0.917245	0.819664	0.65334	GI_38505217-S	electron transport	acyl-CoA dehydrogenase activity; oxidoreductase activity
Putative breast adenocarcinoma marker (32kD)	BC-2	1.12469	0.814749	0.789403	0.673925	GI_38372936-A		molecular_function unknown
Pyruvate dehydrogenase (lipoamide) alpha 1	PDHA1	0.934446	0.891607	0.755486	0.866913	GI_4505684-S	acetyl-CoA metabolism; glycolysis	oxidoreductase activity; pyruvate dehydrogenase (acetyl-transferring) activity	mitochondrion
RAB, member of RAS oncogene family-like 3	RABL3	1.13098	1.26443	1.38934	1.59379	GI_28376659-S	small GTPase mediated signal transduction; two-component signal transduction system (phosphorelay)	DNA binding; GTP binding
RAB11 family interacting protein 5 (class I)	RAB11FIP5	1.16665	1.12677	1.34605	1.17334	GI_24308074-S	biological_process unknown	gamma-tubulin binding; protein binding	mitochondrial outer membrane
RAB21, member RAS oncogene family	RAB21	1.07595	1.35287	1.22235	1.46128	GI_7661921-S	protein transport; small GTPase mediated signal transduction	GTP binding
RAB26, member RAS oncogene family	RAB26	1.08366	0.962352	0.901458	0.728542	GI_42734506-S	small GTPase mediated signal transduction	GTP binding	cellular_component unknown
RAB7, member RAS oncogene family-like 1	RAB7L1	1.10808	1.20981	1.31252	1.25498	GI_4506374-S	intracellular protein transport; small GTPase mediated signal transduction	GTP binding; GTPase activity
RAB8B, member RAS oncogene family	RAB8B	1.11967	1.19926	1.31949	1.50122	GI_7706562-S	protein transport; small GTPase mediated signal transduction	GTP binding; GTPase activity	cellular_component unknown
Rabaptin, RAB GTPase binding effector protein 2	RABEP2	0.958887	0.799933	0.802428	0.769669	GI_13376207-S	endocytosis; protein transport	GTPase activator activity; growth factor activity
Rac/Cdc42 guanine nucleotide exchange factor (GEF) 6	ARHGEF6	0.936129	0.951865	0.828177	0.751055	GI_22027524-S	JNK cascade; apoptosis	GTPase activator activity; Rho guanyl-nucleotide exchange factor activity; Rho interactor activity	intracellular
RAD21 homolog (S. pombe)	RAD21	0.83332	1.14944	1.04811	1.25351	GI_5453993-S	apoptosis; cell cycle; chromosome organization and biogenesis (sensu Eukaryota); chromosome segregation; double-strand break repair; meiotic recombination; mitosis	protein binding	nuclear chromosome
RAD51-like 1 (S. cerevisiae)	RAD51L1	0.938292	0.856668	0.759678	0.704945	GI_19924114-I	DNA repair; meiotic recombination	ATP binding; DNA-dependent ATPase activity; damaged DNA binding	nucleus
Radixin	RDX	0.545398	0.498494	0.448692	0.824053	GI_16905513-S	cytoskeletal anchoring	actin binding; structural molecule activity	actin cytoskeleton; cytoplasm; plasma membrane
RAN binding protein 3	RANBP3	1.47114	1.58255	1.61808	1.35628	GI_4506408-I	protein transport; small GTPase mediated signal transduction	RAN protein binding	nuclear pore; nucleus
RAP1, GTPase activating protein 1	RAP1GA1	0.962582	0.772358	0.664855	0.649224	GI_4506414-S	signal transduction	GTPase activator activity; GTPase activity	cytosol; membrane; membrane fraction
RAP1B, member of RAS oncogene family	RAP1B	0.920218	1.3518	0.913696	1.33152	GI_34222320-S	intracellular protein transport; small GTPase mediated signal transduction	GTP binding	membrane
RAP2A, member of RAS oncogene family	RAP2A	1.32261	1.87287	1.7984	1.80387	GI_31377551-S	signal transduction; small GTPase mediated signal transduction	GTP binding; GTPase activity	membrane
RAP2C, member of RAS oncogene family	RAP2C	0.961588	1.53867	1.17161	1.43015	GI_32129208-S	small GTPase mediated signal transduction	GTP binding
RA-regulated nuclear matrix-associated protein	RAMP	1.7128	1.91874	1.76304	1.61952	GI_7705575-S
Ras and Rab interactor 2	RIN2	1.14794	1.63548	1.38447	1.51473	GI_35493905-S	endocytosis; intracellular signaling cascade	GTPase activator activity; Rab guanyl-nucleotide exchange factor activity
Ras association (RalGDS/AF-6) domain family 1	RASSF1	1.03402	1.3167	1.79382	1.23567	GI_25777681-I	Ras protein signal transduction; cell cycle; cell cycle arrest; intracellular signaling cascade; negative regulation of cell cycle	diacylglycerol binding; protein binding; zinc ion binding	microtubule cytoskeleton; nucleus
Ras homolog gene family, member G (rho G)	RHOG	1.2246	1.19211	1.36207	1.33092	GI_4502218-S	Rho protein signal transduction; positive regulation of cell proliferation; regulation of cell cycle	GTP binding; GTPase activity
Ras homolog gene family, member Q	RHOQ	1.16148	1.26848	1.22715	1.01389	GI_6912695-S	small GTPase mediated signal transduction	GTP binding; GTPase activity	plasma membrane
Ras-GTPase-activating protein SH3-domain-binding protein	G3BP	1.16154	1.3397	1.25569	1.37539	GI_38327551-A	Ras protein signal transduction; nuclear mRNA splicing, via spliceosome; protein transport; protein-nucleus import	ATP binding; ATP-dependent DNA helicase activity; ATP-dependent RNA helicase activity; DNA binding; RNA binding; endonuclease activity; hydrolase activity; nucleic acid binding; protein binding; protein transporter activity	cytoplasm; nucleus
Ras-like without CAAX 1	RIT1	0.85433	0.773419	0.804567	0.796731	GI_31543551-S	signal transduction; small GTPase mediated signal transduction	GTP binding; calmodulin binding	plasma membrane
Ras-related C3 botulinum toxin substrate 1 (rho family, small GTP binding protein Rac1)	RAC1	1.01216	1.12334	1.45928	1.54248	GI_38505162-I	protein transport; small GTPase mediated signal transduction	GTP binding
RAVER1	RAVER1	1.23919	1.3727	1.44487	1.22658	GI_33457331-S	nuclear mRNA splicing, via spliceosome	nucleic acid binding
Receptor tyrosine kinase-like orphan receptor 1	ROR1	1.17716	1.28251	1.37201	1.35683	GI_4826867-S	development; protein amino acid phosphorylation; transmembrane receptor protein tyrosine kinase signaling pathway	ATP binding; transferase activity; transmembrane receptor activity; transmembrane receptor protein tyrosine kinase activity	cytoplasm; integral to plasma membrane
Receptor-interacting serine-threonine kinase 4	RIPK4	1.0859	1.29428	1.08416	0.885805	GI_41327753-S	protein amino acid phosphorylation	ATP binding; protein binding; protein serine/threonine kinase activity; protein-tyrosine kinase activity; transferase activity	cellular_component unknown
Related RAS viral (r-ras) oncogene homolog 2	RRAS2	1.06206	1.57938	1.09244	1.22471	GI_38569462-S	intracellular protein transport; small GTPase mediated signal transduction	GTP binding
Renal tumor antigen	RAGE	0.858481	0.648144	0.629763	0.656263	GI_7657497-S	protein amino acid phosphorylation; signal transduction	ATP binding; protein serine/threonine kinase activity; transferase activity	cytoplasm
Ret finger protein	RFP	1.06723	1.4793	1.56745	1.2723	GI_18641280-A	cell proliferation; protein ubiquitination; regulation of transcription, DNA-dependent; spermatogenesis	DNA binding; metal ion binding; transmembrane receptor protein tyrosine kinase activity; ubiquitin-protein ligase activity; zinc ion binding	integral to plasma membrane; membrane fraction; nucleus; ubiquitin ligase complex
Retinol dehydrogenase 14 (all-trans and 9-cis)	RDH14	0.624301	0.5524	0.619384	0.81078	GI_10190745-S	metabolism	oxidoreductase activity
Reversion-inducing-cysteine-rich protein with kazal motifs	RECK	1.18014	1.37245	1.14867	1.3147	GI_11863155-S	negative regulation of cell cycle	metalloendopeptidase inhibitor activity; serine-type endopeptidase inhibitor activity	membrane; membrane fraction
Rho family GTPase 3	ARHE	1.13674	1.30998	1.34315	1.3074	GI_21361257-S	protein transport; small GTPase mediated signal transduction	GTP binding	Golgi apparatus
Rho GDP dissociation inhibitor (GDI) beta	ARHGDIB	0.964743	0.770496	0.79884	0.635096	GI_10835001-S	Rho protein signal transduction; actin cytoskeleton organization and biogenesis; development; immune response; negative regulation of cell adhesion	GTPase activator activity; Rho GDP-dissociation inhibitor activity	cytoplasmic vesicle
Rho GTPase activating protein 18	ARHGAP18	1.19918	1.8119	1.15984	1.50217	GI_39932588-S		GTPase activator activity
Rho guanine nucleotide exchange factor (GEF) 3	ARHGEF3	0.626527	0.428885	0.407804	0.587046	GI_9506400-S	Rho protein signal transduction	Rho guanyl-nucleotide exchange factor activity
Rho-related BTB domain containing 3	RHOBTB3	1.13931	1.4296	1.09128	1.19559	GI_41281538-S	biological_process unknown	GTPase activity; protein binding
Ribonuclease P/MRP 38kDa subunit	RPP38	1.13193	1.11873	1.24685	1.18193	GI_5454025-A	tRNA processing	hydrolase activity; ribonuclease P activity	nucleolar ribonuclease P complex; nucleus
Ribonucleotide reductase M2 polypeptide	RRM2	1.11185	1.40948	1.39098	1.1909	GI_4557844-S	DNA replication; deoxyribonucleoside diphosphate metabolism	oxidoreductase activity; ribonucleoside-diphosphate reductase activity	cytoplasm
Ribose 5-phosphate isomerase A (ribose 5-phosphate epimerase)	RPIA	1.3161	1.56436	1.37612	1.58085	GI_21389336-S	pentose-phosphate shunt, non-oxidative branch	isomerase activity; ribose-5-phosphate isomerase activity	intracellular
Ribosomal protein L34	RPL34	1.0182	1.16927	1.67759	1.21503	GI_16117786-A	protein biosynthesis	RNA binding; structural constituent of ribosome	cytosolic large ribosomal subunit (sensu Eukaryota); intracellular; ribosome
Ribosomal protein S27-like	RPS27L	1.57998	1.88623	2.11524	1.74823	GI_18490988-S	protein biosynthesis	structural constituent of ribosome	intracellular; ribosome
Ring finger and KH domain containing 1	RKHD1	1.38707	1.29488	1.42005	1.26958	GI_42558261-S	protein ubiquitination	RNA binding; ubiquitin-protein ligase activity; zinc ion binding	ribonucleoprotein complex; ubiquitin ligase complex
Ring finger and KH domain containing 2	RKHD2	0.79633	0.823669	0.573156	1.00998	GI_39545576-S	protein ubiquitination	ubiquitin-protein ligase activity; zinc ion binding	ubiquitin ligase complex
Ring finger protein 121	RNF121	1.27353	1.27977	1.21274	1.32031	GI_37588864-A	protein ubiquitination	ubiquitin-protein ligase activity; zinc ion binding	ubiquitin ligase complex
Ring finger protein 144	RNF144	1.26657	1.19363	1.30312	1.46893	GI_38045937-S	electron transport; protein ubiquitination	electron transporter activity; iron ion binding; ubiquitin-protein ligase activity; zinc ion binding	nucleus; ubiquitin ligase complex
Ring finger protein 182	MGC33993	0.878468	1.24991	1.06944	1.18824	GI_22749454-S	protein ubiquitination	ubiquitin-protein ligase activity; zinc ion binding	ubiquitin ligase complex
RNA binding motif protein 15	RBM15	1.01224	1.38964	1.37592	1.52886	GI_22095383-S	regulation of transcription	RNA binding	nucleus
RNA binding motif protein 27	RBM27	1.01265	1.26765	1.14	1.14311	GI_37549971-S	nuclear mRNA splicing, via spliceosome	nucleic acid binding
RNA terminal phosphate cyclase-like 1	RCL1	0.83045	0.667566	0.550701	0.853919	GI_21361284-S	biological_process unknown	RNA-3'-phosphate cyclase activity	nucleolus
Ropporin, rhophilin associated protein 1	ROPN1	0.940684	0.88017	0.843426	0.715072	GI_21359919-S		porin activity	integral to membrane; outer membrane
RRS1 ribosome biogenesis regulator homolog (S. cerevisiae)	RRS1	1.17562	1.39762	1.55711	1.2886	GI_34147329-S	ribosome biogenesis		nucleus
RUN and SH3 domain containing 1	RUSC1	0.897642	1.36578	1.3137	1.12474	GI_42476122-S			nucleus
Sarcoma amplified sequence	SAS	0.911479	0.778582	0.811295	0.700976	GI_42741672-S	positive regulation of cell proliferation		integral to plasma membrane; membrane fraction
Scavenger receptor class B, member 2	SCARB2	0.95839	1.14862	1.10913	1.28438	GI_33598925-S	cell adhesion	receptor activity	integral to plasma membrane; lysosomal membrane; membrane fraction
Scrapie responsive protein 1	SCRG1	0.972698	1.0043	1.39592	0.652293	GI_6005869-S	neurogenesis		extracellular space
SEC11-like 3 (S. cerevisiae)	SEC11L3	0.925706	0.830009	0.572967	0.704	GI_15150808-S	proteolysis and peptidolysis; signal peptide processing	serine-type peptidase activity	endoplasmic reticulum; integral to membrane; microsome
SEC14 and spectrin domains 1	SESTD1	1.14557	1.37876	1.08947	1.57144	GI_31342410-S
Sec23 homolog B (S. cerevisiae)	SEC23B	0.938007	0.971672	0.815992	0.85111	GI_16905502-A	ER to Golgi transport; intracellular protein transport; vesicle-mediated transport	protein binding	COPII vesicle coat; Golgi apparatus; endoplasmic reticulum; membrane
SEC24 related gene family, member D (S. cerevisiae)	SEC24D	0.87291	1.33599	1.05178	1.3837	GI_7662658-S	ER to Golgi transport; intracellular protein transport	protein binding	COPII vesicle coat; Golgi apparatus; endoplasmic reticulum
SEH1-like (S. cerevisiae)	SEH1L	1.11436	1.28779	1.45247	1.43621	GI_14591917-S	protein transport
Sema domain, immunoglobulin domain (Ig), transmembrane domain (TM) and short cytoplasmic domain, (semaphorin) 4B	SEMA4B	0.987121	1.45086	1.17276	1.08722	GI_39777607-A	development; neurogenesis	receptor activity	integral to membrane
Sequestosome 1	SQSTM1	1.30427	1.29133	1.43081	1.24594	GI_19923742-S	endosome transport; intracellular signaling cascade; positive regulation of transcription from Pol II promoter; protein localization; regulation of I-kappaB kinase/NF-kappaB cascade; response to stress	SH2 domain binding; protein kinase binding; ubiquitin binding	cytosol
Ser/Thr-like kinase	MGC4796	0.955937	1.35626	1.03208	1.2761	GI_31543197-S	protein amino acid phosphorylation	ATP binding; protein kinase activity; protein serine/threonine kinase activity; protein-tyrosine kinase activity; transferase activity	membrane
Serine (or cysteine) proteinase inhibitor, clade H (heat shock protein 47), member 1, (collagen binding protein 1)	SERPINH1	1.15865	1.07682	1.30438	1.3286	GI_32454740-S	protein folding; response to unfolded protein	collagen binding; serine-type endopeptidase inhibitor activity; unfolded protein binding	endoplasmic reticulum
Serine dehydratase-like	SDSL	0.966383	0.599155	0.542941	0.393042	GI_34147537-S	amino acid metabolism	catalytic activity
Serine threonine kinase 39 (STE20/SPS1 homolog, yeast)	STK39	0.906137	0.787464	0.816772	0.847249	GI_7019542-S	protein amino acid phosphorylation; response to stress	ATP binding; protein-tyrosine kinase activity; receptor signaling protein serine/threonine kinase activity; transferase activity	cytoplasm; nucleus
Serine/threonine kinase 32A	STK32A	0.984534	0.691491	0.618068	0.54364	GI_21450708-S	protein amino acid phosphorylation	ATP binding; protein serine/threonine kinase activity; transferase activity
SERTA domain containing 3	SERTAD3	1.22471	1.30115	1.32137	1.16444	GI_15718683-S
Serum response factor (c-fos serum response element-binding transcription factor)	SRF	1.57935	1.65869	1.55663	1.39619	GI_4507204-S	regulation of transcription from Pol II promoter; signal transduction	RNA polymerase II transcription factor activity	nucleus
SH2 domain binding protein 1 (tetratricopeptide repeat containing)	SH2BP1	0.871258	0.663083	0.701187	0.639588	GI_41281407-S		binding
SH3 domain containing ring finger 2	SH3RF2	1.02488	0.986921	0.892556	0.667623	GI_22749146-S	protein ubiquitination	ubiquitin-protein ligase activity; zinc ion binding	ubiquitin ligase complex
SH3 multiple domains 2	SH3MD2	0.876435	0.836664	0.776734	0.792156	GI_32698739-S	protein ubiquitination	ubiquitin-protein ligase activity; zinc ion binding	ubiquitin ligase complex
Shroom-related protein	ShrmL	1.13421	1.69002	1.70004	1.72588	GI_18699721-S		protein binding
Sialyltransferase 1 (beta-galactoside alpha-2,6-sialyltransferase)	SIAT1	0.900664	1.19882	1.03959	1.56948	GI_27765092-A	growth; humoral immune response; oligosaccharide metabolism; protein amino acid glycosylation	beta-galactoside alpha-2,6-sialyltransferase activity	Golgi apparatus; integral to membrane
Sialyltransferase 4A (beta-galactoside alpha-2,3-sialyltransferase)	SIAT4A	1.39256	1.64549	1.70966	1.81123	GI_27765095-A	protein amino acid glycosylation	beta-galactoside alpha-2,3-sialyltransferase activity	Golgi apparatus; integral to membrane
Sialyltransferase 7D ((alpha-N-acetylneuraminyl-2,3-beta-galactosyl-1,3)-N-acetyl galactosaminide alpha-2,6-sialyltransferase)	SIAT7D	0.888184	0.925358	0.970754	0.8133	GI_28373091-A	protein amino acid glycosylation	(alpha-N-acetylneuraminyl-2,3-beta-galactosyl-1,3)-N-acetyl-galactosaminide 6-alpha-sialyltransferase activity	Golgi apparatus; integral to membrane
Sialyltransferase 9 (CMP-NeuAc:lactosylceramide alpha-2,3-sialyltransferase; GM3 synthase)	SIAT9	0.759643	0.683016	0.602597	0.711323	GI_28373079-S	ganglioside biosynthesis; protein amino acid glycosylation	lactosylceramide alpha-2,3-sialyltransferase activity	Golgi membrane; integral to membrane
SID1 transmembrane family, member 2	SIDT2	0.964761	0.898776	0.784061	0.533013	GI_7705756-S
Sideroflexin 1	SFXN1	0.743295	0.811907	0.803794	1.1108	GI_23618866-S	cation transport; iron ion transport	cation transporter activity	integral to membrane; mitochondrion
Sideroflexin 2	SFXN2	1.08176	1.20319	1.62046	0.979274	GI_34222270-S	cation transport; iron ion transport	cation transporter activity	integral to membrane; mitochondrion
Sideroflexin 5	SFXN5	1.17632	1.39601	1.19199	1.04686	GI_21389350-S	cation transport; iron ion transport	cation transporter activity	integral to membrane; mitochondrion
Signal recognition particle 68kDa	SRP68	1.15145	1.27279	1.20687	1.34044	GI_24497619-S		RNA binding; signal recognition particle binding	endoplasmic reticulum; nucleolus; ribosome; signal recognition particle (sensu Eukaryota)
Signal recognition particle receptor ('docking protein')	SRPR	1.26475	1.4517	1.79306	1.5443	GI_23308696-S	SRP-dependent cotranslational protein-membrane targeting; intracellular protein transport	GTP binding; GTPase activity; RNA binding; nucleotide binding; receptor activity; signal recognition particle binding	endoplasmic reticulum; integral to membrane; signal recognition particle (sensu Eukaryota); signal recognition particle receptor complex
Signal transducer and activator of transcription 2, 113kDa	STAT2	0.973864	0.935825	0.807302	0.591267	GI_38202247-S	JAK-STAT cascade; intracellular signaling cascade; regulation of transcription from Pol II promoter	calcium ion binding; hematopoietin/interferon-class (D200-domain) cytokine receptor signal transducer activity; transcription factor activity	nucleus
Signal transducer and activator of transcription 3 (acute-phase response factor)	STAT3	1.17292	1.27305	1.05314	1.49591	GI_21618337-A	JAK-STAT cascade; acute-phase response; cell motility; intracellular signaling cascade; negative regulation of transcription from Pol II promoter; neurogenesis; regulation of transcription, DNA-dependent	calcium ion binding; hematopoietin/interferon-class (D200-domain) cytokine receptor signal transducer activity; transcription factor activity	cytoplasm; nucleus
Signal-transducing adaptor protein-2	STAP2	1.10252	0.769728	0.848685	0.633552	GI_8923213-S	intracellular signaling cascade	kinase activity
Similar to hypothetical protein FLJ10883	LOC115294	1.0065	1.52127	1.38929	1.46673	GI_24308385-S	protein modification	protein-L-isoaspartate (D-aspartate) O-methyltransferase activity
Similar to Rab12 protein	RAB12	0.959184	1.20193	1.16385	1.35758	GI_37545056-S
Similar to RIKEN cDNA 4732481H14	na	0.619827	0.399898	0.353571	0.640145	GI_42659242-S
Similar to RIKEN cDNA 4931428D14 gene	MGC15407	0.856707	0.78261	0.770228	0.772447	GI_42476197-S
Similar to selenophosphate synthetase; selenium donor protein; selenide, water dikinase 1; selenophosphate synthase	na	0.868685	1.19256	0.854856	1.28859	GI_42662629-S
Sirtuin (silent mating type information regulation 2 homolog) 7 (S. cerevisiae)	SIRT7	0.900095	0.713841	0.732889	0.758764	GI_7706711-S	chromatin silencing; regulation of transcription, DNA-dependent	DNA binding; hydrolase activity	chromatin silencing complex
Sjogren syndrome antigen A2 (60kDa, ribonucleoprotein autoantigen SS-A/Ro)	SSA2	1.02156	1.25401	1.366	1.47092	GI_34222274-S	transcription from Pol III promoter	RNA binding	ribonucleoprotein complex
Slingshot homolog 3 (Drosophila)	SSH3	1.0771	1.31896	1.26606	1.12173	GI_24586672-A	protein amino acid dephosphorylation	protein tyrosine/serine/threonine phosphatase activity
SLIT and NTRK-like family, member 6	SLITRK6	0.848542	1.05543	0.927499	0.680071	GI_40217824-S			integral to membrane
Smad nuclear interacting protein	SNIP1	1.20879	1.30833	1.35403	1.29591	GI_21314719-S			nucleus
SMAD, mothers against DPP homolog 5 (Drosophila)	SMAD5	1.13121	1.21525	1.14	1.30212	GI_38455399-S	BMP signaling pathway; embryonic pattern specification; regulation of transcription, DNA-dependent; signal transduction	receptor signaling protein activity; transcription factor activity; transcriptional activator activity	integral to membrane; nucleus
Small nuclear ribonucleoprotein polypeptide B''	SNRPB2	1.52439	1.54226	2.17813	1.67479	GI_38149917-I	RNA splicing; nuclear mRNA splicing, via spliceosome	RNA binding; pre-mRNA splicing factor activity	nucleus; ribonucleoprotein complex; snRNP U2
Small nuclear ribonucleoprotein polypeptide B''	SNRPB2	1.03694	1.74135	1.39214	1.48855	GI_38149980-A	RNA splicing; nuclear mRNA splicing, via spliceosome	RNA binding; pre-mRNA splicing factor activity	nucleus; ribonucleoprotein complex; snRNP U2
Small nuclear ribonucleoprotein polypeptides B and B1	SNRPB	1.1431	1.05208	1.26357	1.38698	GI_38149990-I	RNA splicing; mRNA processing	RNA binding; pre-mRNA splicing factor activity	nucleus; small nuclear ribonucleoprotein complex; small nucleolar ribonucleoprotein complex; spliceosome complex
SMC4 structural maintenance of chromosomes 4-like 1 (yeast)	SMC4L1	0.845113	1.04828	1.15402	1.45736	GI_21361251-S	cell cycle; chromosome organization and biogenesis (sensu Eukaryota); mitosis; mitotic chromosome condensation; mitotic sister chromatid segregation	ATP binding; ATPase activity; protein binding; protein heterodimerization activity	chromosome; condensin complex; cytoplasm; nucleus
Smooth muscle myosin heavy chain 11 isoform SM1-like	LOC129285	0.946726	0.790243	0.746269	0.748921	GI_31343495-S
Snail homolog 2 (Drosophila)	SNAI2	1.21523	1.62211	1.33523	1.37888	GI_24497625-S	development; ectoderm and mesoderm interaction; negative regulation of transcription from Pol II promoter; regulation of transcription, DNA-dependent	DNA binding; zinc ion binding	nucleus
SNF-1 related kinase	SNRK	1.12412	1.3393	1.30504	1.51532	GI_31442407-S	protein amino acid phosphorylation	ATP binding; protein serine/threonine kinase activity; protein-tyrosine kinase activity
Solute carrier family 10 (sodium/bile acid cotransporter family), member 3	SLC10A3	1.07482	1.0706	1.3842	1.26243	GI_10938005-S	organic anion transport; sodium ion transport	bile acid:sodium symporter activity	integral to membrane
Solute carrier family 11 (proton-coupled divalent metal ion transporters), member 2	SLC11A2	1.13825	1.21759	1.26372	0.920612	GI_10835168-S	iron ion transport	iron ion transporter activity	integral to plasma membrane
Solute carrier family 17 (anion/sugar transporter), member 5	SLC17A5	1.08766	1.32153	1.37406	1.27034	GI_34222139-S	transport	symporter activity; transporter activity	integral to membrane; lysosome
Solute carrier family 2, (facilitated glucose transporter) member 8	SLC2A8	1.15921	0.709599	0.773135	0.644325	GI_21361448-S	carbohydrate metabolism; carbohydrate transport; glucose transport	glucose transporter activity; sugar porter activity	integral to membrane; integral to plasma membrane
Solute carrier family 20 (phosphate transporter), member 2	SLC20A2	1.112	1.39131	1.52169	1.57897	GI_34222154-S	phosphate transport	receptor activity; sodium:phosphate symporter activity	integral to plasma membrane; membrane fraction
Solute carrier family 22 (organic cation transporter), member 18	SLC22A18	1.00313	0.838199	0.863124	0.68922	GI_34734074-A	excretion; response to drug; tetracycline transport	organic cation transporter activity; tetracycline:hydrogen antiporter activity	integral to membrane; plasma membrane
Solute carrier family 22 (organic cation transporter), member 1-like antisense	SLC22A1LS	1.00871	0.933883	1.3689	1.44993	GI_6005877-S	biological_process unknown	molecular_function unknown	cellular_component unknown
Solute carrier family 24 (sodium/potassium/calcium exchanger), member 1	SLC24A1	0.851718	0.989097	0.741757	0.825373	GI_4759127-S	calcium ion transport; response to light intensity; visual perception	antiporter activity; calcium, potassium:sodium antiporter activity; symporter activity	integral to membrane; outer membrane
Solute carrier family 25 (mitochondrial carrier; adenine nucleotide translocator), member 4	SLC25A4	1.03919	0.787724	0.731928	0.709335	GI_4502096-S	generation of precursor metabolites and energy; mitochondrial genome maintenance; mitochondrial transport	adenine transporter activity; binding	integral to plasma membrane; mitochondrial inner membrane; mitochondrion
Solute carrier family 25 (mitochondrial carrier; Graves disease autoantigen), member 16	SLC25A16	0.994548	0.878721	0.849082	0.77629	GI_31652216-S	transport	binding; solute:solute antiporter activity	integral to membrane; mitochondrial inner membrane; mitochondrion
Solute carrier family 25, member 13 (citrin)	SLC25A13	0.913577	1.22318	0.904711	1.12975	GI_7657580-S	transport	binding; calcium ion binding; carrier activity	integral to plasma membrane; mitochondrial inner membrane; mitochondrion
Solute carrier family 25, member 28	SLC25A28	1.31651	1.2622	1.3138	1.20994	GI_19923633-S	transport	binding	integral to membrane; mitochondrial inner membrane
Solute carrier family 26, member 11	SLC26A11	0.872447	0.830457	0.78671	0.681204	GI_27734747-S			integral to membrane
Solute carrier family 30 (zinc transporter), member 1	SLC30A1	1.10557	1.16384	1.36982	1.43439	GI_14141725-S	cation transport; zinc ion transport	cation transporter activity	integral to membrane
Solute carrier family 35 (CMP-sialic acid transporter), member A1	SLC35A1	1.01879	1.25533	1.371	1.49	GI_20149579-S	CMP-sialic acid transport; carbohydrate metabolism; carbohydrate transport; nucleotide-sugar transport; protein modification	CMP-sialic acid transporter activity; nucleotide-sugar transporter activity; sugar porter activity	Golgi membrane; integral to membrane; integral to plasma membrane
Solute carrier family 35, member F5	SLC35F5	0.616752	0.631892	0.563665	0.97395	GI_21361958-S
Solute carrier family 4, sodium bicarbonate cotransporter, member 7	SLC4A7	0.816993	0.763476	0.861865	0.764908	GI_19923175-S	anion transport; bicarbonate transport	inorganic anion exchanger activity; sodium:bicarbonate symporter activity	integral to membrane
Solute carrier family 5 (sodium-dependent vitamin transporter), member 6	SLC5A6	0.835843	0.791992	0.740779	0.571156	GI_10863878-S	sodium ion transport	biotin binding; sodium-dependent multivitamin transporter activity; symporter activity	integral to plasma membrane; membrane fraction
Solute carrier family 7 (cationic amino acid transporter, y+ system), member 5	SLC7A5	0.916511	0.392907	0.36593	0.570427	GI_34222350-S	amino acid metabolism; amino acid transport	amino acid permease activity; neutral amino acid transporter activity	integral to membrane; plasma membrane
Solute carrier organic anion transporter family, member 4A1	SLCO4A1	0.859856	0.695612	0.726476	0.722149	GI_39777593-S	ion transport	transporter activity	integral to membrane
SON DNA binding protein	SON	1.12531	1.35999	1.28597	0.885385	GI_21040317-I	anti-apoptosis	DNA binding; double-stranded RNA binding; nucleic acid binding	intracellular; nucleus
Sorting nexin 15	SNX15	0.945111	0.61302	0.630329	0.689296	GI_22547192-A	intracellular protein transport; intracellular signaling cascade	protein transporter activity	cytosol; membrane
Sorting nexin 16	SNX16	1.44661	1.57048	1.75877	1.70502	GI_23238247-A	intracellular signaling cascade
Sorting nexin 5	SNX5	0.957022	1.31675	1.36596	1.26227	GI_23111045-A	intracellular signaling cascade
SP110 nuclear body protein	SP110	1.0361	1.29719	1.37139	1.62925	GI_17986251-A	regulation of transcription, DNA-dependent	transcription factor activity	nucleus
SP110 nuclear body protein	SP110	0.9615	1.19778	1.32269	1.6868	GI_17986251-I	regulation of transcription, DNA-dependent	transcription factor activity	nucleus
Sperm specific antigen 2	SSFA2	0.969373	1.30593	1.40547	1.73953	GI_34222128-S			plasma membrane
SPFH domain family, member 1	SPFH1	0.931733	0.644653	0.612679	0.826196	GI_24431956-S
S-phase 2 protein	DERP6	1.2336	1.27464	1.37984	1.15936	GI_44662829-A
S-phase kinase-associated protein 2 (p45)	SKP2	0.91317	1.23744	1.32321	1.41755	GI_16306593-A	G1/S transition of mitotic cell cycle; cell proliferation; regulation of cell cycle; ubiquitin cycle
Sphingosine-1-phosphate lyase 1	SGPL1	1.48505	1.43202	1.59542	1.74055	GI_31982935-S	amino acid metabolism; apoptosis; ceramide metabolism; lipid metabolism; sphingolipid catabolism	carboxy-lyase activity; sphinganine-1-phosphate aldolase activity	endoplasmic reticulum; integral to endoplasmic reticulum membrane
Splicing factor 3a, subunit 1, 120kDa	SF3A1	0.885767	1.17424	1.19315	1.23469	GI_34147572-S	RNA processing; RNA splicing; nuclear mRNA splicing, via spliceosome; protein modification	RNA binding; pre-mRNA splicing factor activity	spliceosome complex
Split hand/foot malformation (ectrodactyly) type 3	SHFM3	1.0522	0.801455	0.742503	0.722215	GI_24475655-S	Wnt receptor signaling pathway; development; embryonic limb morphogenesis; ubiquitin cycle; ubiquitin-dependent protein catabolism	molecular_function unknown	ubiquitin ligase complex
Sprouty homolog 2 (Drosophila)	SPRY2	1.41886	1.69258	1.34753	1.49838	GI_22209007-S	cell-cell signaling; development; organogenesis; regulation of signal transduction		membrane
Sprouty homolog 4 (Drosophila)	SPRY4	1.10868	1.39228	1.33184	1.59238	GI_23308573-S	development; regulation of signal transduction		membrane
Sprouty-related, EVH1 domain containing 1	SPRED1	1.11977	1.19879	1.30309	1.46353	GI_22749220-S			membrane
Src homology 3 domain-containing guanine nucleotide exchange factor	SGEF	1.26867	1.34542	1.41187	1.43304	GI_21361486-S
SRY (sex determining region Y)-box 4	SOX4	0.804927	0.717174	0.690625	0.899987	GI_30179901-S	regulation of transcription, DNA-dependent	transcription factor activity	nucleus
Stannin	SNN	0.787766	0.697847	0.665563	0.707149	GI_29893560-S	response to abiotic stimulus; response to stress		integral to membrane
STE20-like kinase (yeast)	SLK	1.03375	1.30405	1.06802	1.54161	GI_41281452-S	nucleotide-excision repair; protein amino acid phosphorylation	ATP binding; DNA binding; nuclease activity; protein serine/threonine kinase activity
Stem-loop (histone) binding protein	SLBP	1.09194	1.33216	1.42584	1.19989	GI_19913344-S	histone mRNA 3'-end processing; mRNA processing	mRNA binding	nucleus; ribonucleoprotein complex
Steroid-5-alpha-reductase, alpha polypeptide 1 (3-oxo-5 alpha-steroid delta 4-dehydrogenase alpha 1)	SRD5A1	0.914477	0.885356	0.813661	0.613995	GI_4507200-S	cell-cell signaling; sex determination; sex differentiation	3-oxo-5-alpha-steroid 4-dehydrogenase activity; electron transporter activity; oxidoreductase activity	integral to membrane; microsome
Sterol regulatory element binding transcription factor 2	SREBF2	1.128	1.16094	1.0494	1.42995	GI_27477112-S	cholesterol metabolism; lipid metabolism; regulation of transcription from Pol II promoter	DNA binding; RNA polymerase II transcription factor activity	Golgi apparatus; endoplasmic reticulum; integral to membrane; nucleus
STIP1 homology and U-box containing protein 1	STUB1	1.02988	0.78308	0.703401	0.559183	GI_5031962-S	protein folding; protein ubiquitination	binding; ubiquitin-protein ligase activity	cytoplasm; ubiquitin ligase complex
Succinate dehydrogenase complex, subunit A, flavoprotein (Fp)	SDHA	1.04944	0.954915	0.786898	0.858411	GI_4759079-S	L-phenylalanine biosynthesis; electron transport; tricarboxylic acid cycle	chorismate mutase activity; disulfide oxidoreductase activity; electron transporter activity; oxidoreductase activity, acting on the CH-CH group of donors; succinate dehydrogenase (ubiquinone) activity	mitochondrion
Sulfide quinone reductase-like (yeast)	SQRDL	1.02128	0.812399	0.734026	0.805203	GI_10864010-S	electron transport	disulfide oxidoreductase activity	mitochondrion
SUMO1/sentrin specific protease 5	SENP5	0.966043	0.714253	0.738731	1.02626	GI_34303948-S	proteolysis and peptidolysis; ubiquitin cycle	cysteine-type peptidase activity
Suppressor of variegation 3-9 homolog 2 (Drosophila)	SUV39H2	0.911211	0.819216	0.781821	0.744668	GI_34147611-S	chromatin assembly or disassembly; chromatin modification; chromatin remodeling; male meiosis; regulation of gene expression, epigenetic; regulation of transcription	chromatin binding; histone lysine N-methyltransferase activity (H3-K9 specific); zinc ion binding	chromatin; nucleus
Suppressor of variegation 4-20 homolog 2 (Drosophila)	SUV420H2	1.21034	1.25569	1.30642	1.13265	GI_31543168-S
Survival of motor neuron 1, telomeric	SMN2	0.810039	0.694085	0.351431	0.891105	GI_13259511-A	mRNA processing; spliceosome assembly	RNA binding; protein binding	Cajal body; cytoplasm; spliceosome complex
Sushi-repeat-containing protein, X-linked	SRPX	0.899293	1.18964	1.20504	1.32931	GI_21314639-S	cell adhesion	protein binding	membrane
Synapse associated protein 1, SAP47 homolog (Drosophila)	SYAP1	0.946502	0.801563	0.851509	0.739394	GI_19923854-S
Synaptogyrin 2	SYNGR2	1.04515	0.805733	0.649875	0.7451	GI_22091455-S			integral to plasma membrane
Synaptojanin 2 binding protein	SYNJ2BP	1.27622	1.44001	1.77061	1.3203	GI_8922963-S		protein binding	integral to membrane; mitochondrion; outer membrane
Synaptophysin-like protein	SYPL	1.22481	1.73146	1.4824	1.66052	GI_33239442-A	synaptic transmission; transport	transporter activity	integral to plasma membrane; synaptic vesicle
Synaptotagmin-like 2	SYTL2	0.818541	0.957707	0.638424	0.776414	GI_15011899-I	intracellular protein transport; vesicle-mediated transport	Rab interactor activity; neurexin binding; transporter activity	extrinsic to plasma membrane; melanosome; membrane fraction; synaptic vesicle
Syndecan binding protein (syntenin)	SDCBP	0.988579	1.52716	1.10192	1.45557	GI_5032082-S	actin cytoskeleton organization and biogenesis; intracellular signaling cascade; metabolism; protein-membrane targeting; substrate-bound cell migration, cell extension; synaptic transmission	cytoskeletal adaptor activity; interleukin-5 receptor binding; neurexin binding; oxidoreductase activity; protein binding; syndecan binding	adherens junction; cytoskeleton; endoplasmic reticulum; interleukin-5 receptor complex; membrane; nucleus
synonym: bA106M7.3; RP11-106M7.3; Homo sapiens KIAA1600 (KIAA1600), mRNA.	KIAA1600; bA106M7.3	1.37517	2.22575	2.23168	1.8449	GI_22055650-S
synonym: DKFZp434D0215; Homo sapiens SH3 domain protein D19 (EVE1), mRNA.	EVE1; DKFZp434D0215	0.954082	1.33984	1.23853	1.43142	GI_27477709-S
synonym: KIAA0469; go_function: protein binding [goid 0005515] [evidence IEA]; Homo sapiens kelch-like 21 (Drosophila) (KLHL21), mRNA.	KLHL21; KIAA0469	1.23021	1.29157	1.35087	1.30813	GI_42655623-S		protein binding
synonym: MGC45556; Homo sapiens zinc finger protein 616 (ZNF616), mRNA.	ZNF616; MGC45556	1.23676	1.15694	1.46581	1.4525	GI_27485347-S		nucleic acid binding; zinc ion binding	nucleus
synonym: MGC75361; Homo sapiens KIAA0892 (KIAA0892), mRNA.	KIAA0892; MGC75361	1.07501	1.30949	1.14758	1.44482	GI_37552553-S		binding
synonym: PRMT3; heterogeneous nuclear ribonucleoprotein methyltransferase-like 3; protein arginine N-methyltransferase 3; go_component: nucleus [goid 0005634] [evidence IEA]; go_component: cytoplasm [goid 0005737] [evidence NAS] [pmid 9642256]; go_function: zinc ion binding [goid 0008270] [evidence IEA]; go_function: nucleic acid binding [goid 0003676] [evidence IEA]; go_function: transferase act…	HRMT1L3	1.33531	1.83577	1.79606	1.43657	GI_29743852-S
synonyms: APRF, FLJ20882, MGC16063; isoform 2 is encoded by transcript variant 2; acute-phase response factor; DNA-binding protein APRF; go_component: nucleus [goid 0005634] [evidence IEA]; go_component: nucleus [goid 0005634] [evidence TAS] [pmid 7512451]; go_component: cytoplasm [goid 0005737] [evidence TAS] [pmid 7512451]; go_function: signal transducer activity [goid 0004871] [evidence IEA]; …	STAT3	1.27785	1.17849	1.31199	1.20989	GI_16596687-S
synonyms: FLJ20357, FLJ20361, KIAA1416; Homo sapiens chromodomain helicase DNA binding protein 7 (CHD7), mRNA.	CHD7; FLJ20357; FLJ20361; KIAA1416	1.24932	1.34995	1.49214	1.4204	GI_37556013-S	chromatin assembly or disassembly; chromatin modification; regulation of transcription, DNA-dependent	ATP binding; chromatin binding; helicase activity; hydrolase activity	chromatin; nucleus
synonyms: FOXN3, PRO1635, C14orf116; chromosome 14 open reading frame 116; go_component: nucleus [goid 0005634] [evidence IEA]; go_function: transcription factor activity [goid 0003700] [evidence TAS] [pmid 9154802]; go_process: DNA damage checkpoint [goid 0000077] [evidence TAS] [pmid 9154802]; go_process: G2 phase of mitotic cell cycle [goid 0000085] [evidence TAS] [pmid 9154802]; go_process: r…	CHES1	0.960739	0.906834	0.73055	0.753704	GI_20127573-S
synonyms: HPF3, KOX10; Homo sapiens zinc finger protein 17 (HPF3, KOX 10) (ZNF17), mRNA.	ZNF17	1.26167	1.50333	1.39298	1.34885	GI_37552031-S
synonyms: LPP2, STB2, MGC5338; van gogh-like 1; loop-tail protein 2; vang (van gogh, Drosophila)-like 1, vang, van gogh-like 1 (Drosophila); go_component: integral to membrane [goid 0016021] [evidence IEA]; go_process: development [goid 0007275] [evidence IEA]; Homo sapiens vang-like 1 (van gogh, Drosophila) (VANGL1), mRNA.	VANGL1	1.05566	1.28018	1.28755	1.42535	GI_15011886-S
synonyms: MST108, TMBS62, MSTP108, DKFZp434N093; go_component: nucleus [goid 0005634] [evidence IEA]; go_function: DNA binding [goid 0003677] [evidence IEA]; go_process: regulation of transcription, DNA-dependent [goid 0006355] [evidence IEA]; Homo sapiens ELYS transcription factor-like protein TMBS62 (ELYS), mRNA.	ELYS	0.77647	0.744232	0.690288	0.636449	GI_41281873-I
synonyms: PXF, HK33, D1S2223E; peroxisomal farnesylated protein; housekeeping gene, 33kD; go_component: peroxisomal membrane [goid 0005778] [evidence NR]; go_component: integral to membrane [goid 0016021] [evidence TAS] [pmid 10051604]; go_process: peroxisome organization and biogenesis [goid 0007031] [evidence TAS] [pmid 9339377]; Homo sapiens peroxisomal biogenesis factor 19 (PEX19), mRNA.	PEX19	0.725861	0.664265	0.612487	0.865865	GI_42656114-S
synonyms: WDF1, FENS-1, ZFYVE17; phosphoinositide-binding protein SR1; WD40 and FYVE domain containing 1; go_component: cytosol [goid 0005829] [evidence IDA] [pmid 11739631]; go_component: nucleus [goid 0005634] [evidence IDA] [pmid 11739631]; go_component: early endosome [goid 0005769] [evidence IDA] [pmid 11739631]; go_function: zinc ion binding [goid 0008270] [evidence NAS] [pmid 11739631]; go…	WDFY1	1.72639	2.01579	1.73866	1.85369	GI_30795185-A
synonyms: YC1, MSSP, SCR2, MSSP-1, MSSP-2, MSSP-3, MGC3331, MGC15146; isoform a is encoded by transcript variant 1; c-myc gene single strand binding protein 2; suppressor of cdc 2 (cdc13) with RNA binding motif 2; go_component: nucleus [goid 0005634] [evidence IEA]; go_component: nucleus [goid 0005634] [evidence NAS] [pmid 7838710]; go_function: RNA binding [goid 0003723] [evidence IEA]; go_funct…	RBMS1	0.966473	1.38035	1.28291	1.19044	GI_8400721-A
Synovial sarcoma translocation, chromosome 18	SS18	1.18284	1.25821	1.3378	1.41162	GI_5032124-S			nucleus
Syntaxin 3A	STX3A	1.32882	1.505	1.38722	1.11397	GI_34147491-S	intracellular protein transport; neurotransmitter transport	protein transporter activity	integral to membrane
Syntaxin binding protein 1	STXBP1	0.912205	1.03575	0.785821	0.936855	GI_4507296-S
Syntrophin, beta 1 (dystrophin-associated protein A1, 59kDa, basic component 1)	SNTB1	0.938853	0.8403	0.753797	0.726645	GI_18860908-S		actin binding; calcium ion binding; calmodulin binding	cytoskeleton; membrane
Synuclein, alpha (non A4 component of amyloid precursor)	SNCA	0.902943	0.782782	0.686033	0.795538	GI_6806897-A	anti-apoptosis; central nervous system development		cytoplasm
TAF9 RNA polymerase II, TATA box binding protein (TBP)-associated factor, 32kDa	TAF9	0.889572	0.732007	0.737601	1.00174	GI_38570151-I	regulation of transcription, DNA-dependent; transcription from Pol II promoter; transcription initiation	ATP binding; DNA binding; general RNA polymerase II transcription factor activity; protein C-terminus binding; transcription coactivator activity	nucleus; transcription factor TFIID complex
Talin 2	TLN2	0.865746	0.881994	0.734066	0.730033	GI_22035664-S	cell adhesion	actin binding; protein binding; structural molecule activity	actin cytoskeleton; synapse
Target of myb1-like 1 (chicken)	TOM1L1	1.16935	1.3009	1.33602	1.45174	GI_4885638-S	intra-Golgi transport; intracellular protein transport	protein transporter activity	Golgi stack; endosome; lysosome; membrane
Target of myb1-like 2 (chicken)	TOM1L2	0.949421	0.803283	0.751768	1.05144	GI_33186853-S	intra-Golgi transport; intracellular protein transport	protein transporter activity	Golgi stack
TatD DNase domain containing 2	TATDN2	1.1813	1.17426	1.23232	1.58566	GI_42656673-S		hydrolase activity; nuclease activity
TBC1 domain family, member 15	TBC1D15	1.0506	1.2912	1.40889	1.48396	GI_37059748-S
TBP-interacting protein	TIP120A	0.652825	0.587252	0.581885	0.738992	GI_21361793-S	cell differentiation; ubiquitin cycle	protein binding; transcriptional activator activity	nucleus
T-complex-associated-testis-expressed 1-like	TCTE1L	0.869651	1.30934	1.16943	1.29948	GI_5730086-S	biological_process unknown	molecular_function unknown	cellular_component unknown
Testis enhanced gene transcript (BAX inhibitor 1)	TEGT	0.989028	0.694527	0.701123	0.93857	GI_4507432-S	apoptosis; negative regulation of apoptosis		endoplasmic reticulum; insoluble fraction; integral to plasma membrane; nucleus
Testis expressed sequence 27	TEX27	1.43107	1.60405	1.59468	1.8085	GI_11345483-S		DNA binding; zinc ion binding
Testis specific, 14	TSGA14	0.856469	0.746987	0.691351	0.698535	GI_16306478-S
Tetratricopeptide repeat domain 3	TTC3	0.745309	0.415808	0.297366	0.56828	GI_21359840-S	protein ubiquitination	binding; ubiquitin-protein ligase activity; zinc ion binding	ubiquitin ligase complex
Tetratricopeptide repeat domain 8	TTC8	0.898819	0.687047	0.634245	0.826875	GI_38146007-A	visual perception	binding
TGFB-induced factor (TALE family homeobox)	TGIF	1.00464	1.22335	1.25792	0.96871	GI_28178854-A	development; negative regulation of transcription from Pol II promoter; regulation of transcription, DNA-dependent	transcription corepressor activity; transcription factor activity	nucleus
Thioredoxin domain containing 10	TXNDC10	0.944902	1.25406	1.15843	1.50408	GI_38505221-S	electron transport	calcium ion binding; electron transporter activity; isomerase activity
Thioredoxin interacting protein	TXNIP	0.839325	0.770359	0.655435	0.493751	GI_5454161-S	biological_process unknown	molecular_function unknown	cellular_component unknown
Thymopoietin	TMPO	0.895321	1.12165	1.21545	1.34744	GI_4507554-S		DNA binding; lamin binding	chromosome; integral to membrane; nuclear membrane
Thyroid hormone receptor interactor 11	TRIP11	1.13402	1.11243	1.27036	1.21999	GI_10863904-S	transcription from Pol II promoter	protein binding; transcription coactivator activity	Golgi apparatus
Tissue factor pathway inhibitor (lipoprotein-associated coagulation inhibitor)	TFPI	1.17596	1.46213	2.11887	1.81927	GI_40254845-S	blood coagulation	serine-type endopeptidase inhibitor activity	extracellular region
TNF receptor-associated factor 5	TRAF5	0.926026	0.747151	0.839904	0.854289	GI_22027626-A	apoptosis; positive regulation of I-kappaB kinase/NF-kappaB cascade; protein ubiquitination; signal transduction	signal transducer activity; ubiquitin-protein ligase activity; zinc ion binding	ubiquitin ligase complex
Trafficking protein particle complex 6B	TRAPPC6B	1.19096	1.45424	1.46173	1.48498	GI_31343344-S
Transcription elongation factor B (SIII), polypeptide 3 (110kDa, elongin A)	TCEB3	1.18145	1.15176	1.32291	1.31498	GI_4507388-S	defense response; regulation of transcription from Pol II promoter	protein binding; transcriptional elongation regulator activity	integral to membrane; nucleus
Transcription factor 20 (AR1)	TCF20	1.30935	1.22325	1.3545	1.21084	GI_31652241-A	regulation of transcription, DNA-dependent	DNA binding; transcription coactivator activity	nucleus
Transcription factor Dp-1	TFDP1	0.968879	1.21692	1.27197	1.20494	GI_34147667-S	regulation of cell cycle; regulation of transcription from Pol II promoter	transcription coactivator activity; transcription factor activity	nucleus; transcription factor complex
Transformer-2 alpha	TRA2A	0.921909	0.808504	0.641215	0.802626	GI_33620726-S	nuclear mRNA splicing, via spliceosome	RNA binding; pre-mRNA splicing factor activity	nucleus
Transforming growth factor beta 1 induced transcript 1	TGFB1I1	1.07201	0.833502	0.785734	0.649897	GI_34147679-S	cell adhesion; negative regulation of cell proliferation; positive regulation of transcription; transcription from Pol II promoter	androgen receptor binding; protein binding; receptor activity; transcription coactivator activity; zinc ion binding	intracellular
Transient receptor potential cation channel, subfamily M, member 8	TRPM8	0.827766	1.3331	0.992733	1.03029	GI_21361690-S	cation transport; sensory perception	cation channel activity	integral to membrane
Translocase of outer mitochondrial membrane 40 homolog (yeast)	TOMM40	1.14593	1.15678	1.24522	1.09287	GI_5174722-S	anion transport; mitochondrial transport; protein transport; protein-mitochondrial targeting	voltage-gated ion-selective channel activity	integral to membrane; mitochondrial outer membrane; mitochondrion
Translocation associated membrane protein 2	TRAM2	0.829703	1.33953	0.838915	1.15228	GI_6912449-S	protein targeting		integral to membrane
Transmembrane 4 superfamily member 14	TM4SF14	1.08709	1.2908	1.02978	1.35557	GI_13569888-S			integral to membrane
Transmembrane 4 superfamily member 6	TM4SF6	0.942633	0.703548	0.552704	0.638111	GI_21265115-S	cell motility; positive regulation of I-kappaB kinase/NF-kappaB cascade	signal transducer activity	integral to membrane
Transmembrane 7 superfamily member 3	TM7SF3	0.97864	0.795158	0.675348	0.684337	GI_7706574-S			integral to membrane
Transmembrane protein 16C	TMEM16C	0.994221	1.30183	1.2517	1.32396	GI_13899226-S			integral to membrane
Transmembrane protein 34	TMEM34	0.905164	0.807138	0.617474	0.836337	GI_8922706-S
Transmembrane protein 39A	TMEM39A	1.0305	1.19737	1.27209	1.23075	GI_8922755-S			integral to membrane
Tripartite motif-containing 2	TRIM2	0.788503	0.73464	0.434718	0.750048	GI_15011942-S	protein ubiquitination	myosin binding; ubiquitin-protein ligase activity; zinc ion binding	cytoplasm; ubiquitin ligase complex
Tripartite motif-containing 37	TRIM37	0.655724	0.570449	0.545265	0.598613	GI_15147332-S	protein ubiquitination	ubiquitin-protein ligase activity; zinc ion binding	ubiquitin ligase complex
Tripartite motif-containing 4	TRIM4	0.945815	1.22608	1.22596	1.23972	GI_15011940-A	protein ubiquitination	ubiquitin-protein ligase activity; zinc ion binding	ubiquitin ligase complex
Tripartite motif-containing 48	TRIM48	0.989234	1.27706	1.1809	1.39324	GI_34147361-S	protein ubiquitination	ubiquitin-protein ligase activity; zinc ion binding	ubiquitin ligase complex
TRNA splicing 2' phosphotransferase 1	MGC11134	0.92956	0.757704	0.848669	0.445091	GI_34147401-S	tRNA splicing	transferase activity, transferring phosphorus-containing groups
TU12B1-TY protein	TU12B1-TY	1.13991	1.49193	1.41171	1.35082	GI_7706748-S
Tubby like protein 4	TULP4	1.37491	1.5942	1.5848	1.50199	GI_12383052-S	intracellular signaling cascade; regulation of transcription, DNA-dependent	transcription factor activity	cellular_component unknown
Tubulin alpha 6	TUBA6	1.07446	1.08464	1.24585	1.26701	GI_31880337-S	microtubule polymerization; microtubule-based movement	GTP binding; GTPase activity; structural molecule activity	tubulin
Tubulin, alpha 3	TUBA3	0.851298	0.778973	0.600716	0.728818	GI_17986282-S	microtubule polymerization; microtubule-based movement	GTP binding; GTPase activity; structural molecule activity	tubulin
Tubulin, beta 6	TUBB6	1.01943	1.07393	1.28441	1.34872	GI_14210535-S	microtubule polymerization; microtubule-based movement	GTP binding; GTPase activity; structural molecule activity	tubulin
Tubulin, gamma 2	TUBG2	1.01697	0.941159	1.01252	0.623862	GI_7706750-S	microtubule cytoskeleton organization and biogenesis; microtubule polymerization; microtubule-based movement	GTP binding; GTPase activity; protein binding; structural constituent of cytoskeleton	centrosome; cytoplasm; gamma-tubulin complex; polar microtubule
Tumor differentially expressed 2	TDE2	0.788842	0.803843	0.594272	0.956884	GI_34222115-S			integral to membrane
Tumor necrosis factor (ligand) superfamily, member 9	TNFSF9	1.14404	1.09398	1.2243	1.11132	GI_24119163-S	apoptosis; cell proliferation; cell-cell signaling; immune response; signal transduction	tumor necrosis factor receptor binding	integral to plasma membrane
Tumor necrosis factor receptor superfamily, member 10b	TNFRSF10B	1.38189	1.91665	1.94743	1.13102	GI_22547118-A	activation of NF-kappaB-inducing kinase; caspase activation; electron transport; induction of apoptosis; induction of apoptosis via death domain receptors; positive regulation of I-kappaB kinase/NF-kappaB cascade; regulation of apoptosis; signal transduction	TRAIL binding; caspase activator activity; electron transporter activity; iron ion binding; protein binding; receptor activity	integral to membrane
Tumor necrosis factor receptor superfamily, member 14 (herpesvirus entry mediator)	TNFRSF14	0.878511	0.911242	0.818124	0.812496	GI_23200040-S	apoptosis; cell surface receptor linked signal transduction; immune response	receptor activity; transmembrane receptor activity; tumor necrosis factor receptor activity	integral to plasma membrane
Tumor necrosis factor receptor superfamily, member 21	TNFRSF21	1.31126	1.90837	2.26672	1.56055	GI_23238206-S	apoptosis; signal transduction	protein binding; receptor activity	integral to membrane
Tumor protein D52-like 1	TPD52L1	0.999946	0.786894	0.836048	0.766682	GI_4507640-S	biological_process unknown	molecular_function unknown	cellular_component unknown
Tumor protein D52-like 2	TPD52L2	1.19963	1.18268	1.34757	1.45842	GI_40805859-S	cell proliferation
Tumor protein p53 inducible protein 3	TP53I3	0.901071	0.800697	0.668344	0.719294	GI_22538445-A	induction of apoptosis by oxidative stress	alcohol dehydrogenase activity, zinc-dependent; zinc ion binding	cellular_component unknown
Tweety homolog 2 (Drosophila)	TTYH2	0.942761	0.964701	0.883723	0.787712	GI_17939343-S
Two pore segment channel 2	TPCN2	1.02005	0.820674	0.772812	0.487136	GI_20589957-S	cation transport	cation channel activity	membrane
Tyrosine 3-monooxygenase/tryptophan 5-monooxygenase activation protein, gamma polypeptide	YWHAG	0.770899	0.780318	0.523953	0.975162	GI_21464100-S	cytoskeleton organization and biogenesis; negative regulation of apoptosis; negative regulation of protein kinase activity; regulation of mitosis; regulation of neuron differentiation; regulation of signal transduction; regulation of synaptic plasticity	actin binding; insulin-like growth factor receptor binding; protein domain specific binding; protein homodimerization activity; protein kinase C binding; protein kinase C inhibitor activity	cytoplasm
U2AF homology motif (UHM) kinase 1	UHMK1	1.11368	1.24501	1.30044	1.10771	GI_28467002-I	autophosphorylation; cell cycle arrest; peptidyl-serine phosphorylation; regulation of protein-nucleus export	ATP binding; RNA binding; protein binding; protein serine/threonine kinase activity; transferase activity	cytoplasm; nucleus
U2-associated SR140 protein	SR140	0.939217	1.24815	1.24391	0.863533	GI_37550558-S	nuclear mRNA splicing, via spliceosome	RNA binding	nucleus
U937-associated antigen; Homo sapiens KIAA0100 gene product (KIAA0100), mRNA.	KIAA0100	1.13891	1.06943	0.769612	0.855758	GI_41150726-S
Ubiquilin 2	UBQLN2	0.885226	0.997409	0.678512	0.680073	GI_16753206-S
Ubiquitin domain containing 1	UBTD1	1.13295	1.19314	1.44488	1.11869	GI_34222339-S	protein modification
Ubiquitin-conjugating enzyme E2 variant 1	UBE2V1	1.12645	1.27943	1.34454	1.03981	GI_40806165-A	regulation of transcription, DNA-dependent; ubiquitin cycle	transcriptional activator activity; ubiquitin conjugating enzyme activity	nucleus
Ubiquitin-conjugating enzyme E2 variant 1	UBE2V1	1.24215	1.17759	1.52452	1.29664	GI_40806189-I	ubiquitin cycle	ubiquitin conjugating enzyme activity
Ubiquitin-conjugating enzyme E2 variant 1	UBE2V1	1.49871	1.67981	1.93854	1.7613	GI_40806191-I	ubiquitin cycle	ubiquitin conjugating enzyme activity
Ubiquitin-conjugating enzyme E2 variant 1	UBE2V1	1.7826	2.54963	2.56715	2.138	GI_40806192-S
Ubiquitin-conjugating enzyme E2C	UBE2C	1.05263	1.05518	1.61431	1.10031	GI_32967282-I	cell cycle; cyclin catabolism; cytokinesis; mitosis; positive regulation of cell proliferation; ubiquitin cycle; ubiquitin-dependent protein catabolism	ligase activity; ubiquitin conjugating enzyme activity; ubiquitin-protein ligase activity
Ubiquitin-conjugating enzyme E2C	UBE2C	1.01303	0.983054	1.31635	1.00956	GI_32967290-A	cell cycle; cyclin catabolism; cytokinesis; mitosis; positive regulation of cell proliferation; ubiquitin cycle; ubiquitin-dependent protein catabolism	ligase activity; ubiquitin conjugating enzyme activity; ubiquitin-protein ligase activity
Ubiquitin-conjugating enzyme E2E 3 (UBC4/5 homolog, yeast)	UBE2E3	1.49075	2.11963	1.9485	1.97595	GI_33359693-A	ubiquitin cycle	ligase activity; ubiquitin conjugating enzyme activity; ubiquitin-protein ligase activity
Ubiquitin-like, containing PHD and RING finger domains, 1	UHRF1	1.18531	1.70053	1.57872	1.22387	GI_16507203-S	cell proliferation; protein modification; protein ubiquitination; regulation of transcription from Pol II promoter	RNA polymerase II transcription factor activity; ubiquitin-protein ligase activity; zinc ion binding	ubiquitin ligase complex
Ubiquitously transcribed tetratricopeptide repeat, X chromosome	UTX	1.16352	1.21164	1.30008	1.41058	GI_10863942-S		binding	nucleus
UDP-Gal:betaGlcNAc beta 1,4- galactosyltransferase, polypeptide 3	B4GALT3	1.00354	0.786357	0.761864	0.638256	GI_13929468-S	carbohydrate metabolism	N-acetyllactosamine synthase activity; beta-N-acetylglucosaminylglycopeptide beta-1,4-galactosyltransferase activity; manganese ion binding; transferase activity, transferring glycosyl groups	Golgi apparatus; integral to membrane
UDP-Gal:betaGlcNAc beta 1,4- galactosyltransferase, polypeptide 4	B4GALT4	0.974665	0.753989	0.82518	1.04298	GI_13929469-S	carbohydrate metabolism; membrane lipid metabolism	N-acetyllactosamine synthase activity; galactosyltransferase activity; manganese ion binding; transferase activity, transferring glycosyl groups	Golgi apparatus; integral to membrane
UDP-GlcNAc:betaGal beta-1,3-N-acetylglucosaminyltransferase 5	B3GNT5	0.891642	1.32545	1.65669	1.09108	GI_44680131-S	central nervous system development; glycolipid biosynthesis; protein amino acid glycosylation	beta-galactosyl-N-acetylglucosaminylgalactosylglucosyl-ceramide beta-1,3-acetylglucosaminyltransferase activity; galactosyltransferase activity; transferase activity, transferring glycosyl groups	intracellular; membrane
UDP-glucose ceramide glucosyltransferase	UGCG	0.64357	0.491701	0.394742	0.66057	GI_4507810-S	epidermis development; glucosylceramide biosynthesis; glycosphingolipid biosynthesis	ceramide glucosyltransferase activity; transferase activity, transferring glycosyl groups	endoplasmic reticulum; extracellular space; integral to membrane; membrane fraction
UDP-N-acetyl-alpha-D-galactosamine:polypeptide N-acetylgalactosaminyltransferase 1 (GalNAc-T1)	GALNT1	0.868846	0.935891	0.715333	0.914474	GI_13124890-S	O-linked glycosylation	manganese ion binding; polypeptide N-acetylgalactosaminyltransferase activity; sugar binding; transferase activity, transferring glycosyl groups	Golgi apparatus; integral to membrane
UDP-N-acetyl-alpha-D-galactosamine:polypeptide N-acetylgalactosaminyltransferase 4 (GalNAc-T4)	GALNT4	1.29201	1.10309	1.06357	1.18407	GI_34452724-S		manganese ion binding; polypeptide N-acetylgalactosaminyltransferase activity; sugar binding; transferase activity, transferring glycosyl groups	Golgi apparatus; integral to membrane
Upregulated in colorectal cancer gene 1	UCC1	0.779153	0.676652	0.701726	0.755195	GI_24475585-S	cell-matrix adhesion	calcium ion binding	extracellular region
Uracil-DNA glycosylase	UNG	1.20998	1.41085	1.5359	1.46641	GI_19718750-A	base-excision repair; carbohydrate metabolism	hydrolase activity, acting on glycosyl bonds; uracil DNA N-glycosylase activity	mitochondrion; nucleus
Uracil-DNA glycosylase	UNG	0.920661	1.15815	1.57069	1.45546	GI_19718750-I	base-excision repair; carbohydrate metabolism	hydrolase activity, acting on glycosyl bonds; uracil DNA N-glycosylase activity	mitochondrion; nucleus
Uroporphyrinogen decarboxylase	UROD	1.04906	0.839984	0.749172	0.645379	GI_9845521-S	heme biosynthesis	lyase activity; uroporphyrinogen decarboxylase activity
USP6 N-terminal like	USP6NL	0.902868	0.960833	0.792648	0.959087	GI_42659463-S	biological_process unknown	GTPase activator activity	cellular_component unknown
Vacuolar protein sorting 39 (yeast)	VPS39	0.889472	0.705251	0.65136	0.785318	GI_33563285-S	protein transport	small GTPase regulatory/interacting protein activity
vacuolar proton-ATPase subunit; go_component: proton-transporting two-sector ATPase complex [goid 0016469] [evidence IEA]; go_function: hydrogen-transporting ATPase activity, rotational mechanism [goid 0046961] [evidence IEA]; go_function: hydrogen-transporting ATP synthase activity, rotational mechanism [goid 0046933] [evidence IEA]; go_process: ATP synthesis coupled proton transport [goid 00159…	C7orf32	1.05264	0.761935	0.75799	0.601395	GI_42658665-S	ATP synthesis coupled proton transport	hydrogen-transporting ATP synthase activity, rotational mechanism; hydrogen-transporting ATPase activity, rotational mechanism	proton-transporting two-sector ATPase complex
Valyl-tRNA synthetase 2-like	VARS2L	0.950539	0.823687	0.734888	0.570566	GI_24308194-S	protein biosynthesis; valyl-tRNA aminoacylation	ATP binding; ligase activity; valine-tRNA ligase activity
Vesicle-associated membrane protein 3 (cellubrevin)	VAMP3	0.671925	0.565663	0.602836	0.979878	GI_42544205-S	membrane fusion; protein complex assembly; vesicle docking during exocytosis; vesicle-mediated transport		integral to membrane; synapse; synaptosome
Vitelliform macular dystrophy (Best disease, bestrophin)	VMD2	0.873028	0.697811	0.741031	0.680237	GI_4759309-S	ion transport; visual perception	ion channel activity	basolateral plasma membrane; integral to membrane; membrane fraction
V-raf-1 murine leukemia viral oncogene homolog 1	RAF1	1.10839	1.24128	1.38481	1.32533	GI_4506400-S	apoptosis; cell proliferation; intracellular signaling cascade; protein amino acid phosphorylation	ATP binding; diacylglycerol binding; protein binding; protein serine/threonine kinase activity; protein-tyrosine kinase activity; receptor signaling protein activity; transferase activity	mitochondrial outer membrane
V-rel reticuloendotheliosis viral oncogene homolog B, nuclear factor of kappa light polypeptide gene enhancer in B-cells 3 (avian)	RELB	1.21358	1.03563	1.21003	1.11769	GI_35493877-S	regulation of transcription, DNA-dependent	protein binding; transcription corepressor activity; transcription factor activity	nucleus
V-yes-1 Yamaguchi sarcoma viral oncogene homolog 1	YES1	1.07555	1.30857	1.2285	1.21961	GI_21071041-S	intracellular signaling cascade; protein amino acid phosphorylation	ATP binding; protein-tyrosine kinase activity; transferase activity
WAS protein family, member 1	WASF1	1.1365	1.34752	1.32318	1.46954	GI_4507912-S	actin filament polymerization; cell motility; protein complex assembly	actin binding	actin cytoskeleton
WD repeat domain 41	WDR41	1.3835	1.74671	1.79582	1.81131	GI_42716286-S
WEE1 homolog (S. pombe)	WEE1	1.1273	1.2361	1.2235	1.51858	GI_19718775-S	mitosis; protein amino acid phosphorylation; regulation of cell cycle	ATP binding; protein serine/threonine kinase activity; protein-tyrosine kinase activity; transferase activity	nucleus
Williams Beuren syndrome chromosome region 27	WBSCR27	0.878779	0.979523	0.894925	0.729114	GI_30795189-S
Wilms tumor 1 associated protein	WTAP	0.829004	0.942381	0.728966	0.825416	GI_23199973-A			nucleus
Yes-associated protein 1, 65kDa	YAP1	1.06199	1.30043	1.3816	1.61104	GI_20986484-S		protein binding
YTH domain family, member 1	YTHDF1	1.11256	1.38579	1.30834	1.23947	GI_31377749-S
Zinc finger and BTB domain containing 5	ZBTB5	1.2974	1.38001	1.40251	1.20836	GI_7662073-S	regulation of transcription, DNA-dependent	DNA binding; protein binding; zinc ion binding	nucleus
Zinc finger and BTB domain containing 7	ZBTB7	1.2683	1.23881	1.27788	1.19348	GI_40549452-S	regulation of transcription, DNA-dependent	DNA binding; protein binding; zinc ion binding	nucleus
Zinc finger homeobox 1b	ZFHX1B	1.00309	1.15154	1.20831	1.34099	GI_37693523-S	negative regulation of transcription; neurogenesis; regulation of transcription, DNA-dependent	SMAD binding; phosphatase regulator activity; transcription factor activity; transcriptional repressor activity; zinc ion binding	nucleus
Zinc finger protein 106 homolog (mouse)	ZFP106	1.28461	1.26999	1.38013	1.88941	GI_11968022-S	electron transport	nucleic acid binding; zinc ion binding	nucleus
Zinc finger protein 134 (clone pHZ-15)	ZNF134	1.19845	1.11136	1.23788	1.28716	GI_4507982-S	regulation of transcription, DNA-dependent	nucleic acid binding; transcription factor activity; zinc ion binding	nucleus
Zinc finger protein 14 (KOX 6)	ZNF14	0.897887	0.857324	0.7762	0.772339	GI_38045951-S	regulation of transcription, DNA-dependent	DNA binding; zinc ion binding	nucleus
Zinc finger protein 16 (KOX 9)	ZNF16	1.17518	1.16573	1.31197	1.33352	GI_38045953-S		nucleic acid binding; zinc ion binding	nucleus
Zinc finger protein 184 (Kruppel-like)	ZNF184	1.07516	1.38006	1.30674	1.37858	GI_24307934-S
Zinc finger protein 263	ZNF263	1.0006	1.17854	1.2574	1.24025	GI_34222305-S	regulation of transcription, DNA-dependent	transcription factor activity; zinc ion binding	nucleus
Zinc finger protein 266	ZNF266	1.28648	1.51269	1.63858	1.38546	GI_37622342-A	regulation of transcription, DNA-dependent	DNA binding; nucleic acid binding; zinc ion binding	nucleus
Zinc finger protein 267	ZNF267	1.16528	1.60816	1.57073	1.7532	GI_24431954-S	development; regulation of transcription, DNA-dependent	DNA binding; zinc ion binding	nucleus
Zinc finger protein 271	ZNF271	1.15436	1.40737	1.36575	1.23118	GI_24586660-S	regulation of transcription, DNA-dependent	DNA binding; zinc ion binding	nucleus
Zinc finger protein 275	ZNF275	0.931017	1.0881	1.05309	1.29652	GI_42662645-S	regulation of transcription, DNA-dependent	DNA binding; zinc ion binding	nucleus
Zinc finger protein 297	ZNF297	0.986191	0.855028	0.819832	0.810124	GI_20070223-S	regulation of transcription, DNA-dependent	DNA binding; protein binding; zinc ion binding	nucleus
Zinc finger protein 300	ZNF300	1.10109	1.30746	1.31487	1.23376	GI_16604251-S	regulation of transcription, DNA-dependent	DNA binding; zinc ion binding	nucleus
Zinc finger protein 33a (KOX 31)	ZNF33A	0.927266	0.849041	0.788708	0.760705	GI_28274681-S	regulation of transcription, DNA-dependent	nucleic acid binding; transcription factor activity; transcriptional repressor activity; zinc ion binding	nucleus
Zinc finger protein 343	MGC10715	1.16129	1.25509	1.29038	1.40307	GI_31563520-S	regulation of transcription, DNA-dependent	DNA binding; nucleic acid binding; zinc ion binding	nucleus
Zinc finger protein 35 (clone HF.10)	ZNF35	1.56076	1.81439	1.72326	1.78868	GI_21361560-S	regulation of transcription, DNA-dependent	transcription factor activity; zinc ion binding	nucleus
Zinc finger protein 419	ZNF419	1.24364	1.30618	1.24728	1.09402	GI_21362021-S	regulation of transcription, DNA-dependent	DNA binding; zinc ion binding	nucleus
Zinc finger protein 426	ZNF426	1.30684	1.54786	1.31512	1.47521	GI_13129115-S	regulation of transcription, DNA-dependent	DNA binding; zinc ion binding	nucleus
Zinc finger protein 433	ZNF433	1.07456	1.25148	1.01918	1.25113	GI_22749236-S	regulation of transcription, DNA-dependent	DNA binding; zinc ion binding	nucleus
Zinc finger protein 434	ZNF434	0.985237	1.11564	1.19326	1.28999	GI_32129211-S	regulation of transcription, DNA-dependent	DNA binding; nucleic acid binding; transcription factor activity; zinc ion binding	nucleus
Zinc finger protein 435	ZNF435	0.806472	0.858155	0.783242	1.00629	GI_13376833-S	regulation of transcription, DNA-dependent	transcription factor activity; zinc ion binding	nucleus
Zinc finger protein 45	ZNF45	1.0312	1.10778	1.17004	1.28855	GI_31377804-S	development; regulation of transcription, DNA-dependent	DNA binding; transcription factor activity; zinc ion binding	nucleus
Zinc finger protein 480	ZNF480	1.16288	1.3642	1.34539	1.53159	GI_21389584-S	regulation of transcription, DNA-dependent	DNA binding; nucleic acid binding; zinc ion binding	intracellular; nucleus
Zinc finger protein 490	ZNF490	0.914941	1.22895	1.00526	1.23906	GI_29789111-S	regulation of transcription, DNA-dependent	DNA binding; zinc ion binding	nucleus
Zinc finger protein 492	ZNF492	1.00487	0.822737	0.867604	0.752104	GI_37552572-S	regulation of transcription, DNA-dependent	DNA binding; zinc ion binding	nucleus
Zinc finger protein 503	ZNF503	1.18145	1.58067	1.24734	1.43146	GI_34222201-S		nucleic acid binding; zinc ion binding	nucleus
Zinc finger protein 521	ZNF521	0.894139	1.13195	1.14947	1.54058	GI_24308068-S		nucleic acid binding; zinc ion binding	nucleus
Zinc finger protein 539	ZNF539	1.03751	1.64853	1.18256	1.32963	GI_42543993-S	regulation of transcription, DNA-dependent	DNA binding; nucleic acid binding; zinc ion binding	intracellular; nucleus
Zinc finger protein 539	ZNF539	1.26006	1.45767	1.41407	1.38843	GI_4758513-S	negative regulation of transcription from Pol II promoter; regulation of transcription, DNA-dependent	DNA binding; zinc ion binding	nucleus
Zinc finger protein 559	ZNF559	1.44681	1.97234	1.70659	1.51697	GI_23618925-S	regulation of transcription, DNA-dependent	DNA binding; zinc ion binding	nucleus
Zinc finger protein 562	ZNF562	1.10845	1.28727	1.32392	1.07175	GI_8923085-S	regulation of transcription, DNA-dependent	DNA binding; zinc ion binding	nucleus
Zinc finger protein 586	ZNF586	1.67897	1.6876	1.88323	1.72497	GI_8923076-S	regulation of transcription, DNA-dependent	nucleic acid binding; zinc ion binding	nucleus
Zinc finger protein 655	ZNF655	1.01302	0.587485	0.694855	0.638351	GI_28416425-I	regulation of transcription, DNA-dependent	DNA binding; nucleic acid binding; zinc ion binding	nucleus
Zinc finger protein 7 (KOX 4, clone HF.16)	ZNF7	1.10953	1.38283	1.33932	1.4592	GI_4508034-S	development; regulation of transcription, DNA-dependent	DNA binding; nucleic acid binding; zinc ion binding	nucleus
Zinc finger protein 91 homolog (mouse)	ZFP91	0.805174	0.697723	0.793625	1.01415	GI_25777699-I	regulation of transcription, DNA-dependent	DNA binding; zinc ion binding	nucleus
Zinc finger, A20 domain containing 3	ZA20D3	0.595103	0.486071	0.548857	0.859099	GI_21359917-S	biological_process unknown	DNA binding; zinc ion binding	cellular_component unknown
Zinc finger, BED domain containing 4	ZBED4	1.33202	1.43866	1.50571	1.374	GI_7662217-S		DNA binding; protein dimerization activity
Zinc finger, CCHC domain containing 10	ZCCHC10	1.02851	1.19879	1.21357	1.42334	GI_8923105-S		nucleic acid binding
Zinc finger, CCHC domain containing 3	ZCCHC3	1.22382	1.42749	1.46733	1.31564	GI_31581519-S		nucleic acid binding
Zinc finger, CCHC domain containing 9	ZCCHC9	1.05016	1.27535	1.32051	1.26294	GI_14150026-S		nucleic acid binding
Zinc finger, DHHC domain containing 8	ZDHHC8	1.04999	1.41925	1.14009	1.09087	GI_32698691-S			integral to membrane
Zinc finger, FYVE domain containing 1	ZFYVE1	0.948082	0.952725	0.753162	1.24317	GI_30795181-A	vesicle-mediated transport	phosphatidylinositol binding; zinc ion binding	Golgi stack; endoplasmic reticulum; perinuclear region
Zinc finger, FYVE domain containing 21	ZFYVE21	0.846346	0.773036	0.811369	1.00826	GI_20070329-S		zinc ion binding
Zinc fingers and homeoboxes 1	ZHX1	1.20937	1.45054	1.60911	1.34185	GI_31377779-S	negative regulation of transcription, DNA-dependent	protein binding; transcription factor activity; zinc ion binding	nucleus
