# Supplementary material for: Genome-wide changes accompanying knockdown of fatty acid synthase in breast cancer
Source: BMC Genomics. 2007 Jun 12;8:168. doi: 10.1186/1471-2164-8-168 (PMC1913522; doi:10.1186/1471-2164-8-168)
Supplement: Additional file 5 — FAS knockdown signature of 279 genes modified by 1.5 fold. The table displays genes modified by 1.5 fold compared to non-silencing control siRNA. The fold change values represent the average from at least 3 of the FAS siRNA duplexes. [file 1471-2164-8-168-S5.xls]

## Sheet: Sheet2
		Additional File 5 FAS knockdown signature of 279 genes modified by 1.5 fold
Gene Description	Symbol	12h Fold ∆	24h Fold ∆	36h Fold ∆	48h Fold ∆	Gene Identifier	GO biological process	GO molecular function	GO cellular component
5'-nucleotidase, ecto (CD73)	NT5E	0.877508	1.35019	1.75184	1.98456	GI_4505466-S	DNA metabolism; nucleotide catabolism	5'-nucleotidase activity; hydrolase activity, acting on ester bonds; nucleotide binding	membrane fraction
Absent in melanoma 1	AIM1	1.00627	1.3249	1.45704	1.51969	GI_37551098-S	biological_process unknown	sugar binding	cellular_component unknown
Actin, alpha 2, smooth muscle, aorta	ACTA2	1.03733	1.03507	0.778609	0.615732	GI_4501882-S	muscle development	motor activity; structural constituent of cytoskeleton	actin filament
Actin, gamma 2, smooth muscle, enteric	ACTG2	1.04196	0.717148	0.508913	0.474464	GI_11038625-S	muscle development	structural constituent of cytoskeleton	actin cytoskeleton
Adducin 3 (gamma)	ADD3	0.886216	0.770763	0.58686	0.706854	GI_45580743-I		calmodulin binding; structural constituent of cytoskeleton	cytoskeleton; membrane
ADP-ribosylation factor interacting protein 1 (arfaptin 1)	ARFIP1	1.20439	1.55583	1.43461	1.54754	GI_7657209-S	biological_process unknown	molecular_function unknown	Golgi membrane
ADP-ribosyltransferase 3	ART3	1.02437	1.27147	1.61815	1.64989	GI_21361166-S	protein amino acid ADP-ribosylation	NAD(P)+-protein-arginine ADP-ribosyltransferase activity; NAD+ ADP-ribosyltransferase activity; transferase activity, transferring glycosyl groups	integral to plasma membrane
Aldo-keto reductase family 1, member B10 (aldose reductase)	AKR1B10	0.892529	1.08222	1.59367	1.44754	GI_24497578-S	biological_process unknown	aldo-keto reductase activity	cellular_component unknown
Ankyrin repeat and FYVE domain containing 1	ANKFY1	0.826772	0.678984	0.590009	0.7143	GI_31317211-I	endocytosis	protein binding; zinc ion binding	endosome membrane
Ankyrin repeat and SOCS box-containing 2	ASB2	0.872221	0.737893	0.600495	0.760506	GI_22208962-S	intracellular signaling cascade
Annexin A1	ANXA1	1.28985	1.93062	1.90333	1.62631	GI_4502100-S	cell motility; cell surface receptor linked signal transduction; inflammatory response; lipid metabolism	calcium ion binding; calcium-dependent phospholipid binding; phospholipase A2 inhibitor activity; phospholipase inhibitor activity; receptor binding
APG12 autophagy 12-like (S. cerevisiae)	APG12L	1.32475	1.27444	1.53637	1.23762	GI_38261968-S	apoptosis; autophagic vacuole formation; autophagy; ubiquitin cycle		cytoplasm
Apoptotic protease activating factor	APAF1	1.27791	1.7242	1.48391	1.39429	GI_32483362-A	caspase activation via cytochrome c; neurogenesis; regulation of apoptosis	ATP binding; caspase activator activity; nucleotide binding; protein binding	cytosol; intracellular
Aryl-hydrocarbon receptor nuclear translocator 2	ARNT2	0.848505	0.789962	0.616653	0.755427	GI_41281514-S	central nervous system development; embryonic development (sensu Mammalia); neuronal lineage restriction; positive regulation of transcription; regulation of transcription, DNA-dependent; response to hypoxia; response to toxin; response to xenobiotic stimulus; signal transduction	aryl hydrocarbon receptor binding; aryl hydrocarbon receptor nuclear translocator activity; protein heterodimerization activity; protein homodimerization activity; signal transducer activity; transcription factor activity	nucleus
Aspartate beta-hydroxylase	ASPH	1.06266	1.57828	1.86085	1.56477	GI_14589859-I	muscle contraction; peptidyl-amino acid modification	binding; calcium ion binding; electron transporter activity; iron ion binding; oxidoreductase activity; oxidoreductase activity, acting on single donors with incorporation of molecular oxygen, incorporation of two atoms of oxygen; peptide-aspartate beta-dioxygenase activity; structural constituent of muscle	integral to endoplasmic reticulum membrane
ATPase, Class V, type 10D	ATP10D	0.949587	1.50388	1.55441	1.60868	GI_28466988-S	cation transport	ATP binding; ATPase activity; hydrolase activity; magnesium ion binding; phospholipid-translocating ATPase activity	integral to membrane
Basic leucine zipper and W2 domains 1	BZW1	1.16936	1.71363	1.7671	1.58704	GI_41281428-S	regulation of translational initiation	translation initiation factor activity
Butyrophilin, subfamily 2, member A1	BTN2A1	1.24081	1.35772	1.31939	1.5189	GI_17975773-A			integral to membrane
Cadherin 19, type 2	CDH19	1.04495	1.33459	1.5147	1.49413	GI_16306535-S	homophilic cell adhesion	calcium ion binding; protein binding	integral to membrane
Calbindin 2, 29kDa (calretinin)	CALB2	1.00152	0.898115	0.817067	0.628097	GI_6031161-A		calcium ion binding
Calpain 3, (p94)	CAPN3	0.990013	0.765139	0.640605	0.697048	GI_27765077-A	muscle development; proteolysis and peptidolysis	calcium ion binding; calpain activity; hydrolase activity; signal transducer activity	intracellular
CAMP responsive element binding protein 3-like 4	CREB3L4	0.91521	0.655946	0.66389	0.757108	GI_31542090-S	regulation of transcription, DNA-dependent	DNA binding	nucleus
Cathepsin L	CTSL	0.932478	0.793669	0.64666	0.717653	GI_22202618-A	proteolysis and peptidolysis	cathepsin L activity; hydrolase activity	extracellular region; lysosome
Caveolin 2	CAV2	0.849535	0.758449	0.609919	0.685973	GI_38176291-A			caveolar membrane; integral to membrane
CDC23 (cell division cycle 23, yeast, homolog)	CDC23	1.24213	1.75435	1.67441	1.5955	GI_16554575-S	G1 phase of mitotic cell cycle; cytokinesis; mitosis; mitotic metaphase plate congression; regulation of mitotic metaphase/anaphase transition; ubiquitin cycle	binding; ubiquitin-protein ligase activity	anaphase-promoting complex
Cdc42 guanine nucleotide exchange factor (GEF) 9	ARHGEF9	1.29792	1.50727	1.40315	1.45765	GI_7662107-S
Cell division cycle associated 4	CDCA4	1.42903	1.63057	1.81931	1.5863	GI_22027510-A
CGI-141 protein	CGI-141	1.50551	2.00145	2.12538	1.79505	GI_19923443-S	positive regulation of I-kappaB kinase/NF-kappaB cascade; vesicle-mediated transport	signal transducer activity	integral to membrane
Chemokine (C-C motif) receptor-like 1	CCRL1	0.85687	0.89484	0.627651	0.683547	GI_30795218-A	G-protein coupled receptor protein signaling pathway; chemotaxis; immune response	C-C chemokine receptor activity; rhodopsin-like receptor activity	integral to plasma membrane
Chemokine-like factor super family 3	CKLFSF3	1.49412	1.73904	1.59684	1.39677	GI_32130529-A	chemotaxis	cytokine activity	integral to membrane
Chemokine-like factor super family 6	CKLFSF6	1.16888	1.86958	1.91229	1.60606	GI_32130534-S	chemotaxis	cytokine activity	integral to membrane
Chemokine-like factor super family 7	CKLFSF7	1.27375	1.32046	1.58801	1.58799	GI_31657097-I	chemotaxis	cytokine activity	integral to membrane
Chemokine-like factor super family 7	CKLFSF7	1.19509	1.3503	1.57133	1.53832	GI_31657098-A	chemotaxis	cytokine activity	integral to membrane
Chromosome 14 open reading frame 24	C14orf24	1.18459	1.64225	1.59861	1.53578	GI_31377542-S
Chromosome 14 open reading frame 32	C14orf32	1.03947	1.37713	1.50038	1.35522	GI_34147697-S
Chromosome 14 open reading frame 35	C14orf35	1.66662	1.88503	2.14742	1.99567	GI_27479422-S
Chromosome 16 open reading frame 34	C16orf34	1.44076	1.85135	1.68327	1.7255	GI_21700762-S	regulation of transcription, DNA-dependent	DNA binding	nucleus
Chromosome 2 open reading frame 11	C2orf11	0.971094	1.55909	1.6856	1.77413	GI_21389456-S
Chromosome 20 open reading frame 108	C20orf108	0.879903	0.888394	0.747092	0.626976	GI_18201877-S			integral to membrane
Chromosome 20 open reading frame 121	C20orf121	1.88334	2.06908	1.89198	1.75094	GI_34147379-S	transport	transporter activity	intracellular
Chromosome 20 open reading frame 20	C20orf20	1.52097	1.60224	1.77252	1.63187	GI_40353206-S
Chromosome 5 open reading frame 4	C5orf4	0.876225	0.82075	0.654465	0.789129	GI_7705942-A	metabolism	catalytic activity
Chromosome 6 open reading frame 139	C6orf139	1.27099	1.66954	1.73052	1.50722	GI_40068060-S
Chromosome 9 open reading frame 12	C9orf12	2.18893	1.9311	2.06557	2.06625	GI_34222142-S		kinase activity
Chromosome 9 open reading frame 3	C9orf3	0.964108	1.27676	1.56782	1.53016	GI_24432057-S	proteolysis and peptidolysis	aminopeptidase activity; membrane alanyl aminopeptidase activity; metallopeptidase activity
Claudin 12	CLDN12	1.88908	2.28906	2.67856	2.23446	GI_37537523-S		structural molecule activity	integral to membrane; tight junction
Cluster 16346 , UniGene build 163	Hs.16346	1.22541	1.53853	1.33737	1.26745	Hs.16346-S
Cluster 296743 , UniGene build 163	Hs.296743	1.01603	0.893955	0.681508	0.612785	Hs.296743-S
Cluster 307772 , UniGene build 163	Hs.307772	1.20747	1.38996	2.075	1.59565	Hs.307772-S
Cluster 333732 , UniGene build 163	Hs.333732	1.12044	1.33134	1.5013	1.4651	Hs.333732-S
Cluster 371609 , UniGene build 163	Hs.371609	0.910206	0.709007	0.667073	0.718135	Hs.371609-S
Cluster 43047 , UniGene build 163	Hs.43047	1.02148	1.78424	1.6707	1.49608	Hs.43047-S
Cofilin 2 (muscle)	CFL2	1.19951	1.56818	1.6412	1.42985	GI_33946276-A		actin binding	cytoskeleton; nucleus
Collagen, type IV, alpha 3 (Goodpasture antigen) binding protein	COL4A3BP	0.837265	0.783618	0.660487	0.675436	GI_14165451-A	immune response; protein amino acid phosphorylation	protein serine/threonine kinase activity; transferase activity	cellular_component unknown
Collagen, type XVI, alpha 1	COL16A1	0.948415	0.815097	0.750625	0.660822	GI_18641351-S	cell adhesion; phosphate transport; pregnancy	structural molecule activity	collagen type XVI; cytoplasm; extracellular matrix (sensu Metazoa)
Crystallin, alpha B	CRYAB	0.974333	0.968732	0.741868	0.591382	GI_4503056-S	muscle contraction; protein folding; visual perception	structural constituent of eye lens; unfolded protein binding	cytoplasm; nucleus
CSE1 chromosome segregation 1-like (yeast)	CSE1L	1.04763	1.46003	2.40274	2.07058	GI_29029560-I	apoptosis; cell proliferation; protein transport; protein-nucleus import, docking	binding; importin-alpha export receptor activity; protein transporter activity	cytoplasm; nuclear pore; nucleus
CUG triplet repeat, RNA binding protein 2	CUGBP2	0.576677	0.451124	0.447679	0.519351	GI_5729815-S	neuromuscular junction development; nuclear mRNA splicing, via spliceosome; regulation of heart contraction rate	RNA binding
Cyclin G1	CCNG1	0.943902	1.54567	1.41463	1.3727	GI_40805830-S	cell cycle; cytokinesis; mitosis; regulation of cyclin dependent protein kinase activity		nucleus
Cyclin-dependent kinase 2	CDK2	1.13952	1.60461	1.43162	1.39362	GI_16936529-A	G2/M transition of mitotic cell cycle; cytokinesis; mitosis; positive regulation of cell proliferation; protein amino acid phosphorylation; regulation of DNA replication; traversing start control point of mitotic cell cycle	ATP binding; cyclin-dependent protein kinase activity; protein serine/threonine kinase activity; transferase activity	cytoplasm; nucleus
Cyclin-dependent kinase inhibitor 1A (p21, Cip1)	CDKN1A	1.59701	1.59536	1.83828	1.82161	GI_17978496-A	cell cycle arrest; induction of apoptosis by intracellular signals; negative regulation of cell proliferation; regulation of cyclin dependent protein kinase activity	cyclin-dependent protein kinase inhibitor activity; kinase activity; protein kinase activity	nucleus
Cytochrome b reductase 1	CYBRD1	1.07531	1.90152	1.98598	1.48591	GI_19923602-S	electron transport	transferase activity	integral to membrane
DAZ associated protein 2	DAZAP2	0.67685	0.530453	0.494361	0.669058	GI_41281480-S
DCP2 decapping enzyme homolog (S. cerevisiae)	DCP2	1.07161	1.4399	1.50048	1.31429	GI_37537718-S		hydrolase activity
DEAH (Asp-Glu-Ala-His) box polypeptide 15	DHX15	0.907717	1.28394	1.46884	1.55496	GI_4557516-S	nuclear mRNA splicing, via spliceosome	ATP binding; ATP-dependent helicase activity; RNA helicase activity; nucleic acid binding; nucleoside-triphosphatase activity; nucleotide binding	nucleus
Dehydrogenase/reductase (SDR family) member 6	DHRS6	0.813176	0.694311	0.658292	0.618627	GI_31543084-S	metabolism	oxidoreductase activity
Density-regulated protein	DENR	1.23349	1.35887	1.52081	1.30121	GI_27501445-S	translational initiation	translation initiation factor activity	cellular_component unknown
Desmuslin	DMN	0.79746	0.754696	0.642116	0.73409	GI_24586683-A		protein binding; structural constituent of muscle	intermediate filament
Dicer1, Dcr-1 homolog (Drosophila)	DICER1	0.774194	0.663791	0.686538	0.773539	GI_29294648-A	RNA interference, targeting of mRNA for destruction; RNA processing	ATP binding; ATP-dependent helicase activity; double-stranded RNA binding; endonuclease activity; hydrolase activity; ribonuclease III activity	intracellular
Dimethylarginine dimethylaminohydrolase 1	DDAH1	0.754887	0.535452	0.471516	0.497061	GI_31881756-S	arginine catabolism; nitric oxide mediated signal transduction	dimethylargininase activity; hydrolase activity
Discoidin, CUB and LCCL domain containing 2	DCBLD2	1.17656	1.68306	2.20482	1.81157	GI_21314771-S	cell adhesion; intracellular receptor-mediated signaling pathway; negative regulation of cell growth; wound healing	protein binding	cell surface; integral to membrane; integral to plasma membrane
Discs, large homolog 5 (Drosophila)	DLG5	1.23941	1.52741	1.30124	1.20691	GI_28466996-S	cell-cell adhesion; intracellular signaling cascade; regulation of cell cycle	protein binding; receptor signaling complex scaffold activity	plasma membrane
DnaJ (Hsp40) homolog, subfamily C, member 12	DNAJC12	0.918757	0.742105	0.731621	0.652718	GI_41406092-I	protein folding	heat shock protein binding; unfolded protein binding
Dopachrome tautomerase (dopachrome delta-isomerase, tyrosine-related protein 2)	DCT	0.839001	0.893817	0.546135	0.659347	GI_6041666-S	epidermis development; melanin biosynthesis from tyrosine; melanin metabolism	copper ion binding; dopachrome isomerase activity; oxidoreductase activity	integral to membrane
Drebrin 1	DBN1	0.936282	0.851495	0.665924	0.731	GI_18426914-A	actin filament organization; neurogenesis; regulation of dendrite morphogenesis; regulation of neuronal synaptic plasticity	actin binding; profilin binding	actin cytoskeleton; actomyosin; cytoplasm; dendrite; intracellular
Dual-specificity tyrosine-(Y)-phosphorylation regulated kinase 2	DYRK2	1.43942	1.57297	1.50915	1.55121	GI_5922002-A	protein amino acid phosphorylation	ATP binding; magnesium ion binding; manganese ion binding; protein serine/threonine kinase activity; protein-tyrosine kinase activity; transferase activity	cytoplasm
Dynein, cytoplasmic, intermediate polypeptide 1	DNCI1	0.89099	0.852664	0.689439	0.613732	GI_4758177-S		motor activity	cytoplasmic dynein complex
Dyskeratosis congenita 1, dyskerin	DKC1	1.25575	1.41134	1.57375	1.36365	GI_15011921-S	cell proliferation; rRNA processing; regulation of cell cycle; telomerase-dependent telomere maintenance	RNA binding; pseudouridylate synthase activity; telomerase activity	chromosome, telomeric region; nucleolus; nucleoplasm; telomerase holoenzyme complex
E2F transcription factor 7	E2F7	1.26148	1.32212	1.50071	1.47065	GI_44955909-S	regulation of cell cycle; regulation of transcription, DNA-dependent	transcription factor activity	transcription factor complex
Early growth response 1	EGR1	1.56287	1.55909	1.8443	1.81771	GI_31317226-S	regulation of transcription, DNA-dependent	transcription factor activity; zinc ion binding	nucleus
Ecotropic viral integration site 5	EVI5	1.27937	1.68991	1.45945	1.47159	GI_19923324-S	cell proliferation; development	protein binding
Epidermal growth factor receptor pathway substrate 8	EPS8	0.85352	0.776551	0.634518	0.976059	GI_34222299-S	cell proliferation; epidermal growth factor receptor signaling pathway; signal transduction	SH3/SH2 adaptor protein activity
Epimorphin	EPIM	1.27122	1.41162	1.52695	1.42607	GI_37577286-A	ectoderm development; intracellular protein transport; organogenesis; signal transduction	protein transporter activity	integral to membrane; microsome; soluble fraction
Eukaryotic translation initiation factor 5A2	EIF5A2	1.09921	1.50828	1.59708	1.31508	GI_33187364-S	translational initiation	nucleic acid binding; translation initiation factor activity
Eukaryotic translation termination factor 1	ETF1	1.27025	1.63494	1.55783	1.48923	GI_4759033-S	protein biosynthesis; translational termination	protein binding; ribosome binding; translation release factor activity, codon specific	cytoplasm
Exostoses (multiple)-like 1	EXTL1	0.980235	0.80829	0.643598	0.792435	GI_4758317-S	skeletal development	glucuronosyl-N-acetylglucosaminyl-proteoglycan 4-alpha-N-acetylglucosaminyltransferase activity; transferase activity, transferring glycosyl groups	endoplasmic reticulum; integral to membrane
Family with sequence similarity 14, member A	FAM14A	1.03454	0.872906	0.858888	0.648873	GI_14042963-S	response to pest, pathogen or parasite		integral to membrane
Far upstream element (FUSE) binding protein 1	FUBP1	1.15197	1.12147	1.51351	1.51686	GI_17402899-S	phosphate transport; regulation of transcription, DNA-dependent	transcription factor activity	cytoplasm; nucleus
Fasciculation and elongation protein zeta 1 (zygin I)	FEZ1	0.967399	0.858724	0.614716	0.663475	GI_17105402-I	axon guidance; cell adhesion; neurogenesis
Fatty acid synthase	FASN	0.278444	0.290942	0.240689	0.272854	GI_41872630-S	biosynthesis; fatty acid biosynthesis	3-oxoacyl-[acyl-carrier protein] reductase activity; 3-oxoacyl-[acyl-carrier protein] synthase activity; S-adenosylmethionine-dependent methyltransferase activity; [acyl-carrier protein] S-acetyltransferase activity; [acyl-carrier protein] S-malonyltransferase activity; alcohol dehydrogenase activity, zinc-dependent; cofactor binding; enoyl-[acyl-carrier protein] reductase (NADPH, B-specific) act…
FBJ murine osteosarcoma viral oncogene homolog B	FOSB	1.43582	1.39838	1.6642	1.77986	GI_5803016-S	behavior; development; negative regulation of transcription from Pol II promoter; regulation of cell cycle; regulation of transcription, DNA-dependent	DNA binding; transcription factor binding	nucleus
F-box and leucine-rich repeat protein 12	FBXL12	1.55663	1.81196	1.54849	1.60513	GI_8923178-S	ubiquitin cycle
F-box and leucine-rich repeat protein 7	FBXL7	1.5192	1.61863	1.64449	1.68334	GI_21071079-S	ubiquitin cycle
Ferredoxin reductase	FDXR	0.928799	0.808186	0.664105	0.705433	GI_13435349-A	cholesterol metabolism; electron transport; steroid biosynthesis	ferredoxin-NADP+ reductase activity; oxidoreductase activity	mitochondrion
Fibronectin leucine rich transmembrane protein 3	FLRT3	1.16267	1.33004	1.5318	1.40915	GI_38202220-A	cell adhesion	protein binding, bridging; receptor signaling protein activity	extracellular matrix (sensu Metazoa); integral to plasma membrane
Fibronectin type 3 and SPRY domain containing 1	FSD1	0.924199	0.771729	0.723379	0.627489	GI_13236584-S	biological_process unknown	molecular_function unknown	intracellular
FKSG44 gene	FKSG44	1.22261	1.71216	1.45167	1.32623	GI_31982912-S		binding	cytoskeleton
FN5 protein	FN5	1.28509	1.43869	1.63902	1.59979	GI_9910225-S	biological_process unknown	molecular_function unknown	cellular_component unknown
Formin binding protein 1	FNBP1	0.915351	0.812043	0.663151	0.776606	GI_38524621-S	protein biosynthesis	RNA binding; structural constituent of ribosome	intracellular; ribosome
FOS-like antigen 1	FOSL1	1.11145	1.4365	1.64901	1.58758	GI_34734076-S	cellular defense response; chemotaxis; positive regulation of cell proliferation; regulation of transcription from Pol II promoter; response to virus	transcription factor activity	nucleus
Galactose-1-phosphate uridylyltransferase	GALT	1.03808	0.783905	0.743306	0.65029	GI_22165415-I	carbohydrate metabolism; galactose metabolism	UDP-glucose-hexose-1-phosphate uridylyltransferase activity; UTP-hexose-1-phosphate uridylyltransferase activity; nucleotidyltransferase activity
Gem (nuclear organelle) associated protein 5	GEMIN5	1.59484	1.98032	1.80047	1.94098	GI_22001416-S	protein complex assembly; spliceosomal snRNP biogenesis	pre-mRNA splicing factor activity; protein binding	cytoplasm; nuclear body; spliceosome complex
Geranylgeranyl diphosphate synthase 1	GGPS1	1.09963	1.4306	1.51739	1.42779	GI_21359876-S	isoprenoid biosynthesis; lipid metabolism	dimethylallyltranstransferase activity; farnesyltranstransferase activity; geranyltranstransferase activity
Gnomon gene hmm6136 , RefSeq build 34	hmm6136	0.975637	1.33435	1.50636	1.51155	hmm6136-S
Gnomon gene hmm7940 , RefSeq build 34	hmm7940	1.10287	1.39318	1.35702	1.56999	hmm7940-S
go_component: nucleus [goid 0005634] [evidence IEA]; go_component: nuclear pore [goid 0005643] [evidence IDA] [pmid 11564755]; go_component: nuclear pore [goid 0005643] [evidence IDA] [pmid 11684705]; go_function: nucleocytoplasmic transporter activity [goid 0005487] [evidence IDA] [pmid 11684705]; go_process: transport [goid 0006810] [evidence IEA]; go_process: mRNA-nucleus export [goid 0006406]…	NUP160	1.01505	1.44794	1.42684	1.55629	GI_37541634-S	mRNA-nucleus export; transport	nucleocytoplasmic transporter activity	nuclear pore; nucleus
go_function: GTP binding [goid 0005525] [evidence IEA]; go_function: GTPase activity [goid 0003924] [evidence IEA]; go_process: immune response [goid 0006955] [evidence IEA]; Homo sapiens DKFZP564J0863 protein (DKFZP564J0863), mRNA.	DKFZP564J0863	1.09079	1.77423	1.98228	1.60981	GI_31343338-S
GTPase, IMAP family member 2	GIMAP2	1.20648	1.42664	1.51204	1.41697	GI_28416430-S		GTP binding	integral to membrane
H1 histone family, member 0	H1F0	0.845247	0.732835	0.579239	0.539204	GI_20336758-S	chromosome organization and biogenesis (sensu Eukaryota); nucleosome assembly	DNA binding	chromosome; nucleosome; nucleus
High mobility group AT-hook 2	HMGA2	1.0093	1.53831	2.03951	1.84674	GI_14141182-S	development; establishment and/or maintenance of chromatin architecture; regulation of transcription, DNA-dependent	AT DNA binding	chromatin; nucleus
High-mobility group box 3	HMGB3	0.878087	0.706305	0.665266	0.739806	GI_4885420-S	development; regulation of transcription, DNA-dependent	DNA bending activity; DNA binding	chromatin; nucleus
Histone deacetylase 5	HDAC5	1.11391	0.834929	0.714377	0.664221	GI_21237796-A	B-cell differentiation; chromatin modification; chromatin silencing; inflammatory response; negative regulation of myogenesis; regulation of cell cycle; regulation of transcription, DNA-dependent	histone deacetylase activity; hydrolase activity; specific transcriptional repressor activity; transcription factor binding	cytoplasm; histone deacetylase complex; nucleus
HIV-1 induced protein HIN-1	HSHIN1	1.90177	2.04006	2.04959	2.08402	GI_40807495-I	biological_process unknown	molecular_function unknown	cellular_component unknown
HMBA-inducible	HIS1	1.05533	0.766433	0.748357	0.655702	GI_5453681-S	negative regulation of cyclin dependent protein kinase activity; negative regulation of transcription from Pol II promoter	cyclin-dependent protein kinase inhibitor activity; protein binding; snRNA binding; transcriptional repressor activity	cytoplasm; nucleus
HMT1 hnRNP methyltransferase-like 6 (S. cerevisiae)	HRMT1L6	1.25383	1.57658	1.46938	1.32714	GI_8922514-S		S-adenosylmethionine-dependent methyltransferase activity	nucleus
Homo sapiens HLA complex group 4 (HCG4), mRNA.	HCG4	0.892213	0.871642	0.619012	0.636795	GI_9506770-S
Homo sapiens hypothetical gene supported by AL832403; BC019824 (LOC347884), mRNA.	LOC347884	0.764015	0.627463	0.538053	0.727016	GI_30158043-S
Homo sapiens LOC154084 (LOC154084), mRNA.	LOC154084	0.900211	0.742247	0.66649	0.751759	GI_27498276-S
Homo sapiens LOC255065 (LOC255065), mRNA.	LOC255065	0.725963	0.623917	0.570738	0.654129	GI_22057342-S
Homo sapiens LOC286379 (LOC286379), mRNA.	LOC286379	0.838374	0.74988	0.656057	0.827077	GI_27482017-S
Homo sapiens LOC392620 (LOC392620), mRNA.	LOC392620	0.932007	0.867321	0.694853	0.664012	GI_41147689-S
Homo sapiens RAB26, member RAS oncogene family (RAB26), mRNA.	RAB26	0.961986	0.773402	0.687055	0.589904	GI_37542174-S
Homo sapiens similar to ENSANGP00000004103 (LOC376939), mRNA.	LOC376939	0.698173	0.702679	0.578813	0.724225	GI_37539547-S
Homo sapiens similar to synaptogyrin 2; cellugyrin (LOC283698), mRNA.	LOC283698	1.09568	0.780452	0.66683	0.717967	GI_37540765-S
Hydroxy-delta-5-steroid dehydrogenase, 3 beta- and steroid delta-isomerase 7	HSD3B7	0.920232	0.839108	0.734643	0.637302	GI_19923620-S	C21-steroid hormone biosynthesis; bile acid biosynthesis; steroid biosynthesis	3-beta-hydroxy-delta5-steroid dehydrogenase activity; oxidoreductase activity	endoplasmic reticulum; integral to membrane
Hypothetical gene supported by BC009447	MGC15887	1.64994	2.19651	2.05946	1.86723	GI_38348389-S
Hypothetical gene supported by BC065704	LOC399888	1.00216	0.82735	0.585244	0.556582	GI_42659846-S
Hypothetical LOC150371	na	1.09262	0.798679	0.676374	0.575852	GI_22068828-S
Hypothetical LOC388727	na	1.05481	0.978906	0.763447	0.666171	GI_41188450-S
Hypothetical LOC403313	LOC403313	0.743899	0.739962	0.642986	0.693803	GI_44888828-S		hydrolase activity	integral to membrane
Hypothetical protein BC011982	LOC113655	1.22753	0.815664	0.759908	0.619252	GI_19923956-S
Hypothetical protein FLJ10853	FLJ10853	0.921007	0.735559	0.643947	0.678918	GI_8922717-S
Hypothetical protein FLJ11280	FLJ11280	0.843208	0.843221	0.651722	0.704042	GI_31377840-S
Hypothetical protein FLJ11286	FLJ11286	1.29993	1.55537	1.69274	1.59461	GI_8922978-S
Hypothetical protein FLJ12584	FLJ12584	0.869641	0.937934	0.665549	0.781913	GI_29336082-S		binding
Hypothetical protein FLJ12953 similar to Mus musculus D3Mm3e	FLJ12953	0.998554	0.697812	0.659322	0.539223	GI_31982913-S
Hypothetical protein FLJ20010	FLJ20010	0.913699	0.830894	0.610799	0.676197	GI_9506646-S
Hypothetical protein FLJ37970	FLJ37970	1.079	0.789149	0.809832	0.666883	GI_40795670-S	regulation of transcription, DNA-dependent	transcription factor activity
Hypothetical protein LOC283852	CYB5-M	1.30551	1.62052	1.48136	1.45042	GI_13385593-S	electron transport		integral to membrane; mitochondrion; outer membrane
Hypothetical protein MGC24665	MGC24665	1.45263	1.86566	1.81833	1.71922	GI_24308244-S
Hypothetical protein MGC29784	MGC29784	0.966325	0.750226	0.641095	0.788687	GI_27734886-S	RNA processing	RNA binding; pseudouridine synthase activity
Hypothetical protein MGC4825	MGC4825	1.15866	1.36082	1.50695	1.38128	GI_34147363-S
Hypothetical protein MGC50844	MGC50844	0.96381	0.728638	0.683275	0.658547	GI_31341698-S			integral to membrane
Inhibitor of DNA binding 2, dominant negative helix-loop-helix protein	ID2	1.00313	0.787167	0.606502	0.710242	GI_33946335-S	development		nucleus
Inhibitor of DNA binding 3, dominant negative helix-loop-helix protein	ID3	0.93097	0.688313	0.56981	0.55651	GI_32171181-S	development	transcription corepressor activity	nucleus
Insulin induced gene 1	INSIG1	1.50692	1.50915	1.56387	1.50777	GI_38327530-A	cell proliferation; metabolism
Integrin, beta 1 (fibronectin receptor, beta polypeptide, antigen CD29 includes MDF2, MSK12)	ITGB1	1.01884	1.80546	2.00838	1.97427	GI_19743818-A	cell-matrix adhesion; cellular defense response; homophilic cell adhesion; integrin-mediated signaling pathway	protein binding; protein heterodimerization activity; receptor activity	integral to membrane; integrin complex
Integrin, beta 1 (fibronectin receptor, beta polypeptide, antigen CD29 includes MDF2, MSK12)	ITGB1	1.05205	1.68839	1.72492	1.68683	GI_19743812-I	cell-matrix adhesion; cellular defense response; homophilic cell adhesion; integrin-mediated signaling pathway	protein binding; protein heterodimerization activity; receptor activity	integral to membrane; integrin complex
Interferon, alpha-inducible protein (clone IFI-15K)	G1P2	1.11641	0.78975	0.589952	0.627266	GI_4826773-S	cell-cell signaling; immune response; protein modification	protein binding	cytoplasm; extracellular space
Interferon-induced protein with tetratricopeptide repeats 1	IFIT1	1.03574	0.809395	0.55295	0.791854	GI_4504584-S	immune response	binding	cytoplasm
Interleukin 8	IL8	1.68831	1.62225	1.85439	1.52831	GI_28610153-S	G-protein coupled receptor protein signaling pathway; angiogenesis; calcium-mediated signaling; cell cycle arrest; cell motility; cell-cell signaling; chemotaxis; induction of positive chemotaxis; intracellular signaling cascade; negative regulation of cell proliferation; neutrophil activation; neutrophil chemotaxis; regulation of cell adhesion; regulation of retroviral genome replication	chemokine activity; interleukin-8 receptor binding; protein binding	extracellular space; soluble fraction
Ischemia/reperfusion inducible protein	FLJ23476	2.17547	2.30554	2.09267	2.03005	GI_31088867-S		molecular_function unknown
Jumonji, AT rich interactive domain 2	JARID2	1.51737	1.74835	1.93302	1.8787	GI_11863151-S	central nervous system development	DNA binding	nucleus
Kelch-like 21 (Drosophila)	KLHL21	1.51481	1.29801	1.24928	1.22164	GI_7662139-S		protein binding
KIAA0226	KIAA0226	1.37149	1.56413	1.33167	1.35687	GI_37550254-S
KIAA0276 protein	KIAA0276	1.20418	1.45863	1.55214	1.32032	GI_32698693-S
KIAA0446 gene product	KIAA0446	0.867532	0.762001	0.62801	0.705843	GI_45237192-S	transport	binding; transporter activity	integral to membrane; mitochondrial inner membrane
Kruppel-like factor 4 (gut)	KLF4	1.03546	1.46542	1.6132	1.36393	GI_34916057-S	mesoderm cell fate determination; negative regulation of cell proliferation; negative regulation of transcription, DNA-dependent	nucleic acid binding; transcription factor activity; transcriptional activator activity; transcriptional repressor activity; zinc ion binding	nucleus
Ksp37 protein	KSP37	0.978507	0.820206	0.531314	0.480023	GI_31543022-S
Kynureninase (L-kynurenine hydrolase)	KYNU	0.975538	1.31146	1.61866	1.46424	GI_4504936-S	NAD biosynthesis; tryptophan catabolism	kynureninase activity; peptidase activity; pyridoxal phosphate binding	cytoplasm
Lamin B1	LMNB1	1.58859	2.18945	2.07717	2.05744	GI_27436949-S		structural molecule activity	lamin filament; nucleus
Laminin, gamma 1 (formerly LAMB2)	LAMC1	1.89688	2.74524	2.77729	2.69933	GI_9845497-S	cell adhesion; endoderm development; protein complex assembly	protein binding; structural molecule activity	basement membrane
Leptin receptor	LEPR	1.29752	1.60408	1.63234	1.59071	GI_41327153-S	biological_process unknown	molecular_function unknown	integral to plasma membrane
Leptin receptor overlapping transcript-like 1	LEPROTL1	1.11059	1.62173	1.58753	1.45033	GI_7662509-S			integral to membrane
Leucine proline-enriched proteoglycan (leprecan) 1	LEPRE1	1.01926	1.30978	1.50004	1.43287	GI_21361917-S	apoptosis; negative regulation of cell proliferation; protein metabolism	binding; oxidoreductase activity; oxidoreductase activity, acting on paired donors, with incorporation or reduction of molecular oxygen, 2-oxoglutarate as one donor, and incorporation of one atom each of oxygen into both donors; oxidoreductase activity, acting on single donors with incorporation of molecular oxygen, incorporation of two atoms of oxygen	cellular_component unknown
LIM and senescent cell antigen-like domains 1	LIMS1	1.17394	1.50544	1.34389	1.42749	GI_13518025-S	cell aging	zinc ion binding
LY6/PLAUR domain containing 1	LYPDC1	0.959654	0.817002	0.662451	0.642411	GI_40255056-S
Lysosomal-associated membrane protein 2	LAMP2	1.22166	2.10372	1.9776	1.76411	GI_7669502-I			integral to plasma membrane; lysosomal membrane
Mak3 homolog (S. cerevisiae)	MAK3	1.07088	1.31007	1.51503	1.42338	GI_13376734-S		N-acetyltransferase activity
Makorin, ring finger protein, 1	MKRN1	1.40703	1.75451	1.64258	1.49454	GI_21359891-S	protein ubiquitination	nucleic acid binding; ubiquitin-protein ligase activity; zinc ion binding	ubiquitin ligase complex
Maltase-glucoamylase (alpha-glucosidase)	MGAM	0.853848	0.93346	0.593587	0.608441	GI_4758711-S	carbohydrate metabolism; starch catabolism	alpha-glucosidase activity; glucan 1,4-alpha-glucosidase activity; hydrolase activity, hydrolyzing O-glycosyl compounds	integral to membrane
Matrix metalloproteinase 1 (interstitial collagenase)	MMP1	1.08299	1.30553	1.79905	2.04825	GI_13027798-S	collagen catabolism	calcium ion binding; hydrolase activity; interstitial collagenase activity; zinc ion binding	extracellular matrix (sensu Metazoa); extracellular space
Matrix metalloproteinase 3 (stromelysin 1, progelatinase)	MMP3	1.12176	1.33423	1.78361	1.49106	GI_13027803-S	collagen catabolism	calcium ion binding; hydrolase activity; stromelysin 1 activity; zinc ion binding	extracellular matrix (sensu Metazoa); extracellular space
MEGF10 protein	MEGF10	0.740482	0.67534	0.623128	0.771344	GI_14192942-S		structural molecule activity
Meis1, myeloid ecotropic viral integration site 1 homolog (mouse)	MEIS1	1.12008	1.49999	1.3322	1.29911	GI_45006902-S	regulation of transcription, DNA-dependent	RNA polymerase II transcription factor activity	nucleus
Melanophilin	MLPH	0.872612	0.755982	0.633593	0.712207	GI_34222365-S	intracellular protein transport	Rab interactor activity; protein binding
Membrane-associated ring finger (C3HC4) 2	MARCH-II	0.993667	0.723318	0.599746	0.586354	GI_31543081-S	protein ubiquitination	ubiquitin-protein ligase activity; zinc ion binding	integral to membrane; ubiquitin ligase complex
Microtubule-associated protein 1B	MAP1B	0.964952	0.767102	0.753793	0.66734	GI_14165455-A	muscle development	structural constituent of muscle; structural molecule activity	microtubule associated complex
Microtubule-associated protein, RP/EB family, member 1	MAPRE1	1.07378	1.43429	1.34088	1.53972	GI_6912493-S	cell proliferation; regulation of cell cycle	microtubule binding; protein C-terminus binding
Mitogen-activated protein kinase kinase kinase 3	MAP3K3	1.42663	1.59741	1.60458	1.54893	GI_42794764-A	MAPKKK cascade; positive regulation of I-kappaB kinase/NF-kappaB cascade; protein amino acid phosphorylation	ATP binding; MAP kinase kinase kinase activity; magnesium ion binding; protein serine/threonine kinase activity; signal transducer activity; transferase activity
Mitogen-activated protein kinase kinase kinase kinase 2	MAP4K2	0.99258	0.861426	0.638379	0.735165	GI_22035599-S	JNK cascade; hemocyte development; immune response; protein amino acid phosphorylation; protein kinase cascade; response to stress; vesicle targeting	ATP binding; protein serine/threonine kinase activity; small GTPase regulatory/interacting protein activity; transferase activity	Golgi membrane; soluble fraction
MOB1, Mps One Binder kinase activator-like 2C (yeast)	MOBKL2C	1.5722	1.45816	1.34115	1.28745	GI_34222187-S		kinase activity
Muscleblind-like (Drosophila)	MBNL1	1.78692	2.56244	2.4944	2.3494	GI_41281590-S	embryonic development (sensu Mammalia); embryonic limb morphogenesis; muscle development; myoblast differentiation; neurogenesis	double-stranded RNA binding; nucleic acid binding	cytoplasm; nucleus
Myosin, light polypeptide 6, alkali, smooth muscle and non-muscle	MYL6	1.04302	0.880298	0.845712	0.654776	GI_17986259-A	myogenesis	calcium ion binding	myosin
Myosin, light polypeptide 9, regulatory	MYL9	0.968658	0.822741	0.77297	0.637731	GI_31563523-A	muscle development; regulation of muscle contraction	calcium ion binding; structural constituent of muscle	muscle myosin
Myosin, light polypeptide kinase	MYLK	1.0289	0.765113	0.654474	0.710868	GI_16950622-A	protein amino acid phosphorylation	ATP binding; calmodulin binding; kinase activity; myosin-light-chain kinase activity; protein serine/threonine kinase activity; protein-tyrosine kinase activity; signal transducer activity; transferase activity
Myotubularin related protein 6	MTMR6	1.31937	1.844	1.7327	1.47294	GI_37537693-S	phospholipid dephosphorylation; protein amino acid dephosphorylation	hydrolase activity; inositol or phosphatidylinositol phosphatase activity; protein serine/threonine phosphatase activity; protein tyrosine phosphatase activity	cellular_component unknown
N-acetylglucosamine-1-phosphotransferase, gamma subunit	GNPTG	1.09133	0.881099	0.786704	0.65253	GI_42476109-S		transferase activity
NEDD9 interacting protein with calponin homology and LIM domains	NICAL	0.960749	0.902534	0.648343	0.624821	GI_20127615-S	cytoskeleton organization and biogenesis; signal transduction	SH3 domain binding; protein binding; zinc ion binding	cytoplasm; cytoskeleton; intermediate filament
Neural proliferation, differentiation and control, 1	NPDC1	0.952373	0.92007	0.792797	0.640461	GI_20149616-S			integral to membrane
Neuronal PAS domain protein 1	NPAS1	0.903147	0.821509	0.711814	0.637223	GI_22027481-S	central nervous system development; regulation of transcription, DNA-dependent; signal transduction	signal transducer activity; transcription factor activity	nucleus
Nuclear factor I/A	NFIA	1.12632	1.40297	1.40663	1.51516	GI_30840979-S	DNA replication; electron transport; regulation of transcription, DNA-dependent; viral genome replication	heme binding; transcription factor activity	nucleus
Nuclear factor I/B	NFIB	2.09735	2.23738	2.29162	2.1577	GI_5031940-S	DNA replication; regulation of transcription, DNA-dependent	transcription factor activity	nucleus
Nuclear factor of activated T-cells, cytoplasmic, calcineurin-dependent 3	NFATC3	1.30871	1.51544	1.47829	1.496	GI_27886558-A	inflammatory response; regulation of transcription from Pol II promoter	transcription coactivator activity; transcription factor activity	nucleus
Nucleosome assembly protein 1-like 1	NAP1L1	1.16144	2.19205	2.26772	1.91539	GI_21327707-I	DNA replication; nucleosome assembly; positive regulation of cell proliferation		chromatin assembly complex; nucleus
Nucleosome assembly protein 1-like 1	NAP1L1	1.00389	1.67284	1.67681	1.6268	GI_21327706-A	DNA replication; nucleosome assembly; positive regulation of cell proliferation		chromatin assembly complex; nucleus
P21 (CDKN1A)-activated kinase 2	PAK2	1.12996	1.44001	1.4578	1.70635	GI_32483398-S	negative regulation of protein kinase activity; protein amino acid phosphorylation; signal transduction	ATP binding; protein serine/threonine kinase activity; protein-tyrosine kinase activity; transferase activity
Paired related homeobox 1	PRRX1	0.961447	1.34911	1.58963	1.58968	GI_12707576-A	development; regulation of transcription, DNA-dependent	transcription coactivator activity; transcription factor activity	nucleus
Palladin	KIAA0992	0.825523	0.773038	0.662032	0.720349	GI_21361584-S
PALM2-AKAP2 protein	PALM2-AKAP2	1.28322	1.40039	1.58407	1.39747	GI_22325354-I
Period homolog 2 (Drosophila)	PER2	1.18582	1.52353	1.4845	1.53895	GI_12707561-I	circadian rhythm; regulation of transcription, DNA-dependent; signal transduction	signal transducer activity	nucleus
Phospholipid scramblase 4	PLSCR4	1.86314	2.83101	2.84776	2.66374	GI_9966818-S	blood coagulation; phospholipid scrambling	calcium ion binding; phospholipid scramblase activity	integral to membrane
Phosphoprotein associated with glycosphingolipid-enriched microdomains	PAG	1.17291	1.52017	1.31705	1.31457	GI_16753228-S	antimicrobial humoral response (sensu Vertebrata); signal transduction	transmembrane receptor protein tyrosine kinase adaptor protein activity	integral to plasma membrane
Polo-like kinase 1 (Drosophila)	PLK1	1.24442	1.34734	1.48299	1.58615	GI_34147632-S	mitosis; protein amino acid phosphorylation; regulation of cell cycle	ATP binding; protein serine/threonine kinase activity; transferase activity	nucleus
Protein phosphatase 1, regulatory (inhibitor) subunit 14B	ELF2	1.30009	1.34081	1.53707	1.40669	GI_42544175-A	regulation of transcription, DNA-dependent	transcription factor activity; transcriptional activator activity	nucleus
Protein tyrosine phosphatase type IVA, member 1	PTP4A1	1.44092	1.51256	1.68857	1.46347	GI_17986281-S	protein amino acid dephosphorylation	protein tyrosine phosphatase activity
Proteolipid protein 1 (Pelizaeus-Merzbacher disease, spastic paraplegia 2, uncomplicated)	PLP1	0.740748	0.809666	0.675986	0.641886	GI_41349498-S		structural molecule activity	integral to membrane
PTEN induced putative kinase 1	PINK1	0.864259	0.830116	0.646601	0.750068	GI_14165271-S	protein amino acid phosphorylation; protein kinase cascade; response to stress	ATP binding; magnesium ion binding; protein serine/threonine kinase activity; transferase activity	mitochondrion
RAB3A, member RAS oncogene family	RAB3A	0.613829	0.55676	0.523315	0.624071	GI_34147654-S	exocytosis; neurotransmitter secretion; protein transport; small GTPase mediated signal transduction	GTP binding; GTPase activity	synaptic vesicle
RAP1, GTPase activating protein 1	RAP1GA1	0.888128	0.808164	0.665742	0.726404	GI_4506414-S	signal transduction	GTPase activator activity; GTPase activity	cytosol; membrane; membrane fraction
RAP2A, member of RAS oncogene family	RAP2A	1.34202	1.78659	1.89547	1.71904	GI_31377551-S	signal transduction; small GTPase mediated signal transduction	GTP binding; GTPase activity	membrane
RAP2C, member of RAS oncogene family	RAP2C	0.956214	1.55194	1.52726	1.39519	GI_32129208-S	small GTPase mediated signal transduction	GTP binding
RA-regulated nuclear matrix-associated protein	RAMP	1.81897	2.31374	2.25003	1.90669	GI_7705575-S
Ras and Rab interactor 2	RIN2	1.18855	1.49641	1.52655	1.41467	GI_35493905-S	endocytosis; intracellular signaling cascade	GTPase activator activity; Rab guanyl-nucleotide exchange factor activity
Related RAS viral (r-ras) oncogene homolog 2	RRAS2	1.10337	1.64469	1.56161	1.35056	GI_38569462-S	intracellular protein transport; small GTPase mediated signal transduction	GTP binding
Rho GTPase activating protein 18	ARHGAP18	1.18258	1.55449	1.41793	1.37118	GI_39932588-S		GTPase activator activity
Rho guanine nucleotide exchange factor (GEF) 3	ARHGEF3	0.566588	0.485228	0.46329	0.595984	GI_9506400-S	Rho protein signal transduction	Rho guanyl-nucleotide exchange factor activity
Ribosomal protein S27-like	RPS27L	1.64101	2.01401	2.11564	1.74613	GI_18490988-S	protein biosynthesis	structural constituent of ribosome	intracellular; ribosome
Ring finger protein 144	RNF144	1.51715	1.52026	1.47441	1.51383	GI_38045937-S	electron transport; protein ubiquitination	electron transporter activity; iron ion binding; ubiquitin-protein ligase activity; zinc ion binding	nucleus; ubiquitin ligase complex
Scrapie responsive protein 1	SCRG1	0.708291	0.528895	0.467715	0.402113	GI_6005869-S	neurogenesis		extracellular space
Sema domain, immunoglobulin domain (Ig), transmembrane domain (TM) and short cytoplasmic domain, (semaphorin) 4F	SEMA4F	0.915012	0.790725	0.625087	0.686474	GI_19923278-S	axon guidance; cell-cell signaling; development; neurogenesis	receptor activity	integral to plasma membrane; membrane fraction
Serine/threonine kinase 32A	STK32A	0.97287	0.699456	0.54685	0.553668	GI_21450708-S	protein amino acid phosphorylation	ATP binding; protein serine/threonine kinase activity; transferase activity
Serum response factor (c-fos serum response element-binding transcription factor)	SRF	1.54606	1.43757	1.3492	1.25881	GI_4507204-S	regulation of transcription from Pol II promoter; signal transduction	RNA polymerase II transcription factor activity	nucleus
SFRS protein kinase 2	SRPK2	0.88621	0.686893	0.662807	0.757386	GI_33188446-I	protein amino acid phosphorylation	ATP binding; protein serine/threonine kinase activity; protein-tyrosine kinase activity; transferase activity
SH2 domain binding protein 1 (tetratricopeptide repeat containing)	SH2BP1	0.933715	0.629107	0.682837	0.736188	GI_41281407-S		binding
SH3 domain containing ring finger 2	SH3RF2	0.998368	0.891527	0.841594	0.664692	GI_22749146-S	protein ubiquitination	ubiquitin-protein ligase activity; zinc ion binding	ubiquitin ligase complex
Shroom-related protein	ShrmL	1.05412	1.42508	1.4063	1.61852	GI_18699721-S		protein binding
Sialyltransferase 4A (beta-galactoside alpha-2,3-sialyltransferase)	SIAT4A	1.32078	1.459	1.42459	1.57241	GI_27765095-A	protein amino acid glycosylation	beta-galactoside alpha-2,3-sialyltransferase activity	Golgi apparatus; integral to membrane
Sideroflexin 1	SFXN1	1.59563	2.06553	2.07677	1.56796	GI_23618866-S	cation transport; iron ion transport	cation transporter activity	integral to membrane; mitochondrion
Signal transducer and activator of transcription 2, 113kDa	STAT2	0.899031	0.855574	0.643914	0.710618	GI_38202247-S	JAK-STAT cascade; intracellular signaling cascade; regulation of transcription from Pol II promoter	calcium ion binding; hematopoietin/interferon-class (D200-domain) cytokine receptor signal transducer activity; transcription factor activity	nucleus
Small nuclear ribonucleoprotein polypeptide B''	SNRPB2	1.59081	1.588	1.95395	1.64439	GI_38149917-I	RNA splicing; nuclear mRNA splicing, via spliceosome	RNA binding; pre-mRNA splicing factor activity	nucleus; ribonucleoprotein complex; snRNP U2
Small nuclear ribonucleoprotein polypeptide B''	SNRPB2	1.03951	1.67223	1.6645	1.50061	GI_38149980-A	RNA splicing; nuclear mRNA splicing, via spliceosome	RNA binding; pre-mRNA splicing factor activity	nucleus; ribonucleoprotein complex; snRNP U2
Sorting nexin 16	SNX16	1.33208	1.45053	1.50809	1.57936	GI_23238247-A	intracellular signaling cascade
SP110 nuclear body protein	SP110	1.02374	1.2462	1.33062	1.63264	GI_17986251-I	regulation of transcription, DNA-dependent	transcription factor activity	nucleus
Sperm specific antigen 2	SSFA2	0.971056	1.35888	1.21814	1.55141	GI_34222128-S			plasma membrane
Sphingosine-1-phosphate lyase 1	SGPL1	1.41645	1.54653	1.66621	1.72399	GI_31982935-S	amino acid metabolism; apoptosis; ceramide metabolism; lipid metabolism; sphingolipid catabolism	carboxy-lyase activity; sphinganine-1-phosphate aldolase activity	endoplasmic reticulum; integral to endoplasmic reticulum membrane
Sprouty homolog 2 (Drosophila)	SPRY2	1.38513	1.68023	1.59951	1.5842	GI_22209007-S	cell-cell signaling; development; organogenesis; regulation of signal transduction		membrane
Sprouty homolog 4 (Drosophila)	SPRY4	1.07952	1.42525	1.45006	1.55522	GI_23308573-S	development; regulation of signal transduction		membrane
Sprouty-related, EVH1 domain containing 1	SPRED1	1.17945	1.36488	1.58996	1.46533	GI_22749220-S			membrane
STE20-like kinase (yeast)	SLK	1.11968	1.44889	1.42471	1.53369	GI_41281452-S	nucleotide-excision repair; protein amino acid phosphorylation	ATP binding; DNA binding; nuclease activity; protein serine/threonine kinase activity
Steroid-5-alpha-reductase, alpha polypeptide 1 (3-oxo-5 alpha-steroid delta 4-dehydrogenase alpha 1)	SRD5A1	0.83332	0.74182	0.663271	0.699833	GI_4507200-S	cell-cell signaling; sex determination; sex differentiation	3-oxo-5-alpha-steroid 4-dehydrogenase activity; electron transporter activity; oxidoreductase activity	integral to membrane; microsome
Synaptophysin-like protein	SYPL	1.26676	1.89358	1.79857	1.74857	GI_33239442-A	synaptic transmission; transport	transporter activity	integral to plasma membrane; synaptic vesicle
Syndecan binding protein (syntenin)	SDCBP	1.05107	1.59605	1.38109	1.39511	GI_5032082-S	actin cytoskeleton organization and biogenesis; intracellular signaling cascade; metabolism; protein-membrane targeting; substrate-bound cell migration, cell extension; synaptic transmission	cytoskeletal adaptor activity; interleukin-5 receptor binding; neurexin binding; oxidoreductase activity; protein binding; syndecan binding	adherens junction; cytoskeleton; endoplasmic reticulum; interleukin-5 receptor complex; membrane; nucleus
synonym: bA106M7.3; RP11-106M7.3; Homo sapiens KIAA1600 (KIAA1600), mRNA.	KIAA1600; bA106M7.3	1.22112	1.64852	1.69673	1.52909	GI_22055650-S
synonym: PRMT3; heterogeneous nuclear ribonucleoprotein methyltransferase-like 3; protein arginine N-methyltransferase 3; go_component: nucleus [goid 0005634] [evidence IEA]; go_component: cytoplasm [goid 0005737] [evidence NAS] [pmid 9642256]; go_function: zinc ion binding [goid 0008270] [evidence IEA]; go_function: nucleic acid binding [goid 0003676] [evidence IEA]; go_function: transferase act…	HRMT1L3	1.26463	1.69563	1.61304	1.42406	GI_29743852-S
synonyms: WDF1, FENS-1, ZFYVE17; phosphoinositide-binding protein SR1; WD40 and FYVE domain containing 1; go_component: cytosol [goid 0005829] [evidence IDA] [pmid 11739631]; go_component: nucleus [goid 0005634] [evidence IDA] [pmid 11739631]; go_component: early endosome [goid 0005769] [evidence IDA] [pmid 11739631]; go_function: zinc ion binding [goid 0008270] [evidence NAS] [pmid 11739631]; go…	WDFY1	1.67672	1.81983	1.68565	1.6555	GI_30795185-A
Syntaxin 3A	STX3A	1.36811	1.55283	1.44792	1.33144	GI_34147491-S	intracellular protein transport; neurotransmitter transport	protein transporter activity	integral to membrane
Testis expressed sequence 27	TEX27	1.44784	1.65465	1.51208	1.58819	GI_11345483-S		DNA binding; zinc ion binding
Thioredoxin interacting protein	TXNIP	0.787308	0.806933	0.741153	0.602209	GI_5454161-S	biological_process unknown	molecular_function unknown	cellular_component unknown
Thymine-DNA glycosylase	TDG	1.37483	1.54685	1.58433	1.6085	GI_32189389-S	DNA repair; base-excision repair; carbohydrate metabolism	damaged DNA binding; hydrolase activity, acting on glycosyl bonds; pyrimidine-specific mismatch base pair DNA N-glycosylase activity	nucleoplasm
Tissue factor pathway inhibitor (lipoprotein-associated coagulation inhibitor)	TFPI	1.15877	1.30086	1.68945	1.57241	GI_40254845-S	blood coagulation	serine-type endopeptidase inhibitor activity	extracellular region
Transmembrane 4 superfamily member 6	TM4SF6	0.890993	0.675672	0.585626	0.769521	GI_21265115-S	cell motility; positive regulation of I-kappaB kinase/NF-kappaB cascade	signal transducer activity	integral to membrane
Tripartite motif-containing 2	TRIM2	0.775706	0.833541	0.603893	0.761051	GI_15011942-S	protein ubiquitination	myosin binding; ubiquitin-protein ligase activity; zinc ion binding	cytoplasm; ubiquitin ligase complex
Tripartite motif-containing 37	TRIM37	0.751172	0.638448	0.642991	0.704372	GI_15147332-S	protein ubiquitination	ubiquitin-protein ligase activity; zinc ion binding	ubiquitin ligase complex
TRNA splicing 2' phosphotransferase 1	MGC11134	0.941618	0.724723	0.692495	0.628843	GI_34147401-S	tRNA splicing	transferase activity, transferring phosphorus-containing groups
Tropomyosin 1 (alpha)	TPM1	1.14704	0.790921	0.721759	0.641475	GI_34222222-S	muscle development; regulation of heart contraction rate; regulation of muscle contraction	actin binding; structural constituent of cytoskeleton; structural constituent of muscle	cytoskeleton; muscle thin filament tropomyosin
Tubulin, alpha 3	TUBA3	0.83958	0.813121	0.623751	0.655155	GI_17986282-S	microtubule polymerization; microtubule-based movement	GTP binding; GTPase activity; structural molecule activity	tubulin
Tubulin, gamma 2	TUBG2	0.99463	0.850481	0.750067	0.665384	GI_7706750-S	microtubule cytoskeleton organization and biogenesis; microtubule polymerization; microtubule-based movement	GTP binding; GTPase activity; protein binding; structural constituent of cytoskeleton	centrosome; cytoplasm; gamma-tubulin complex; polar microtubule
Tumor necrosis factor receptor superfamily, member 10b	TNFRSF10B	1.31897	1.81208	1.75691	1.49086	GI_22547118-A	activation of NF-kappaB-inducing kinase; caspase activation; electron transport; induction of apoptosis; induction of apoptosis via death domain receptors; positive regulation of I-kappaB kinase/NF-kappaB cascade; regulation of apoptosis; signal transduction	TRAIL binding; caspase activator activity; electron transporter activity; iron ion binding; protein binding; receptor activity	integral to membrane
Tumor necrosis factor receptor superfamily, member 21	TNFRSF21	1.20087	1.70608	1.8833	1.73407	GI_23238206-S	apoptosis; signal transduction	protein binding; receptor activity	integral to membrane
Two pore segment channel 2	TPCN2	1.01865	0.806967	0.64914	0.634615	GI_20589957-S	cation transport	cation channel activity	membrane
Tyrosine 3-monooxygenase/tryptophan 5-monooxygenase activation protein, gamma polypeptide	YWHAG	0.755694	0.731721	0.616682	0.776661	GI_21464100-S	cytoskeleton organization and biogenesis; negative regulation of apoptosis; negative regulation of protein kinase activity; regulation of mitosis; regulation of neuron differentiation; regulation of signal transduction; regulation of synaptic plasticity	actin binding; insulin-like growth factor receptor binding; protein domain specific binding; protein homodimerization activity; protein kinase C binding; protein kinase C inhibitor activity	cytoplasm
Ubiquitin-conjugating enzyme E2 variant 1	UBE2V1	1.79162	2.53952	2.44529	2.11323	GI_40806192-S
Ubiquitin-conjugating enzyme E2 variant 1	UBE2V1	1.65118	1.729	1.82546	1.66915	GI_40806191-I	ubiquitin cycle	ubiquitin conjugating enzyme activity
Ubiquitin-conjugating enzyme E2C	UBE2C	1.08554	1.11318	1.51509	1.24525	GI_32967282-I	cell cycle; cyclin catabolism; cytokinesis; mitosis; positive regulation of cell proliferation; ubiquitin cycle; ubiquitin-dependent protein catabolism	ligase activity; ubiquitin conjugating enzyme activity; ubiquitin-protein ligase activity
Ubiquitin-conjugating enzyme E2E 3 (UBC4/5 homolog, yeast)	UBE2E3	1.61536	2.20835	2.27238	2.14004	GI_33359693-A	ubiquitin cycle	ligase activity; ubiquitin conjugating enzyme activity; ubiquitin-protein ligase activity
Ubiquitin-like, containing PHD and RING finger domains, 1	UHRF1	1.15121	1.55247	1.36371	1.35298	GI_16507203-S	cell proliferation; protein modification; protein ubiquitination; regulation of transcription from Pol II promoter	RNA polymerase II transcription factor activity; ubiquitin-protein ligase activity; zinc ion binding	ubiquitin ligase complex
vacuolar proton-ATPase subunit; go_component: proton-transporting two-sector ATPase complex [goid 0016469] [evidence IEA]; go_function: hydrogen-transporting ATPase activity, rotational mechanism [goid 0046961] [evidence IEA]; go_function: hydrogen-transporting ATP synthase activity, rotational mechanism [goid 0046933] [evidence IEA]; go_process: ATP synthesis coupled proton transport [goid 00159…	C7orf32	1.02022	0.738031	0.662992	0.591984	GI_42658665-S	ATP synthesis coupled proton transport	hydrogen-transporting ATP synthase activity, rotational mechanism; hydrogen-transporting ATPase activity, rotational mechanism	proton-transporting two-sector ATPase complex
WD repeat domain 41	WDR41	1.45342	1.829	1.82883	1.71627	GI_42716286-S
WEE1 homolog (S. pombe)	WEE1	1.36539	1.54876	1.64569	1.67106	GI_19718775-S	mitosis; protein amino acid phosphorylation; regulation of cell cycle	ATP binding; protein serine/threonine kinase activity; protein-tyrosine kinase activity; transferase activity	nucleus
Yes-associated protein 1, 65kDa	YAP1	1.25241	1.68129	1.95361	1.68981	GI_20986484-S		protein binding
Zinc finger protein 106 homolog (mouse)	ZFP106	1.33181	1.58006	1.65599	1.67551	GI_11968022-S	electron transport	nucleic acid binding; zinc ion binding	nucleus
Zinc finger protein 267	ZNF267	1.25297	1.5256	1.75194	1.52098	GI_24431954-S	development; regulation of transcription, DNA-dependent	DNA binding; zinc ion binding	nucleus
Zinc finger protein 35 (clone HF.10)	ZNF35	1.55397	1.7038	1.6007	1.5837	GI_21361560-S	regulation of transcription, DNA-dependent	transcription factor activity; zinc ion binding	nucleus
Zinc finger protein 426	ZNF426	1.36122	1.51769	1.37075	1.34875	GI_13129115-S	regulation of transcription, DNA-dependent	DNA binding; zinc ion binding	nucleus
Zinc finger protein 503	ZNF503	1.27628	1.53097	1.3667	1.27504	GI_34222201-S		nucleic acid binding; zinc ion binding	nucleus
Zinc finger protein 559	ZNF559	1.48347	1.75945	1.58557	1.53389	GI_23618925-S	regulation of transcription, DNA-dependent	DNA binding; zinc ion binding	nucleus
Zinc finger protein 586	ZNF586	1.72837	1.62727	1.6279	1.50973	GI_8923076-S	regulation of transcription, DNA-dependent	nucleic acid binding; zinc ion binding	nucleus
Zinc finger protein 91 homolog (mouse)	ZFP91	1.12813	1.41785	1.59905	1.26457	GI_25777699-I	regulation of transcription, DNA-dependent	DNA binding; zinc ion binding	nucleus
