# Supplementary material for: Genome-wide changes accompanying knockdown of fatty acid synthase in breast cancer
Source: BMC Genomics. 2007 Jun 12;8:168. doi: 10.1186/1471-2164-8-168 (PMC1913522; doi:10.1186/1471-2164-8-168)
Supplement: Additional file 6 — GSEA pathways down-regulated in response to knockdown of FAS. The table displays all pathways found to be down-regulated in response to FAS siRNA treatment compared to non-silencing control siRNA. Significance was determined using a nominal p-value < 0.05 or FDR < 0.250. [file 1471-2164-8-168-S6.xls]

## Sheet: Sheet1
	Additional File 6 GSEA pathways down-regulated in response to knockdown of FAS
NAME	GENE SET SIZE	NES	NOM p-val	FDR q-val
TCA	15	-1.81983	0.0070922	0.153256
fatty_acid_metabolism	18	-1.8084	0.00175747	0.084893
Fatty_Acid_Synthesis	15	-1.80438	0.00355872	0.0605451
malatexPathway	8	-1.77922	0	0.0657243
Krebs-TCA_Cycle	25	-1.7374	0.0143885	0.0943783
INS	21	-1.63489	0.00534759	0.279815
MAP00330_Arginine_and_proline_metabolism	26	-1.60034	0.00909091	0.357921
MAP00710_Carbon_fixation	13	-1.59829	0.0115385	0.319961
Eicosanoid_Synthesis	7	-1.58001	0.0321429	0.339872
MAP00010_Glycolysis_Gluconeogenesis	36	-1.56017	0.0293578	0.377256
CR_IMMUNE_FUNCTION	21	-1.53968	0.0139616	0.419782
MAP00062_Fatty_acid_biosynthesis_path_2	7	-1.53729	0.037037	0.393948
krebPathway	8	-1.52465	0.0421245	0.379456
GO_0005739	146	-1.51496	0.038961	0.36481
MAP00120_Bile_acid_biosynthesis	11	-1.50673	0.0426288	0.368623
MAP00561_Glycerolipid_metabolism	29	-1.47994	0.0488246	0.412311
methioninePathway	5	-1.45479	0.0211946	0.415743
muscle_myosin	5	-1.43275	0.0373134	0.418694
