# Supplementary material for: Genome-wide changes accompanying knockdown of fatty acid synthase in breast cancer
Source: BMC Genomics. 2007 Jun 12;8:168. doi: 10.1186/1471-2164-8-168 (PMC1913522; doi:10.1186/1471-2164-8-168)
Supplement: Additional file 7 — GSEA pathways up-regulated in response to knockdown of FAS. The table displays all pathways found to be up-regulated in response to FAS siRNA treatment compared to non-silencing control siRNA. Significance was determined using a nominal p-value < 0.05 or FDR < 0.250. [file 1471-2164-8-168-S7.xls]

## Sheet: Sheet1
	Additional File 7 GSEA pathways up-regulated in response to knockdown of FAS
NAME	GENE SET SIZE	NES	NOM p-val	FDR q-val
HEMO_TF_LIST_JP	63	1.96	0	0.015
HUMAN_CD34_ENRICHED_TF_JP	168	1.835	0	0.057
DNA_DAMAGE_SIGNALLING	82	1.809	0	0.068
tnfr2Pathway	16	1.788	0.002	0.07
CR_TRANSCRIPTION_FACTORS	51	1.78	0	0.064
41bbPathway	14	1.778	0.002	0.056
cellcyclePathway	21	1.762	0	0.06
atmPathway	17	1.744	0	0.072
cardiacegfPathway	10	1.741	0.003	0.067
ca_nf_at_signalling	56	1.739	0.002	0.062
tidPathway	13	1.717	0.007	0.077
g2Pathway	21	1.715	0.002	0.073
tertPathway	7	1.715	0.006	0.067
SA_G1_AND_S_PHASES	13	1.695	0.004	0.082
calcineurinPathway	14	1.689	0.004	0.083
MAP00030_Pentose_phosphate_pathway	12	1.684	0.011	0.083
Pentose_Phosphate_Pathway	7	1.682	0.005	0.081
eponfkbPathway	10	1.675	0.007	0.083
freePathway	7	1.673	0.002	0.081
cd40Pathway	13	1.673	0.004	0.077
pentosePathway	4	1.649	0.004	0.097
raccycdPathway	22	1.646	0.002	0.096
g1Pathway	24	1.628	0	0.116
SA_B_CELL_RECEPTOR_COMPLEXES	21	1.617	0.002	0.12
mRNA_binding_activity	9	1.617	0.018	0.124
CR_CELL_CYCLE	77	1.614	0.004	0.119
p53Pathway	15	1.61	0.009	0.118
stemPathway	5	1.609	0.007	0.116
cdk5Pathway	11	1.599	0.011	0.125
drug_resistance_and_metabolism	76	1.59	0	0.133
ST_T_Cell_Signal_Transduction	33	1.59	0.019	0.129
cell_proliferation	139	1.587	0	0.125
PROLIF_GENES	233	1.587	0	0.129
p27Pathway	13	1.582	0.009	0.128
rbPathway	12	1.581	0.01	0.126
il6Pathway	19	1.58	0.007	0.123
tercPathway	6	1.58	0.008	0.12
mRNA_splicing	50	1.579	0.002	0.118
cdmacPathway	13	1.577	0.01	0.117
lairPathway	8	1.574	0.007	0.118
cytokinePathway	10	1.574	0.044	0.115
BRCA_DOWN	13	1.562	0.029	0.127
erkPathway	25	1.558	0.029	0.129
Cell_Cycle	73	1.553	0.01	0.133
mRNA_processing	43	1.55	0.024	0.134
FETAL_LIVER_HS_ENRICHED_TF_JP	70	1.549	0.01	0.132
fbw7Pathway	9	1.549	0.011	0.13
GLUT_DOWN	265	1.548	0.01	0.128
cell_adhesion_receptor_activity	21	1.547	0.022	0.127
mapkPathway	76	1.539	0.016	0.133
HOX_LIST_JP	36	1.537	0.01	0.131
bcl2family_and_reg_network	18	1.537	0.013	0.129
at1rPathway	26	1.537	0.034	0.133
spryPathway	14	1.525	0.046	0.141
ST_JNK_MAPK_Pathway	34	1.52	0.017	0.144
cell_cycle_arrest	29	1.504	0.036	0.163
NFKB_INDUCED	72	1.5	0.022	0.166
tcrPathway	31	1.498	0.01	0.166
monocytePathway	7	1.493	0.047	0.166
lymphocytePathway	7	1.493	0.047	0.169
rarrxrPathway	14	1.492	0.033	0.165
P53_UP	33	1.486	0.049	0.17
ST_Tumor_Necrosis_Factor_Pathway	27	1.481	0.031	0.171
cell_cycle_regulator	23	1.464	0.018	0.194
CR_TRANSPORT	5	1.464	0.031	0.192
etsPathway	15	1.463	0.02	0.19
MAPKKK_cascade	5	1.457	0.042	0.196
il1rPathway	21	1.453	0.044	0.199
ST_Fas_Signaling_Pathway	53	1.435	0.034	0.219
nkcellsPathway	13	1.435	0.046	0.222
metPathway	31	1.418	0.042	0.225
CR_DEATH	58	1.416	0.034	0.224
tnfr1Pathway	26	1.408	0.038	0.23
RAP_DOWN	200	1.404	0.038	0.229
CR_CAM	56	1.394	0.043	0.24
p53_signalling	78	1.373	0.044	0.254
hivnefPathway	48	1.36	0.045	0.266
